# Supplementary material for: Genome-culture coevolution promotes rapid divergence of killer whale ecotypes
Source: Nat Commun. 2016 May 31;7:11693. doi: 10.1038/ncomms11693 (PMC4895049; doi:10.1038/ncomms11693)
Supplement: Supplementary Data 1 — D-statistic (ABBA-BABA test) values and standard error estimates for the inference of ancient admixture. [file ncomms11693-s2.xlsx]

## Sheet: out.txt
Supplementary Data 1
H1, H2 & H3 are the 3 individuals in the tree that are not the outgroup. H1 and H2 are the ingroup (see figure of tree to the right)
nABBA the total counts of ABBA patterns
nBABA the total counts of BABA patterns
Dstat The test statistic: (nABBA-nBABA)/(nABBA+nBABA). A negative value means that H1 is closer to H3 than H2 is. A positive value means that H2 is closer to H3 than H1 is.
JackEst column is another estimate of the abbababa statistic that is bias corrected. This value is extremely similar to the value in the Dstat column
SE is the estimated m-delete blocked Jackknife Standard error of the estimate used to obtain the Z value
Z is the Z value that can be used to determine the significance of the test. An absolute value of the Z score above 3 is often used as a critical value. However, this note that this does not take into account the fact that we perform multiple tests.
H1	H2	H3	nABBA	nBABA	Dstat	jackEst	SE	Z
Resident_157515	typeB2_Z92365	Atlantic	71847	90679	-0.115871	-0.115871	0.00686468	-16.8792
Resident_157515	typeB2_Z92363	Atlantic	74334	93577	-0.114602	-0.114602	0.0068851	-16.645
typeB2_Z92365	typeB2_Z92363	Atlantic	23879	23971	-0.00192267	-0.00192267	0.00735005	-0.261586
Resident_157515	typeB2_Z124043	Atlantic	65125	82132	-0.115492	-0.115492	0.00704433	-16.395
typeB2_Z92365	typeB2_Z124043	Atlantic	20947	20591	0.00857047	0.00857047	0.00726375	1.1799
typeB2_Z92363	typeB2_Z124043	Atlantic	21361	21379	-0.000421151	-0.000421151	0.00728236	-0.0578317
Resident_157515	typeB1_Z78580	Atlantic	63418	77950	-0.102795	-0.102795	0.00689124	-14.9169
typeB2_Z92365	typeB1_Z78580	Atlantic	22930	21908	0.0227932	0.0227932	0.00748609	3.04474
typeB2_Z92363	typeB1_Z78580	Atlantic	23571	22459	0.0241582	0.0241582	0.00698753	3.45732
typeB2_Z124043	typeB1_Z78580	Atlantic	20449	19732	0.0178442	0.0178442	0.00749305	2.38144
Resident_157515	typeB1_Z124038	Atlantic	75844	95458	-0.1145	-0.1145	0.00677388	-16.9031
typeB2_Z92365	typeB1_Z124038	Atlantic	26655	26281	0.00706514	0.00706514	0.00727766	0.970798
typeB2_Z92363	typeB1_Z124038	Atlantic	27462	27095	0.00672691	0.00672691	0.00682046	0.986284
typeB2_Z124043	typeB1_Z124038	Atlantic	23655	23687	-0.000675933	-0.000675933	0.00723145	-0.0934713
typeB1_Z78580	typeB1_Z124038	Atlantic	19995	20719	-0.0177826	-0.0177826	0.00718347	-2.47549
Resident_157515	typeB1_Z78581	Atlantic	43874	55045	-0.112931	-0.112931	0.00701439	-16.0999
typeB2_Z92365	typeB1_Z78581	Atlantic	16149	15799	0.0109553	0.0109553	0.00811742	1.3496
typeB2_Z92363	typeB1_Z78581	Atlantic	16311	16160	0.0046503	0.0046503	0.00795876	0.5843
typeB2_Z124043	typeB1_Z78581	Atlantic	14193	14296	-0.00361543	-0.00361543	0.00829629	-0.435789
typeB1_Z78580	typeB1_Z78581	Atlantic	12526	13081	-0.0216738	-0.0216738	0.00865721	-2.50355
typeB1_Z124038	typeB1_Z78581	Atlantic	14781	14987	-0.00692018	-0.00692018	0.00764825	-0.904807
Resident_157515	Resident_126163	Atlantic	49571	47235	0.0241307	0.0241307	0.00762913	3.16297
typeB2_Z92365	Resident_126163	Atlantic	85264	65902	0.128084	0.128084	0.00639525	20.0281
typeB2_Z92363	Resident_126163	Atlantic	87227	67457	0.127809	0.127809	0.00634912	20.1302
typeB2_Z124043	Resident_126163	Atlantic	77042	59721	0.12665	0.12665	0.00663025	19.1018
typeB1_Z78580	Resident_126163	Atlantic	73003	58161	0.113156	0.113156	0.00645787	17.5222
typeB1_Z124038	Resident_126163	Atlantic	89060	69088	0.126287	0.126287	0.0063351	19.9344
typeB1_Z78581	Resident_126163	Atlantic	52305	40889	0.122497	0.122497	0.00672416	18.2175
Resident_157515	Resident_126158	Atlantic	48177	45604	0.0274363	0.0274363	0.007248	3.78536
typeB2_Z92365	Resident_126158	Atlantic	82875	63758	0.130373	0.130373	0.00633028	20.5951
typeB2_Z92363	Resident_126158	Atlantic	84937	65519	0.129061	0.129061	0.00629695	20.4958
typeB2_Z124043	Resident_126158	Atlantic	75326	58068	0.129376	0.129376	0.00644858	20.0627
typeB1_Z78580	Resident_126158	Atlantic	71130	56348	0.115957	0.115957	0.00650161	17.8351
typeB1_Z124038	Resident_126158	Atlantic	86553	66969	0.127565	0.127565	0.00630956	20.2177
typeB1_Z78581	Resident_126158	Atlantic	50733	39503	0.124451	0.124451	0.00671475	18.534
Resident_126163	Resident_126158	Atlantic	30625	30543	0.00134057	0.00134057	0.00696108	0.192581
Resident_157515	typeC_26619	Atlantic	82563	110104	-0.142946	-0.142946	0.00677593	-21.0962
typeB2_Z92365	typeC_26619	Atlantic	28287	32303	-0.0662816	-0.0662816	0.00655019	-10.119
typeB2_Z92363	typeC_26619	Atlantic	28950	33097	-0.0668364	-0.0668364	0.00680882	-9.81616
typeB2_Z124043	typeC_26619	Atlantic	25058	28750	-0.0686143	-0.0686143	0.00679719	-10.0945
typeB1_Z78580	typeC_26619	Atlantic	24579	29339	-0.0882822	-0.0882822	0.00682554	-12.9341
typeB1_Z124038	typeC_26619	Atlantic	29565	34311	-0.0743002	-0.0743002	0.00655496	-11.335
typeB1_Z78581	typeC_26619	Atlantic	17773	20297	-0.0662989	-0.0662989	0.00738601	-8.97629
Resident_126163	typeC_26619	Atlantic	74764	102105	-0.154583	-0.154583	0.00623728	-24.7838
Resident_126158	typeC_26619	Atlantic	72516	99385	-0.156305	-0.156305	0.00622902	-25.093
Resident_157515	typeC_26623	Atlantic	79229	105234	-0.140977	-0.140977	0.00707993	-19.9122
typeB2_Z92365	typeC_26623	Atlantic	27506	30531	-0.0521219	-0.0521219	0.00672606	-7.74925
typeB2_Z92363	typeC_26623	Atlantic	28024	31325	-0.0556202	-0.0556202	0.00700501	-7.94005
typeB2_Z124043	typeC_26623	Atlantic	24232	27189	-0.0575057	-0.0575057	0.00694945	-8.27485
typeB1_Z78580	typeC_26623	Atlantic	23616	27519	-0.0763274	-0.0763274	0.00729525	-10.4626
typeB1_Z124038	typeC_26623	Atlantic	28638	32422	-0.0619718	-0.0619718	0.0068174	-9.09024
typeB1_Z78581	typeC_26623	Atlantic	17128	19141	-0.0555019	-0.0555019	0.00810531	-6.8476
Resident_126163	typeC_26623	Atlantic	71484	97516	-0.154035	-0.154035	0.00649801	-23.705
Resident_126158	typeC_26623	Atlantic	69547	94924	-0.154295	-0.154295	0.00647891	-23.8149
typeC_26619	typeC_26623	Atlantic	29942	29246	0.0117591	0.0117591	0.00624476	1.88304
Resident_157515	typeC_45804	Atlantic	76556	100772	-0.136561	-0.136561	0.0068626	-19.8992
typeB2_Z92365	typeC_45804	Atlantic	26548	29517	-0.0529564	-0.0529564	0.00677436	-7.81719
typeB2_Z92363	typeC_45804	Atlantic	27480	30431	-0.0509575	-0.0509575	0.00668347	-7.62441
typeB2_Z124043	typeC_45804	Atlantic	23634	26470	-0.0566023	-0.0566023	0.00717487	-7.88896
typeB1_Z78580	typeC_45804	Atlantic	22984	26544	-0.0718785	-0.0718785	0.00722502	-9.94856
typeB1_Z124038	typeC_45804	Atlantic	28043	31374	-0.0560614	-0.0560614	0.00677499	-8.27476
typeB1_Z78581	typeC_45804	Atlantic	16774	18488	-0.0486076	-0.0486076	0.00787333	-6.1737
Resident_126163	typeC_45804	Atlantic	69536	93624	-0.147634	-0.147634	0.00649272	-22.7384
Resident_126158	typeC_45804	Atlantic	67525	91494	-0.15073	-0.15073	0.00641434	-23.499
typeC_26619	typeC_45804	Atlantic	29300	28262	0.0180327	0.0180327	0.00685562	2.63036
typeC_26623	typeC_45804	Atlantic	27652	27480	0.00311978	0.00311978	0.00710056	0.439372
Resident_157515	transient_94446	Atlantic	95848	85856	0.0549905	0.0549905	0.00586696	9.37292
typeB2_Z92365	transient_94446	Atlantic	89351	62344	0.178035	0.178035	0.00610307	29.1714
typeB2_Z92363	transient_94446	Atlantic	91599	64459	0.17391	0.17391	0.00606402	28.6789
typeB2_Z124043	transient_94446	Atlantic	80615	56460	0.176217	0.176217	0.00618953	28.4703
typeB1_Z78580	transient_94446	Atlantic	76614	55348	0.161153	0.161153	0.00618803	26.0426
typeB1_Z124038	transient_94446	Atlantic	93269	65531	0.174673	0.174673	0.00597461	29.2358
typeB1_Z78581	transient_94446	Atlantic	54762	38573	0.173451	0.173451	0.00646649	26.823
Resident_126163	transient_94446	Atlantic	86540	79297	0.0436754	0.0436754	0.00566621	7.70805
Resident_126158	transient_94446	Atlantic	83612	77318	0.0391102	0.0391102	0.0055563	7.03888
typeC_26619	transient_94446	Atlantic	106996	71062	0.201811	0.201811	0.00588639	34.2843
typeC_26623	transient_94446	Atlantic	101995	68147	0.19894	0.19894	0.00617455	32.2193
typeC_45804	transient_94446	Atlantic	98254	66314	0.194084	0.194084	0.0060175	32.2533
Resident_157515	transient_79759	Atlantic	95233	86390	0.0486888	0.0486888	0.00604759	8.05094
typeB2_Z92365	transient_79759	Atlantic	88732	62702	0.17189	0.17189	0.00602358	28.5362
typeB2_Z92363	transient_79759	Atlantic	90847	64807	0.167294	0.167294	0.00594452	28.1426
typeB2_Z124043	transient_79759	Atlantic	80128	56620	0.171907	0.171907	0.00619294	27.7586
typeB1_Z78580	transient_79759	Atlantic	75952	55376	0.156676	0.156676	0.00609484	25.7064
typeB1_Z124038	transient_79759	Atlantic	92664	66098	0.167332	0.167332	0.00597866	27.9883
typeB1_Z78581	transient_79759	Atlantic	54615	38582	0.172033	0.172033	0.00625717	27.4938
Resident_126163	transient_79759	Atlantic	85749	79453	0.0381109	0.0381109	0.00599958	6.35226
Resident_126158	transient_79759	Atlantic	83194	77676	0.034301	0.034301	0.00581205	5.9017
typeC_26619	transient_79759	Atlantic	106119	71083	0.197718	0.197718	0.00574791	34.3982
typeC_26623	transient_79759	Atlantic	101143	68556	0.192028	0.192028	0.00611564	31.3996
typeC_45804	transient_79759	Atlantic	97422	66431	0.189139	0.189139	0.00601226	31.4589
transient_94446	transient_79759	Atlantic	79303	80129	-0.00518089	-0.00518089	0.00505564	-1.02477
Resident_157515	transient_57910	Atlantic	83057	72746	0.0661797	0.0661797	0.00606988	10.903
typeB2_Z92365	transient_57910	Atlantic	79506	54569	0.185993	0.185993	0.00601638	30.9144
typeB2_Z92363	transient_57910	Atlantic	80688	55744	0.182831	0.182831	0.00590176	30.9791
typeB2_Z124043	transient_57910	Atlantic	71366	49316	0.182712	0.182712	0.00607173	30.0922
typeB1_Z78580	transient_57910	Atlantic	68276	48302	0.171336	0.171336	0.00617437	27.7495
typeB1_Z124038	transient_57910	Atlantic	82506	57139	0.181653	0.181653	0.00598122	30.3706
typeB1_Z78581	transient_57910	Atlantic	49136	33755	0.185557	0.185557	0.00624657	29.7054
Resident_126163	transient_57910	Atlantic	76091	67967	0.0563939	0.0563939	0.00605512	9.31343
Resident_126158	transient_57910	Atlantic	73718	66389	0.05231	0.05231	0.00588012	8.89607
typeC_26619	transient_57910	Atlantic	93915	61223	0.210729	0.210729	0.0058809	35.8327
typeC_26623	transient_57910	Atlantic	89403	58874	0.205892	0.205892	0.00613833	33.542
typeC_45804	transient_57910	Atlantic	85917	56925	0.202965	0.202965	0.0060476	33.5613
transient_94446	transient_57910	Atlantic	68955	67551	0.0102853	0.0102853	0.00525432	1.95749
transient_79759	transient_57910	Atlantic	69384	67247	0.0156407	0.0156407	0.00484694	3.22692
Atlantic	typeB2_Z92365	Resident_157515	62010	90679	-0.187761	-0.187761	0.00727199	-25.8197
Atlantic	typeB2_Z92363	Resident_157515	64972	93577	-0.180417	-0.180417	0.00775273	-23.2715
typeB2_Z92365	typeB2_Z92363	Resident_157515	22705	22073	0.0141141	0.0141141	0.00867121	1.62769
Atlantic	typeB2_Z124043	Resident_157515	55302	82132	-0.195221	-0.195221	0.00748594	-26.0783
typeB2_Z92365	typeB2_Z124043	Resident_157515	18785	19306	-0.0136778	-0.0136778	0.0080276	-1.70384
typeB2_Z92363	typeB2_Z124043	Resident_157515	19489	20492	-0.0250869	-0.0250869	0.00913672	-2.74573
Atlantic	typeB1_Z78580	Resident_157515	53731	77950	-0.183922	-0.183922	0.00734743	-25.0321
typeB2_Z92365	typeB1_Z78580	Resident_157515	20957	20744	0.00510779	0.00510779	0.00830162	0.615277
typeB2_Z92363	typeB1_Z78580	Resident_157515	21170	21560	-0.00912708	-0.00912708	0.00712379	-1.28121
typeB2_Z124043	typeB1_Z78580	Resident_157515	18864	18348	0.0138665	0.0138665	0.00893	1.5528
Atlantic	typeB1_Z124038	Resident_157515	65769	95458	-0.184144	-0.184144	0.00754787	-24.3968
typeB2_Z92365	typeB1_Z124038	Resident_157515	24822	24508	0.00636529	0.00636529	0.00840173	0.757617
typeB2_Z92363	typeB1_Z124038	Resident_157515	25483	25718	-0.00458975	-0.00458975	0.00716732	-0.640372
typeB2_Z124043	typeB1_Z124038	Resident_157515	22596	21899	0.0156647	0.0156647	0.00882687	1.77466
typeB1_Z78580	typeB1_Z124038	Resident_157515	19154	18997	0.00411523	0.00411523	0.0075847	0.542569
Atlantic	typeB1_Z78581	Resident_157515	38152	55045	-0.181261	-0.181261	0.00760966	-23.8199
typeB2_Z92365	typeB1_Z78581	Resident_157515	15189	14674	0.0172454	0.0172454	0.0092165	1.87115
typeB2_Z92363	typeB1_Z78581	Resident_157515	15261	15074	0.0061645	0.0061645	0.00845832	0.728809
typeB2_Z124043	typeB1_Z78581	Resident_157515	13664	13072	0.0221424	0.0221424	0.0100268	2.20832
typeB1_Z78580	typeB1_Z78581	Resident_157515	12185	11787	0.0166027	0.0166027	0.00893531	1.8581
typeB1_Z124038	typeB1_Z78581	Resident_157515	14083	13778	0.0109472	0.0109472	0.00841498	1.30092
Atlantic	Resident_126163	Resident_157515	191343	47235	0.604029	0.604029	0.00613118	98.5175
typeB2_Z92365	Resident_126163	Resident_157515	168015	31475	0.684445	0.684445	0.00531496	128.777
typeB2_Z92363	Resident_126163	Resident_157515	171200	32914	0.677494	0.677494	0.00622988	108.749
typeB2_Z124043	Resident_126163	Resident_157515	151909	28107	0.687728	0.687728	0.00530592	129.615
typeB1_Z78580	Resident_126163	Resident_157515	146241	27864	0.679917	0.679917	0.00602007	112.942
typeB1_Z124038	Resident_126163	Resident_157515	175149	33402	0.679675	0.679675	0.00601489	112.999
typeB1_Z78581	Resident_126163	Resident_157515	104337	20055	0.677552	0.677552	0.00633049	107.03
Atlantic	Resident_126158	Resident_157515	184465	45604	0.603562	0.603562	0.00609003	99.1066
typeB2_Z92365	Resident_126158	Resident_157515	162144	30558	0.682847	0.682847	0.0052176	130.874
typeB2_Z92363	Resident_126158	Resident_157515	165577	31855	0.677307	0.677307	0.0060737	111.515
typeB2_Z124043	Resident_126158	Resident_157515	146884	27320	0.686345	0.686345	0.00507914	135.13
typeB1_Z78580	Resident_126158	Resident_157515	141273	27162	0.677478	0.677478	0.00604803	112.016
typeB1_Z124038	Resident_126158	Resident_157515	169110	32756	0.675468	0.675468	0.00597626	113.025
typeB1_Z78581	Resident_126158	Resident_157515	100565	19463	0.675692	0.675692	0.00617341	109.452
Resident_126163	Resident_126158	Resident_157515	44486	44690	-0.00228761	-0.00228761	0.0109077	-0.209724
Atlantic	typeC_26619	Resident_157515	72009	110104	-0.209183	-0.209183	0.00733279	-28.5271
typeB2_Z92365	typeC_26619	Resident_157515	26628	29945	-0.0586322	-0.0586322	0.00803185	-7.29996
typeB2_Z92363	typeC_26619	Resident_157515	27277	31060	-0.0648473	-0.0648473	0.00713798	-9.08483
typeB2_Z124043	typeC_26619	Resident_157515	24101	26351	-0.0445968	-0.0445968	0.00840677	-5.30488
typeB1_Z78580	typeC_26619	Resident_157515	23856	26806	-0.058229	-0.058229	0.00674356	-8.63477
typeB1_Z124038	typeC_26619	Resident_157515	28390	32107	-0.0614411	-0.0614411	0.00731331	-8.40126
typeB1_Z78581	typeC_26619	Resident_157515	16634	19127	-0.0697128	-0.0697128	0.00785388	-8.87622
Resident_126163	typeC_26619	Resident_157515	36461	197136	-0.68783	-0.68783	0.005874	-117.097
Resident_126158	typeC_26619	Resident_157515	35451	190578	-0.686315	-0.686315	0.0057679	-118.989
Atlantic	typeC_26623	Resident_157515	67130	105234	-0.221067	-0.221067	0.00716164	-30.8682
typeB2_Z92365	typeC_26623	Resident_157515	24651	28365	-0.0700543	-0.0700543	0.00752504	-9.3095
typeB2_Z92363	typeC_26623	Resident_157515	25634	30203	-0.0818275	-0.0818275	0.00881135	-9.2866
typeB2_Z124043	typeC_26623	Resident_157515	22189	25281	-0.0651359	-0.0651359	0.00797036	-8.17226
typeB1_Z78580	typeC_26623	Resident_157515	22136	25557	-0.0717296	-0.0717296	0.00858315	-8.35703
typeB1_Z124038	typeC_26623	Resident_157515	26360	30904	-0.0793518	-0.0793518	0.00827854	-9.58524
typeB1_Z78581	typeC_26623	Resident_157515	15568	18366	-0.0824542	-0.0824542	0.00905077	-9.11018
Resident_126163	typeC_26623	Resident_157515	33388	188625	-0.699225	-0.699225	0.00523756	-133.502
Resident_126158	typeC_26623	Resident_157515	32633	182474	-0.696588	-0.696588	0.00502619	-138.592
typeC_26619	typeC_26623	Resident_157515	27395	28321	-0.01662	-0.01662	0.00840158	-1.9782
Atlantic	typeC_45804	Resident_157515	65456	100772	-0.212455	-0.212455	0.00739478	-28.7304
typeB2_Z92365	typeC_45804	Resident_157515	24672	27817	-0.0599173	-0.0599173	0.00815149	-7.35048
typeB2_Z92363	typeC_45804	Resident_157515	25215	29059	-0.0708258	-0.0708258	0.00747783	-9.47144
typeB2_Z124043	typeC_45804	Resident_157515	22153	24578	-0.0518928	-0.0518928	0.00875179	-5.92938
typeB1_Z78580	typeC_45804	Resident_157515	21777	24491	-0.0586583	-0.0586583	0.00725408	-8.08624
typeB1_Z124038	typeC_45804	Resident_157515	26225	29762	-0.0631754	-0.0631754	0.00712784	-8.86318
typeB1_Z78581	typeC_45804	Resident_157515	15364	17745	-0.071914	-0.071914	0.00783212	-9.18193
Resident_126163	typeC_45804	Resident_157515	33634	182178	-0.688303	-0.688303	0.00591816	-116.303
Resident_126158	typeC_45804	Resident_157515	32745	176478	-0.686985	-0.686985	0.00586852	-117.063
typeC_26619	typeC_45804	Resident_157515	26933	27165	-0.00428851	-0.00428851	0.00707612	-0.606054
typeC_26623	typeC_45804	Resident_157515	26310	25684	0.0120398	0.0120398	0.00842939	1.42832
Atlantic	transient_94446	Resident_157515	101556	85856	0.0837727	0.0837727	0.00621932	13.4697
typeB2_Z92365	transient_94446	Resident_157515	93307	53548	0.270736	0.270736	0.00666152	40.6418
typeB2_Z92363	transient_94446	Resident_157515	95724	56192	0.260223	0.260223	0.00737164	35.3005
typeB2_Z124043	transient_94446	Resident_157515	84868	48293	0.274668	0.274668	0.00687973	39.9242
typeB1_Z78580	transient_94446	Resident_157515	81386	47284	0.265035	0.265035	0.00700731	37.8226
typeB1_Z124038	transient_94446	Resident_157515	97979	57027	0.264196	0.264196	0.00715981	36.8999
typeB1_Z78581	transient_94446	Resident_157515	57663	33539	0.264512	0.264512	0.00740683	35.7119
Resident_126163	transient_94446	Resident_157515	47145	169580	-0.564932	-0.564932	0.00639208	-88.3801
Resident_126158	transient_94446	Resident_157515	46022	164436	-0.562649	-0.562649	0.00615486	-91.4154
typeC_26619	transient_94446	Resident_157515	111903	62066	0.286471	0.286471	0.00697223	41.0874
typeC_26623	transient_94446	Resident_157515	107074	58156	0.29606	0.29606	0.00672762	44.0066
typeC_45804	transient_94446	Resident_157515	103745	57299	0.288406	0.288406	0.00716759	40.2375
Atlantic	transient_79759	Resident_157515	101411	86390	0.0799836	0.0799836	0.0062253	12.8481
typeB2_Z92365	transient_79759	Resident_157515	93081	54081	0.265014	0.265014	0.00680815	38.926
typeB2_Z92363	transient_79759	Resident_157515	95193	56395	0.255944	0.255944	0.00690178	37.0837
typeB2_Z124043	transient_79759	Resident_157515	84572	48720	0.268973	0.268973	0.00700324	38.407
typeB1_Z78580	transient_79759	Resident_157515	80792	47234	0.262119	0.262119	0.0065335	40.1192
typeB1_Z124038	transient_79759	Resident_157515	97454	57198	0.2603	0.2603	0.0067637	38.4849
typeB1_Z78581	transient_79759	Resident_157515	57077	33562	0.259436	0.259436	0.00695395	37.3077
Resident_126163	transient_79759	Resident_157515	47469	169491	-0.562417	-0.562417	0.00694044	-81.0347
Resident_126158	transient_79759	Resident_157515	46351	164426	-0.560189	-0.560189	0.00684325	-81.8602
typeC_26619	transient_79759	Resident_157515	111280	62095	0.283691	0.283691	0.00672802	42.1657
typeC_26623	transient_79759	Resident_157515	107066	58858	0.290543	0.290543	0.00691317	42.0274
typeC_45804	transient_79759	Resident_157515	102770	57286	0.284176	0.284176	0.00678154	41.9043
transient_94446	transient_79759	Resident_157515	80132	80406	-0.00170676	-0.00170676	0.00649529	-0.262769
Atlantic	transient_57910	Resident_157515	88336	72746	0.096783	0.096783	0.00634789	15.2465
typeB2_Z92365	transient_57910	Resident_157515	83799	47137	0.279999	0.279999	0.0067669	41.3778
typeB2_Z92363	transient_57910	Resident_157515	84601	48427	0.271928	0.271928	0.00670356	40.5647
typeB2_Z124043	transient_57910	Resident_157515	75680	42078	0.285348	0.285348	0.00688838	41.4245
typeB1_Z78580	transient_57910	Resident_157515	72861	41251	0.277009	0.277009	0.00631117	43.8918
typeB1_Z124038	transient_57910	Resident_157515	87236	49573	0.275296	0.275296	0.006569	41.9084
typeB1_Z78581	transient_57910	Resident_157515	51872	29410	0.276346	0.276346	0.00680503	40.6091
Resident_126163	transient_57910	Resident_157515	42578	147552	-0.552117	-0.552117	0.00709664	-77.7998
Resident_126158	transient_57910	Resident_157515	41518	142906	-0.549755	-0.549755	0.00695015	-79.0997
typeC_26619	transient_57910	Resident_157515	98538	53181	0.298954	0.298954	0.00653474	45.7484
typeC_26623	transient_57910	Resident_157515	94544	50366	0.304865	0.304865	0.00666972	45.7088
typeC_45804	transient_57910	Resident_157515	90836	48918	0.299941	0.299941	0.00658617	45.5411
transient_94446	transient_57910	Resident_157515	69536	67878	0.0120657	0.0120657	0.00639979	1.88533
transient_79759	transient_57910	Resident_157515	70008	67827	0.0158233	0.0158233	0.00552859	2.86208
Atlantic	Resident_157515	typeB2_Z92365	62010	71847	-0.0734889	-0.0734889	0.00674006	-10.9033
Atlantic	typeB2_Z92363	typeB2_Z92365	164819	23971	0.746057	0.746057	0.00374149	199.401
Resident_157515	typeB2_Z92363	typeB2_Z92365	167537	22073	0.767175	0.767175	0.00361671	212.119
Atlantic	typeB2_Z124043	typeB2_Z92365	146428	20591	0.753429	0.753429	0.00370589	203.306
Resident_157515	typeB2_Z124043	typeB2_Z92365	148838	19306	0.770363	0.770363	0.00364011	211.632
typeB2_Z92363	typeB2_Z124043	typeB2_Z92365	34224	34835	-0.00884751	-0.00884751	0.00738	-1.19885
Atlantic	typeB1_Z78580	typeB2_Z92365	136747	21908	0.723828	0.723828	0.00396434	182.585
Resident_157515	typeB1_Z78580	typeB2_Z92365	139427	20744	0.740977	0.740977	0.00397718	186.307
typeB2_Z92363	typeB1_Z78580	typeB2_Z92365	32955	40130	-0.0981734	-0.0981734	0.00715785	-13.7155
typeB2_Z124043	typeB1_Z78580	typeB2_Z92365	29411	35317	-0.0912434	-0.0912434	0.00753284	-12.1127
Atlantic	typeB1_Z124038	typeB2_Z92365	160392	26281	0.718427	0.718427	0.00387792	185.261
Resident_157515	typeB1_Z124038	typeB2_Z92365	163293	24508	0.739	0.739	0.00398579	185.409
typeB2_Z92363	typeB1_Z124038	typeB2_Z92365	38432	46846	-0.0986655	-0.0986655	0.00706553	-13.9643
typeB2_Z124043	typeB1_Z124038	typeB2_Z92365	33882	40995	-0.0949958	-0.0949958	0.00718474	-13.2219
typeB1_Z78580	typeB1_Z124038	typeB2_Z92365	31636	31727	-0.00143617	-0.00143617	0.00686521	-0.209195
Atlantic	typeB1_Z78581	typeB2_Z92365	98788	15799	0.724244	0.724244	0.00425127	170.359
Resident_157515	typeB1_Z78581	typeB2_Z92365	100537	14674	0.745267	0.745267	0.00407335	182.962
typeB2_Z92363	typeB1_Z78581	typeB2_Z92365	23527	29622	-0.114678	-0.114678	0.00806459	-14.2199
typeB2_Z124043	typeB1_Z78581	typeB2_Z92365	20856	26035	-0.110448	-0.110448	0.00798676	-13.8288
typeB1_Z78580	typeB1_Z78581	typeB2_Z92365	20761	21206	-0.0106036	-0.0106036	0.00801276	-1.32334
typeB1_Z124038	typeB1_Z78581	typeB2_Z92365	23509	23966	-0.00962612	-0.00962612	0.00750541	-1.28256
Atlantic	Resident_126163	typeB2_Z92365	59436	65902	-0.0515885	-0.0515885	0.00613159	-8.41356
Resident_157515	Resident_126163	typeB2_Z92365	34207	31475	0.0415944	0.0415944	0.00795213	5.23059
typeB2_Z92363	Resident_126163	typeB2_Z92365	22159	157800	-0.753733	-0.753733	0.00355277	-212.154
typeB2_Z124043	Resident_126163	typeB2_Z92365	19350	141141	-0.758865	-0.758865	0.00351036	-216.179
typeB1_Z78580	Resident_126163	typeB2_Z92365	20739	132023	-0.72848	-0.72848	0.00398122	-182.979
typeB1_Z124038	Resident_126163	typeB2_Z92365	24436	154000	-0.726109	-0.726109	0.0038284	-189.664
typeB1_Z78581	Resident_126163	typeB2_Z92365	14979	96053	-0.730186	-0.730186	0.00422939	-172.646
Atlantic	Resident_126158	typeB2_Z92365	58095	63758	-0.046474	-0.046474	0.00624642	-7.44011
Resident_157515	Resident_126158	typeB2_Z92365	33904	30558	0.0519066	0.0519066	0.00768586	6.75352
typeB2_Z92363	Resident_126158	typeB2_Z92365	22000	152537	-0.747904	-0.747904	0.00355055	-210.645
typeB2_Z124043	Resident_126158	typeB2_Z92365	19507	136597	-0.750077	-0.750077	0.00363544	-206.324
typeB1_Z78580	Resident_126158	typeB2_Z92365	20744	127350	-0.719854	-0.719854	0.00407774	-176.532
typeB1_Z124038	Resident_126158	typeB2_Z92365	24302	148950	-0.719461	-0.719461	0.0038887	-185.013
typeB1_Z78581	Resident_126158	typeB2_Z92365	14860	92558	-0.723324	-0.723324	0.00423961	-170.611
Resident_126163	Resident_126158	typeB2_Z92365	22804	22271	0.0118247	0.0118247	0.00712546	1.65951
Atlantic	typeC_26619	typeB2_Z92365	164953	32303	0.672476	0.672476	0.00424117	158.559
Resident_157515	typeC_26619	typeB2_Z92365	167978	29945	0.697408	0.697408	0.00437209	159.513
typeB2_Z92363	typeC_26619	typeB2_Z92365	36822	56823	-0.213583	-0.213583	0.00652077	-32.7543
typeB2_Z124043	typeC_26619	typeB2_Z92365	32458	49549	-0.208409	-0.208409	0.00649129	-32.1059
typeB1_Z78580	typeC_26619	typeB2_Z92365	35727	45679	-0.122251	-0.122251	0.00665752	-18.3629
typeB1_Z124038	typeC_26619	typeB2_Z92365	41555	52903	-0.120138	-0.120138	0.00645075	-18.6239
typeB1_Z78581	typeC_26619	typeB2_Z92365	26238	32669	-0.109172	-0.109172	0.00730602	-14.9428
Resident_126163	typeC_26619	typeB2_Z92365	158069	29661	0.684004	0.684004	0.00413926	165.248
Resident_126158	typeC_26619	typeB2_Z92365	152901	29543	0.676142	0.676142	0.00427203	158.272
Atlantic	typeC_26623	typeB2_Z92365	156824	30531	0.674084	0.674084	0.00414114	162.778
Resident_157515	typeC_26623	typeB2_Z92365	159994	28365	0.69882	0.69882	0.00430701	162.252
typeB2_Z92363	typeC_26623	typeB2_Z92365	35043	54410	-0.216505	-0.216505	0.00668658	-32.379
typeB2_Z124043	typeC_26623	typeB2_Z92365	31048	47804	-0.212499	-0.212499	0.00674916	-31.4853
typeB1_Z78580	typeC_26623	typeB2_Z92365	33834	43131	-0.120795	-0.120795	0.00681603	-17.7222
typeB1_Z124038	typeC_26623	typeB2_Z92365	39336	50048	-0.119843	-0.119843	0.00677092	-17.6996
typeB1_Z78581	typeC_26623	typeB2_Z92365	24763	30833	-0.10918	-0.10918	0.00735516	-14.8441
Resident_126163	typeC_26623	typeB2_Z92365	150265	28091	0.685001	0.685001	0.00417344	164.133
Resident_126158	typeC_26623	typeB2_Z92365	145731	28041	0.677267	0.677267	0.0042116	160.81
typeC_26619	typeC_26623	typeB2_Z92365	41288	41386	-0.00118538	-0.00118538	0.00627228	-0.188987
Atlantic	typeC_45804	typeB2_Z92365	148704	29517	0.66876	0.66876	0.00417394	160.223
Resident_157515	typeC_45804	typeB2_Z92365	152536	27817	0.691527	0.691527	0.00432883	159.749
typeB2_Z92363	typeC_45804	typeB2_Z92365	33353	52442	-0.222496	-0.222496	0.00668791	-33.2683
typeB2_Z124043	typeC_45804	typeB2_Z92365	29380	45881	-0.21925	-0.21925	0.00708061	-30.9649
typeB1_Z78580	typeC_45804	typeB2_Z92365	32189	41321	-0.124228	-0.124228	0.00683747	-18.1687
typeB1_Z124038	typeC_45804	typeB2_Z92365	37716	48347	-0.123526	-0.123526	0.00668392	-18.481
typeB1_Z78581	typeC_45804	typeB2_Z92365	23791	29638	-0.109435	-0.109435	0.00742061	-14.7474
Resident_126163	typeC_45804	typeB2_Z92365	143452	27718	0.676135	0.676135	0.00434938	155.455
Resident_126158	typeC_45804	typeB2_Z92365	138824	27579	0.668528	0.668528	0.00436263	153.239
typeC_26619	typeC_45804	typeB2_Z92365	39664	40115	-0.00565312	-0.00565312	0.00633102	-0.892923
typeC_26623	typeC_45804	typeB2_Z92365	37568	38054	-0.0064267	-0.0064267	0.0062768	-1.02388
Atlantic	transient_94446	typeB2_Z92365	68489	62344	0.0469683	0.0469683	0.00610797	7.68967
Resident_157515	transient_94446	typeB2_Z92365	69038	53548	0.12636	0.12636	0.00652226	19.3737
typeB2_Z92363	transient_94446	typeB2_Z92365	25178	156214	-0.722391	-0.722391	0.00392402	-184.095
typeB2_Z124043	transient_94446	typeB2_Z92365	21744	138955	-0.729382	-0.729382	0.00384088	-189.9
typeB1_Z78580	transient_94446	typeB2_Z92365	23382	130004	-0.695122	-0.695122	0.00429088	-162
typeB1_Z124038	transient_94446	typeB2_Z92365	27301	151480	-0.694587	-0.694587	0.00420479	-165.19
typeB1_Z78581	transient_94446	typeB2_Z92365	16859	93922	-0.695634	-0.695634	0.00449955	-154.601
Resident_126163	transient_94446	typeB2_Z92365	64035	52040	0.103338	0.103338	0.00604522	17.0942
Resident_126158	transient_94446	typeB2_Z92365	61938	51008	0.0967719	0.0967719	0.00610599	15.8487
typeC_26619	transient_94446	typeB2_Z92365	33530	155807	-0.645817	-0.645817	0.00438174	-147.388
typeC_26623	transient_94446	typeB2_Z92365	31641	148124	-0.647974	-0.647974	0.00442393	-146.47
typeC_45804	transient_94446	typeB2_Z92365	31093	141229	-0.639129	-0.639129	0.00456422	-140.03
Atlantic	transient_79759	typeB2_Z92365	68280	62702	0.042586	0.042586	0.00608624	6.9971
Resident_157515	transient_79759	typeB2_Z92365	68987	54081	0.12112	0.12112	0.00683714	17.715
typeB2_Z92363	transient_79759	typeB2_Z92365	24962	155227	-0.722935	-0.722935	0.00372874	-193.882
typeB2_Z124043	transient_79759	typeB2_Z92365	21794	137991	-0.727208	-0.727208	0.00378575	-192.091
typeB1_Z78580	transient_79759	typeB2_Z92365	23255	128730	-0.693983	-0.693983	0.00404587	-171.529
typeB1_Z124038	transient_79759	typeB2_Z92365	27429	150727	-0.692079	-0.692079	0.00383627	-180.404
typeB1_Z78581	transient_79759	typeB2_Z92365	16870	93268	-0.693657	-0.693657	0.00424255	-163.5
Resident_126163	transient_79759	typeB2_Z92365	63680	52232	0.0987646	0.0987646	0.00619519	15.9421
Resident_126158	transient_79759	typeB2_Z92365	61857	51461	0.0917418	0.0917418	0.00625981	14.6557
typeC_26619	transient_79759	typeB2_Z92365	33173	154492	-0.646466	-0.646466	0.00428852	-150.744
typeC_26623	transient_79759	typeB2_Z92365	31850	147650	-0.645125	-0.645125	0.00441472	-146.131
typeC_45804	transient_79759	typeB2_Z92365	30500	140308	-0.642874	-0.642874	0.00446151	-144.094
transient_94446	transient_79759	typeB2_Z92365	56643	56949	-0.00269385	-0.00269385	0.00625893	-0.430401
Atlantic	transient_57910	typeB2_Z92365	60047	54569	0.0477944	0.0477944	0.00602025	7.93894
Resident_157515	transient_57910	typeB2_Z92365	60878	47137	0.127214	0.127214	0.00666389	19.09
typeB2_Z92363	transient_57910	typeB2_Z92365	22188	139747	-0.725964	-0.725964	0.00376659	-192.738
typeB2_Z124043	transient_57910	typeB2_Z92365	19597	124980	-0.728906	-0.728906	0.00382262	-190.682
typeB1_Z78580	transient_57910	typeB2_Z92365	20933	117116	-0.696731	-0.696731	0.00421752	-165.199
typeB1_Z124038	transient_57910	typeB2_Z92365	24504	136097	-0.694846	-0.694846	0.00401065	-173.25
typeB1_Z78581	transient_57910	typeB2_Z92365	15077	85003	-0.698701	-0.698701	0.00444991	-157.015
Resident_126163	transient_57910	typeB2_Z92365	56826	46057	0.104672	0.104672	0.00620038	16.8816
Resident_126158	transient_57910	typeB2_Z92365	55054	45286	0.097349	0.097349	0.00619828	15.7058
typeC_26619	transient_57910	typeB2_Z92365	29524	138771	-0.64914	-0.64914	0.00442626	-146.656
typeC_26623	transient_57910	typeB2_Z92365	28228	132108	-0.647889	-0.647889	0.00433611	-149.417
typeC_45804	transient_57910	typeB2_Z92365	27210	125503	-0.643645	-0.643645	0.00441707	-145.718
transient_94446	transient_57910	typeB2_Z92365	49880	49956	-0.000761248	-0.000761248	0.00620663	-0.122651
transient_79759	transient_57910	typeB2_Z92365	49988	49707	0.0028186	0.0028186	0.0056717	0.496958
Atlantic	Resident_157515	typeB2_Z92363	64972	74334	-0.0672046	-0.0672046	0.00728029	-9.23103
Atlantic	typeB2_Z92365	typeB2_Z92363	164819	23879	0.746908	0.746908	0.00367426	203.281
Resident_157515	typeB2_Z92365	typeB2_Z92363	167537	22705	0.761304	0.761304	0.00495504	153.643
Atlantic	typeB2_Z124043	typeB2_Z92363	145985	21379	0.744521	0.744521	0.00377379	197.287
Resident_157515	typeB2_Z124043	typeB2_Z92363	148981	20492	0.758168	0.758168	0.00495371	153.051
typeB2_Z92365	typeB2_Z124043	typeB2_Z92363	33565	34835	-0.0185673	-0.0185673	0.00786654	-2.36028
Atlantic	typeB1_Z78580	typeB2_Z92363	138183	22459	0.720384	0.720384	0.00388724	185.32
Resident_157515	typeB1_Z78580	typeB2_Z92363	141010	21560	0.73476	0.73476	0.00449111	163.603
typeB2_Z92365	typeB1_Z78580	typeB2_Z92363	34099	40130	-0.0812486	-0.0812486	0.00760021	-10.6903
typeB2_Z124043	typeB1_Z78580	typeB2_Z92363	31051	35250	-0.0633324	-0.0633324	0.00754465	-8.39435
Atlantic	typeB1_Z124038	typeB2_Z92363	162935	27095	0.714835	0.714835	0.00381528	187.361
Resident_157515	typeB1_Z124038	typeB2_Z92363	165745	25718	0.731353	0.731353	0.0044123	165.753
typeB2_Z92365	typeB1_Z124038	typeB2_Z92363	39398	46846	-0.0863596	-0.0863596	0.00711139	-12.1438
typeB2_Z124043	typeB1_Z124038	typeB2_Z92363	35805	41346	-0.0718202	-0.0718202	0.00738151	-9.72974
typeB1_Z78580	typeB1_Z124038	typeB2_Z92363	32773	33444	-0.0101333	-0.0101333	0.00662977	-1.52846
Atlantic	typeB1_Z78581	typeB2_Z92363	97971	16160	0.716817	0.716817	0.00420027	170.66
Resident_157515	typeB1_Z78581	typeB2_Z92363	99801	15074	0.737558	0.737558	0.0045892	160.716
typeB2_Z92365	typeB1_Z78581	typeB2_Z92363	23296	29622	-0.119543	-0.119543	0.00851262	-14.0431
typeB2_Z124043	typeB1_Z78581	typeB2_Z92363	21043	25791	-0.101379	-0.101379	0.00853066	-11.8841
typeB1_Z78580	typeB1_Z78581	typeB2_Z92363	20495	21896	-0.0330495	-0.0330495	0.00797227	-4.14555
typeB1_Z124038	typeB1_Z78581	typeB2_Z92363	23514	24774	-0.0260934	-0.0260934	0.0072782	-3.58515
Atlantic	Resident_126163	typeB2_Z92363	60675	67457	-0.0529298	-0.0529298	0.00614649	-8.61138
Resident_157515	Resident_126163	typeB2_Z92363	34805	32914	0.0279242	0.0279242	0.00885759	3.15258
typeB2_Z92365	Resident_126163	typeB2_Z92363	21849	157800	-0.756759	-0.756759	0.00368815	-205.186
typeB2_Z124043	Resident_126163	typeB2_Z92363	19795	140621	-0.753204	-0.753204	0.0036609	-205.743
typeB1_Z78580	Resident_126163	typeB2_Z92363	21030	133059	-0.727041	-0.727041	0.00403751	-180.072
typeB1_Z124038	Resident_126163	typeB2_Z92363	25001	155662	-0.72323	-0.72323	0.0038822	-186.294
typeB1_Z78581	Resident_126163	typeB2_Z92363	14781	95220	-0.731257	-0.731257	0.0042118	-173.621
Atlantic	Resident_126158	typeB2_Z92363	59382	65519	-0.0491349	-0.0491349	0.00631307	-7.78304
Resident_157515	Resident_126158	typeB2_Z92363	34250	31855	0.0362302	0.0362302	0.0082946	4.36793
typeB2_Z92365	Resident_126158	typeB2_Z92363	21671	152537	-0.751205	-0.751205	0.00382882	-196.198
typeB2_Z124043	Resident_126158	typeB2_Z92363	19816	136056	-0.74574	-0.74574	0.00379461	-196.526
typeB1_Z78580	Resident_126158	typeB2_Z92363	20987	128414	-0.719051	-0.719051	0.00412756	-174.208
typeB1_Z124038	Resident_126158	typeB2_Z92363	24791	150866	-0.717734	-0.717734	0.00387533	-185.206
typeB1_Z78581	Resident_126158	typeB2_Z92363	14718	91737	-0.723489	-0.723489	0.00433446	-166.916
Resident_126163	Resident_126158	typeB2_Z92363	22882	22436	0.00984156	0.00984156	0.00756176	1.30149
Atlantic	typeC_26619	typeB2_Z92363	167388	33097	0.669831	0.669831	0.00414325	161.668
Resident_157515	typeC_26619	typeB2_Z92363	170627	31060	0.691998	0.691998	0.00468734	147.631
typeB2_Z92365	typeC_26619	typeB2_Z92363	37660	56823	-0.20282	-0.20282	0.00723102	-28.0486
typeB2_Z124043	typeC_26619	typeB2_Z92363	33866	49564	-0.188158	-0.188158	0.00718275	-26.1958
typeB1_Z78580	typeC_26619	typeB2_Z92363	36666	47125	-0.124823	-0.124823	0.00667248	-18.707
typeB1_Z124038	typeC_26619	typeB2_Z92363	42966	54624	-0.119459	-0.119459	0.0063347	-18.8579
typeB1_Z78581	typeC_26619	typeB2_Z92363	26691	32137	-0.092575	-0.092575	0.00729383	-12.6922
Resident_126163	typeC_26619	typeB2_Z92363	160061	30105	0.683382	0.683382	0.00416586	164.044
Resident_126158	typeC_26619	typeB2_Z92363	155012	29951	0.676141	0.676141	0.00421454	160.431
Atlantic	typeC_26623	typeB2_Z92363	158199	31325	0.669435	0.669435	0.00426551	156.941
Resident_157515	typeC_26623	typeB2_Z92363	162156	30203	0.685973	0.685973	0.00569412	120.47
typeB2_Z92365	typeC_26623	typeB2_Z92363	35072	54410	-0.216111	-0.216111	0.006782	-31.8653
typeB2_Z124043	typeC_26623	typeB2_Z92363	31589	47690	-0.203093	-0.203093	0.00681838	-29.7861
typeB1_Z78580	typeC_26623	typeB2_Z92363	34521	45202	-0.133976	-0.133976	0.00702146	-19.081
typeB1_Z124038	typeC_26623	typeB2_Z92363	40327	52023	-0.126649	-0.126649	0.0067213	-18.8429
typeB1_Z78581	typeC_26623	typeB2_Z92363	24935	30691	-0.103477	-0.103477	0.00752401	-13.7529
Resident_126163	typeC_26623	typeB2_Z92363	151374	28582	0.682345	0.682345	0.00446003	152.991
Resident_126158	typeC_26623	typeB2_Z92363	146814	28331	0.676485	0.676485	0.0044997	150.34
typeC_26619	typeC_26623	typeB2_Z92363	41679	42771	-0.0129307	-0.0129307	0.00700053	-1.84711
Atlantic	typeC_45804	typeB2_Z92363	152347	30431	0.667017	0.667017	0.00425651	156.705
Resident_157515	typeC_45804	typeB2_Z92363	156097	29059	0.686113	0.686113	0.00505426	135.75
typeB2_Z92365	typeC_45804	typeB2_Z92363	34766	52442	-0.202688	-0.202688	0.00725775	-27.9271
typeB2_Z124043	typeC_45804	typeB2_Z92363	31102	45809	-0.191221	-0.191221	0.00743212	-25.729
typeB1_Z78580	typeC_45804	typeB2_Z92363	33436	43012	-0.125262	-0.125262	0.00691596	-18.112
typeB1_Z124038	typeC_45804	typeB2_Z92363	39508	50021	-0.117426	-0.117426	0.00648025	-18.1206
typeB1_Z78581	typeC_45804	typeB2_Z92363	24406	29447	-0.0936067	-0.0936067	0.0073313	-12.7681
Resident_126163	typeC_45804	typeB2_Z92363	146513	28189	0.677291	0.677291	0.00453303	149.412
Resident_126158	typeC_45804	typeB2_Z92363	142045	28190	0.668811	0.668811	0.00463542	144.283
typeC_26619	typeC_45804	typeB2_Z92363	41031	40930	0.00123229	0.00123229	0.0064757	0.190295
typeC_26623	typeC_45804	typeB2_Z92363	39467	38496	0.0124546	0.0124546	0.00690964	1.8025
Atlantic	transient_94446	typeB2_Z92363	69304	64459	0.0362208	0.0362208	0.00620451	5.83782
Resident_157515	transient_94446	typeB2_Z92363	70030	56192	0.109632	0.109632	0.00730847	15.0007
typeB2_Z92365	transient_94446	typeB2_Z92363	24286	156214	-0.730903	-0.730903	0.00381506	-191.584
typeB2_Z124043	transient_94446	typeB2_Z92363	21879	138883	-0.727809	-0.727809	0.00387162	-187.986
typeB1_Z78580	transient_94446	typeB2_Z92363	23378	131707	-0.698514	-0.698514	0.00418783	-166.796
typeB1_Z124038	transient_94446	typeB2_Z92363	27493	154094	-0.697192	-0.697192	0.00401978	-173.44
typeB1_Z78581	transient_94446	typeB2_Z92363	16661	93270	-0.696883	-0.696883	0.00433296	-160.833
Resident_126163	transient_94446	typeB2_Z92363	64485	53428	0.0937725	0.0937725	0.00630055	14.8832
Resident_126158	transient_94446	typeB2_Z92363	62609	52362	0.0891268	0.0891268	0.00620701	14.359
typeC_26619	transient_94446	typeB2_Z92363	33514	158465	-0.650858	-0.650858	0.00429311	-151.605
typeC_26623	transient_94446	typeB2_Z92363	31793	150023	-0.650273	-0.650273	0.00447041	-145.461
typeC_45804	transient_94446	typeB2_Z92363	31123	144740	-0.646054	-0.646054	0.00460666	-140.243
Atlantic	transient_79759	typeB2_Z92363	70273	64807	0.0404649	0.0404649	0.00608988	6.64461
Resident_157515	transient_79759	typeB2_Z92363	70629	56395	0.112058	0.112058	0.00683098	16.4043
typeB2_Z92365	transient_79759	typeB2_Z92363	25297	155227	-0.719738	-0.719738	0.00462307	-155.684
typeB2_Z124043	transient_79759	typeB2_Z92363	22979	138284	-0.715012	-0.715012	0.0046675	-153.19
typeB1_Z78580	transient_79759	typeB2_Z92363	24127	130655	-0.688245	-0.688245	0.00441503	-155.887
typeB1_Z124038	transient_79759	typeB2_Z92363	28305	153270	-0.688228	-0.688228	0.00405717	-169.633
typeB1_Z78581	transient_79759	typeB2_Z92363	17110	92821	-0.688714	-0.688714	0.0044321	-155.392
Resident_126163	transient_79759	typeB2_Z92363	65320	53668	0.0979258	0.0979258	0.00646729	15.1417
Resident_126158	transient_79759	typeB2_Z92363	63571	52756	0.0929707	0.0929707	0.006516	14.2681
typeC_26619	transient_79759	typeB2_Z92363	34072	157154	-0.643647	-0.643647	0.00443192	-145.23
typeC_26623	transient_79759	typeB2_Z92363	33134	149755	-0.63766	-0.63766	0.00508027	-125.517
typeC_45804	transient_79759	typeB2_Z92363	31497	143871	-0.64079	-0.64079	0.00465617	-137.622
transient_94446	transient_79759	typeB2_Z92363	58716	58078	0.00546261	0.00546261	0.00632717	0.863358
Atlantic	transient_57910	typeB2_Z92363	62120	55744	0.0540962	0.0540962	0.00612438	8.83293
Resident_157515	transient_57910	typeB2_Z92363	62482	48427	0.126725	0.126725	0.00673256	18.8228
typeB2_Z92365	transient_57910	typeB2_Z92363	23203	139747	-0.715213	-0.715213	0.00484006	-147.769
typeB2_Z124043	transient_57910	typeB2_Z92363	20862	124098	-0.712169	-0.712169	0.00482838	-147.496
typeB1_Z78580	transient_57910	typeB2_Z92363	21911	117742	-0.686208	-0.686208	0.00441409	-155.459
typeB1_Z124038	transient_57910	typeB2_Z92363	25511	137091	-0.686215	-0.686215	0.00425103	-161.423
typeB1_Z78581	transient_57910	typeB2_Z92363	15475	83834	-0.688346	-0.688346	0.00462039	-148.98
Resident_126163	transient_57910	typeB2_Z92363	58442	46490	0.113902	0.113902	0.00645879	17.6352
Resident_126158	transient_57910	typeB2_Z92363	56824	45766	0.107788	0.107788	0.00638924	16.8703
typeC_26619	transient_57910	typeB2_Z92363	30615	139887	-0.640884	-0.640884	0.00465598	-137.647
typeC_26623	transient_57910	typeB2_Z92363	29694	132960	-0.634881	-0.634881	0.00527529	-120.35
typeC_45804	transient_57910	typeB2_Z92363	28272	127768	-0.637631	-0.637631	0.00474837	-134.284
transient_94446	transient_57910	typeB2_Z92363	51858	50058	0.0176616	0.0176616	0.00645186	2.73744
transient_79759	transient_57910	typeB2_Z92363	51778	50662	0.0108942	0.0108942	0.00568404	1.91663
Atlantic	Resident_157515	typeB2_Z124043	55302	65125	-0.0815681	-0.0815681	0.00678995	-12.0131
Atlantic	typeB2_Z92365	typeB2_Z124043	146428	20947	0.7497	0.7497	0.00376173	199.297
Resident_157515	typeB2_Z92365	typeB2_Z124043	148838	18785	0.775866	0.775866	0.00377449	205.555
Atlantic	typeB2_Z92363	typeB2_Z124043	145985	21361	0.744709	0.744709	0.00374368	198.924
Resident_157515	typeB2_Z92363	typeB2_Z124043	148981	19489	0.768635	0.768635	0.00363626	211.381
typeB2_Z92365	typeB2_Z92363	typeB2_Z124043	33565	34224	-0.00972134	-0.00972134	0.00724735	-1.34136
Atlantic	typeB1_Z78580	typeB2_Z124043	119387	19732	0.716329	0.716329	0.00403216	177.654
Resident_157515	typeB1_Z78580	typeB2_Z124043	122398	18348	0.739275	0.739275	0.00420784	175.69
typeB2_Z92365	typeB1_Z78580	typeB2_Z124043	27872	35317	-0.117821	-0.117821	0.00711852	-16.5513
typeB2_Z92363	typeB1_Z78580	typeB2_Z124043	28239	35250	-0.110429	-0.110429	0.00718068	-15.3786
Atlantic	typeB1_Z124038	typeB2_Z124043	141035	23687	0.7124	0.7124	0.00399905	178.143
Resident_157515	typeB1_Z124038	typeB2_Z124043	144254	21899	0.7364	0.7364	0.0041297	178.318
typeB2_Z92365	typeB1_Z124038	typeB2_Z124043	32229	40995	-0.119715	-0.119715	0.00707185	-16.9284
typeB2_Z92363	typeB1_Z124038	typeB2_Z124043	32962	41346	-0.112828	-0.112828	0.00712415	-15.8374
typeB1_Z78580	typeB1_Z124038	typeB2_Z124043	27077	27325	-0.00455866	-0.00455866	0.00714254	-0.63824
Atlantic	typeB1_Z78581	typeB2_Z124043	87753	14296	0.719821	0.719821	0.00434461	165.681
Resident_157515	typeB1_Z78581	typeB2_Z124043	89792	13072	0.745839	0.745839	0.00421104	177.115
typeB2_Z92365	typeB1_Z78581	typeB2_Z124043	20546	26035	-0.117838	-0.117838	0.00791538	-14.8872
typeB2_Z92363	typeB1_Z78581	typeB2_Z124043	20896	25791	-0.104847	-0.104847	0.00784821	-13.3594
typeB1_Z78580	typeB1_Z78581	typeB2_Z124043	18306	18142	0.00449956	0.00449956	0.00800114	0.562365
typeB1_Z124038	typeB1_Z78581	typeB2_Z124043	20883	20752	0.00314639	0.00314639	0.00754092	0.417242
Atlantic	Resident_126163	typeB2_Z124043	53025	59721	-0.0593901	-0.0593901	0.00629366	-9.43651
Resident_157515	Resident_126163	typeB2_Z124043	30644	28107	0.0431822	0.0431822	0.00820655	5.26192
typeB2_Z92365	Resident_126163	typeB2_Z124043	18889	141141	-0.763932	-0.763932	0.00357365	-213.768
typeB2_Z92363	Resident_126163	typeB2_Z124043	19461	140621	-0.756862	-0.756862	0.00358302	-211.236
typeB1_Z78580	Resident_126163	typeB2_Z124043	18413	115918	-0.725856	-0.725856	0.00412819	-175.829
typeB1_Z124038	Resident_126163	typeB2_Z124043	21887	136232	-0.723158	-0.723158	0.00400632	-180.504
typeB1_Z78581	Resident_126163	typeB2_Z124043	13163	85641	-0.733553	-0.733553	0.00433731	-169.126
Atlantic	Resident_126158	typeB2_Z124043	51372	58068	-0.0611842	-0.0611842	0.00647287	-9.4524
Resident_157515	Resident_126158	typeB2_Z124043	29640	27320	0.0407303	0.0407303	0.00762123	5.34433
typeB2_Z92365	Resident_126158	typeB2_Z124043	18565	136597	-0.760702	-0.760702	0.00372142	-204.412
typeB2_Z92363	Resident_126158	typeB2_Z124043	19064	136056	-0.754203	-0.754203	0.00361458	-208.656
typeB1_Z78580	Resident_126158	typeB2_Z124043	18086	111993	-0.721923	-0.721923	0.00422849	-170.728
typeB1_Z124038	Resident_126158	typeB2_Z124043	21441	132027	-0.72058	-0.72058	0.00410896	-175.368
typeB1_Z78581	Resident_126158	typeB2_Z124043	12861	82547	-0.7304	-0.7304	0.00434953	-167.926
Resident_126163	Resident_126158	typeB2_Z124043	19687	19781	-0.00238168	-0.00238168	0.0078334	-0.304041
Atlantic	typeC_26619	typeB2_Z124043	148275	28750	0.675187	0.675187	0.00427586	157.907
Resident_157515	typeC_26619	typeB2_Z124043	151761	26351	0.704107	0.704107	0.00433043	162.595
typeB2_Z92365	typeC_26619	typeB2_Z124043	32830	49549	-0.202952	-0.202952	0.00678252	-29.9228
typeB2_Z92363	typeC_26619	typeB2_Z124043	33535	49564	-0.19289	-0.19289	0.00678358	-28.4349
typeB1_Z78580	typeC_26619	typeB2_Z124043	32339	38941	-0.0926206	-0.0926206	0.0066781	-13.8693
typeB1_Z124038	typeC_26619	typeB2_Z124043	37838	45162	-0.088241	-0.088241	0.00632156	-13.9587
typeB1_Z78581	typeC_26619	typeB2_Z124043	23956	28727	-0.0905605	-0.0905605	0.00702177	-12.8971
Resident_126163	typeC_26619	typeB2_Z124043	142719	26011	0.691685	0.691685	0.00415452	166.49
Resident_126158	typeC_26619	typeB2_Z124043	138254	25552	0.688021	0.688021	0.00428404	160.601
Atlantic	typeC_26623	typeB2_Z124043	141089	27189	0.676856	0.676856	0.004216	160.545
Resident_157515	typeC_26623	typeB2_Z124043	144720	25281	0.702578	0.702578	0.00455937	154.095
typeB2_Z92365	typeC_26623	typeB2_Z124043	31278	47804	-0.208973	-0.208973	0.00691022	-30.2411
typeB2_Z92363	typeC_26623	typeB2_Z124043	31771	47690	-0.200337	-0.200337	0.00693269	-28.8975
typeB1_Z78580	typeC_26623	typeB2_Z124043	30527	37294	-0.0997774	-0.0997774	0.00691505	-14.429
typeB1_Z124038	typeC_26623	typeB2_Z124043	35702	43392	-0.0972261	-0.0972261	0.00648767	-14.9863
typeB1_Z78581	typeC_26623	typeB2_Z124043	22431	27367	-0.0991204	-0.0991204	0.00720081	-13.7652
Resident_126163	typeC_26623	typeB2_Z124043	135762	24874	0.690306	0.690306	0.00437305	157.855
Resident_126158	typeC_26623	typeB2_Z124043	132103	24475	0.687376	0.687376	0.00440167	156.163
typeC_26619	typeC_26623	typeB2_Z124043	36750	37380	-0.00849858	-0.00849858	0.00667237	-1.2737
Atlantic	typeC_45804	typeB2_Z124043	134563	26470	0.671247	0.671247	0.00428676	156.586
Resident_157515	typeC_45804	typeB2_Z124043	138620	24578	0.698795	0.698795	0.00462122	151.214
typeB2_Z92365	typeC_45804	typeB2_Z124043	30300	45881	-0.204526	-0.204526	0.00698907	-29.2637
typeB2_Z92363	typeC_45804	typeB2_Z124043	30497	45809	-0.200666	-0.200666	0.00702414	-28.568
typeB1_Z78580	typeC_45804	typeB2_Z124043	29276	35365	-0.0941972	-0.0941972	0.00682611	-13.7995
typeB1_Z124038	typeC_45804	typeB2_Z124043	34543	41614	-0.0928477	-0.0928477	0.00670861	-13.8401
typeB1_Z78581	typeC_45804	typeB2_Z124043	21780	26231	-0.0927079	-0.0927079	0.00722141	-12.8379
Resident_126163	typeC_45804	typeB2_Z124043	130251	24352	0.684974	0.684974	0.00452005	151.541
Resident_126158	typeC_45804	typeB2_Z124043	126216	24111	0.679219	0.679219	0.00465452	145.927
typeC_26619	typeC_45804	typeB2_Z124043	35598	36067	-0.00654434	-0.00654434	0.00669666	-0.977254
typeC_26623	typeC_45804	typeB2_Z124043	34064	34089	-0.000366822	-0.000366822	0.00648812	-0.0565375
Atlantic	transient_94446	typeB2_Z124043	60710	56460	0.0362721	0.0362721	0.0062106	5.84035
Resident_157515	transient_94446	typeB2_Z124043	61906	48293	0.123531	0.123531	0.006832	18.0812
typeB2_Z92365	transient_94446	typeB2_Z124043	21277	138955	-0.734423	-0.734423	0.00379183	-193.686
typeB2_Z92363	transient_94446	typeB2_Z124043	21854	138883	-0.728078	-0.728078	0.00383201	-189.999
typeB1_Z78580	transient_94446	typeB2_Z124043	20513	114110	-0.695253	-0.695253	0.00437575	-158.888
typeB1_Z124038	transient_94446	typeB2_Z124043	24072	133820	-0.695083	-0.695083	0.00420744	-165.203
typeB1_Z78581	transient_94446	typeB2_Z124043	14920	83715	-0.69747	-0.69747	0.00448771	-155.418
Resident_126163	transient_94446	typeB2_Z124043	57105	46744	0.0997699	0.0997699	0.00635174	15.7075
Resident_126158	transient_94446	typeB2_Z124043	55665	45474	0.100762	0.100762	0.00649035	15.525
typeC_26619	transient_94446	typeB2_Z124043	29218	140731	-0.656156	-0.656156	0.00440133	-149.081
typeC_26623	transient_94446	typeB2_Z124043	27772	133886	-0.65641	-0.65641	0.00447439	-146.704
typeC_45804	transient_94446	typeB2_Z124043	27153	128160	-0.650345	-0.650345	0.00451992	-143.884
Atlantic	transient_79759	typeB2_Z124043	60424	56620	0.0325006	0.0325006	0.00585915	5.54698
Resident_157515	transient_79759	typeB2_Z124043	61773	48720	0.118134	0.118134	0.00686466	17.209
typeB2_Z92365	transient_79759	typeB2_Z124043	21025	137991	-0.735561	-0.735561	0.00379992	-193.573
typeB2_Z92363	transient_79759	typeB2_Z124043	21849	138284	-0.727114	-0.727114	0.00374315	-194.252
typeB1_Z78580	transient_79759	typeB2_Z124043	20477	113355	-0.69399	-0.69399	0.00413802	-167.711
typeB1_Z124038	transient_79759	typeB2_Z124043	24302	133599	-0.692187	-0.692187	0.00397063	-174.327
typeB1_Z78581	transient_79759	typeB2_Z124043	14782	83315	-0.698625	-0.698625	0.00433717	-161.078
Resident_126163	transient_79759	typeB2_Z124043	57002	46893	0.0973002	0.0973002	0.00648165	15.0116
Resident_126158	transient_79759	typeB2_Z124043	55555	45717	0.0971443	0.0971443	0.00661664	14.6818
typeC_26619	transient_79759	typeB2_Z124043	29192	139878	-0.654676	-0.654676	0.00422663	-154.893
typeC_26623	transient_79759	typeB2_Z124043	28000	133589	-0.653442	-0.653442	0.00449205	-145.466
typeC_45804	transient_79759	typeB2_Z124043	26898	127703	-0.652033	-0.652033	0.0044001	-148.186
transient_94446	transient_79759	typeB2_Z124043	50573	51002	-0.00422348	-0.00422348	0.0061798	-0.683433
Atlantic	transient_57910	typeB2_Z124043	53288	49316	0.0387119	0.0387119	0.00632094	6.1244
Resident_157515	transient_57910	typeB2_Z124043	54374	42078	0.127483	0.127483	0.00685999	18.5836
typeB2_Z92365	transient_57910	typeB2_Z124043	19332	124980	-0.732081	-0.732081	0.00394948	-185.361
typeB2_Z92363	transient_57910	typeB2_Z124043	19434	124098	-0.729203	-0.729203	0.00375112	-194.396
typeB1_Z78580	transient_57910	typeB2_Z124043	18589	102903	-0.693988	-0.693988	0.00424859	-163.346
typeB1_Z124038	transient_57910	typeB2_Z124043	21779	120173	-0.69315	-0.69315	0.00414153	-167.366
typeB1_Z78581	transient_57910	typeB2_Z124043	13433	75758	-0.698781	-0.698781	0.00460814	-151.641
Resident_126163	transient_57910	typeB2_Z124043	50747	41062	0.105491	0.105491	0.0066282	15.9154
Resident_126158	transient_57910	typeB2_Z124043	49471	40118	0.104399	0.104399	0.00656106	15.9119
typeC_26619	transient_57910	typeB2_Z124043	26101	125324	-0.655262	-0.655262	0.00442271	-148.158
typeC_26623	transient_57910	typeB2_Z124043	24991	119163	-0.653274	-0.653274	0.0043759	-149.289
typeC_45804	transient_57910	typeB2_Z124043	23956	113895	-0.652436	-0.652436	0.00439092	-148.588
transient_94446	transient_57910	typeB2_Z124043	44622	44458	0.00184104	0.00184104	0.00632248	0.29119
transient_79759	transient_57910	typeB2_Z124043	44838	44380	0.00513349	0.00513349	0.00602059	0.852656
Atlantic	Resident_157515	typeB1_Z78580	53731	63418	-0.0826896	-0.0826896	0.0072417	-11.4185
Atlantic	typeB2_Z92365	typeB1_Z78580	136747	22930	0.712795	0.712795	0.00417054	170.912
Resident_157515	typeB2_Z92365	typeB1_Z78580	139427	20957	0.738665	0.738665	0.00506896	145.723
Atlantic	typeB2_Z92363	typeB1_Z78580	138183	23571	0.708557	0.708557	0.00398374	177.862
Resident_157515	typeB2_Z92363	typeB1_Z78580	141010	21170	0.738932	0.738932	0.00413612	178.653
typeB2_Z92365	typeB2_Z92363	typeB1_Z78580	34099	32955	0.0170609	0.0170609	0.00696393	2.44989
Atlantic	typeB2_Z124043	typeB1_Z78580	119387	20449	0.707529	0.707529	0.00426608	165.85
Resident_157515	typeB2_Z124043	typeB1_Z78580	122398	18864	0.732922	0.732922	0.00515304	142.231
typeB2_Z92365	typeB2_Z124043	typeB1_Z78580	27872	29411	-0.0268666	-0.0268666	0.00704821	-3.81183
typeB2_Z92363	typeB2_Z124043	typeB1_Z78580	28239	31051	-0.0474279	-0.0474279	0.00713374	-6.64839
Atlantic	typeB1_Z124038	typeB1_Z78580	155165	20719	0.764401	0.764401	0.00362306	210.982
Resident_157515	typeB1_Z124038	typeB1_Z78580	158087	18997	0.785447	0.785447	0.00425879	184.429
typeB2_Z92365	typeB1_Z124038	typeB1_Z78580	47047	31727	0.19448	0.19448	0.00758663	25.6346
typeB2_Z92363	typeB1_Z124038	typeB1_Z78580	47392	33444	0.172547	0.172547	0.00746164	23.1245
typeB2_Z124043	typeB1_Z124038	typeB1_Z78580	42292	27325	0.214991	0.214991	0.00789841	27.2195
Atlantic	typeB1_Z78581	typeB1_Z78580	92063	13081	0.751179	0.751179	0.0041804	179.691
Resident_157515	typeB1_Z78581	typeB1_Z78580	93902	11787	0.776949	0.776949	0.00440218	176.492
typeB2_Z92365	typeB1_Z78581	typeB1_Z78580	26937	21206	0.119041	0.119041	0.00864561	13.769
typeB2_Z92363	typeB1_Z78581	typeB1_Z78580	26818	21896	0.101039	0.101039	0.00824929	12.2482
typeB2_Z124043	typeB1_Z78581	typeB1_Z78580	23982	18142	0.138638	0.138638	0.00925488	14.98
typeB1_Z124038	typeB1_Z78581	typeB1_Z78580	21556	25771	-0.0890612	-0.0890612	0.00932381	-9.55202
Atlantic	Resident_126163	typeB1_Z78580	51169	58161	-0.0639532	-0.0639532	0.00640403	-9.98639
Resident_157515	Resident_126163	typeB1_Z78580	29925	27864	0.0356642	0.0356642	0.00837565	4.25809
typeB2_Z92365	Resident_126163	typeB1_Z78580	20633	132023	-0.72968	-0.72968	0.00389491	-187.342
typeB2_Z92363	Resident_126163	typeB1_Z78580	21066	133059	-0.726638	-0.726638	0.00370075	-196.349
typeB2_Z124043	Resident_126163	typeB1_Z78580	18446	115918	-0.725432	-0.725432	0.00385345	-188.256
typeB1_Z124038	Resident_126163	typeB1_Z78580	19004	149466	-0.774393	-0.774393	0.00363764	-212.883
typeB1_Z78581	Resident_126163	typeB1_Z78580	11986	90079	-0.76513	-0.76513	0.00406514	-188.218
Atlantic	Resident_126158	typeB1_Z78580	49993	56348	-0.0597606	-0.0597606	0.00648373	-9.21701
Resident_157515	Resident_126158	typeB1_Z78580	29508	27162	0.0413976	0.0413976	0.00807724	5.12521
typeB2_Z92365	Resident_126158	typeB1_Z78580	20461	127350	-0.723147	-0.723147	0.00397975	-181.706
typeB2_Z92363	Resident_126158	typeB1_Z78580	20906	128414	-0.719984	-0.719984	0.00365227	-197.133
typeB2_Z124043	Resident_126158	typeB1_Z78580	18371	111993	-0.718158	-0.718158	0.0039729	-180.764
typeB1_Z124038	Resident_126158	typeB1_Z78580	18981	144224	-0.767397	-0.767397	0.0036942	-207.73
typeB1_Z78581	Resident_126158	typeB1_Z78580	11931	86766	-0.75823	-0.75823	0.00419761	-180.634
Resident_126163	Resident_126158	typeB1_Z78580	19862	19459	0.010249	0.010249	0.00748368	1.36951
Atlantic	typeC_26619	typeB1_Z78580	141363	29339	0.656255	0.656255	0.004471	146.78
Resident_157515	typeC_26619	typeB1_Z78580	144751	26806	0.687497	0.687497	0.00474009	145.039
typeB2_Z92365	typeC_26619	typeB1_Z78580	34611	45679	-0.13785	-0.13785	0.00710758	-19.3948
typeB2_Z92363	typeC_26619	typeB1_Z78580	34763	47125	-0.150962	-0.150962	0.00662758	-22.7779
typeB2_Z124043	typeC_26619	typeB1_Z78580	30919	38941	-0.11483	-0.11483	0.00714606	-16.069
typeB1_Z124038	typeC_26619	typeB1_Z78580	31351	59396	-0.309046	-0.309046	0.00710657	-43.4874
typeB1_Z78581	typeC_26619	typeB1_Z78580	20622	33735	-0.241238	-0.241238	0.00800771	-30.1258
Resident_126163	typeC_26619	typeB1_Z78580	136601	26254	0.677578	0.677578	0.00422338	160.435
Resident_126158	typeC_26619	typeB1_Z78580	132009	26156	0.669257	0.669257	0.00430584	155.43
Atlantic	typeC_26623	typeB1_Z78580	133726	27519	0.658668	0.658668	0.00449015	146.692
Resident_157515	typeC_26623	typeB1_Z78580	137553	25557	0.686629	0.686629	0.00536581	127.964
typeB2_Z92365	typeC_26623	typeB1_Z78580	32565	43131	-0.139585	-0.139585	0.00664263	-21.0135
typeB2_Z92363	typeC_26623	typeB1_Z78580	33104	45202	-0.154497	-0.154497	0.00676327	-22.8435
typeB2_Z124043	typeC_26623	typeB1_Z78580	29076	37294	-0.123821	-0.123821	0.00673677	-18.3799
typeB1_Z124038	typeC_26623	typeB1_Z78580	29284	56211	-0.314954	-0.314954	0.00700181	-44.9818
typeB1_Z78581	typeC_26623	typeB1_Z78580	19412	31878	-0.243049	-0.243049	0.0083374	-29.1517
Resident_126163	typeC_26623	typeB1_Z78580	129086	24797	0.677716	0.677716	0.00437634	154.859
Resident_126158	typeC_26623	typeB1_Z78580	125082	24646	0.67079	0.67079	0.00441474	151.943
typeC_26619	typeC_26623	typeB1_Z78580	35852	36113	-0.00362676	-0.00362676	0.00675547	-0.536863
Atlantic	typeC_45804	typeB1_Z78580	128876	26544	0.658422	0.658422	0.00448551	146.789
Resident_157515	typeC_45804	typeB1_Z78580	132598	24491	0.68819	0.68819	0.00484278	142.106
typeB2_Z92365	typeC_45804	typeB1_Z78580	32453	41321	-0.120205	-0.120205	0.00698352	-17.2127
typeB2_Z92363	typeC_45804	typeB1_Z78580	32645	43012	-0.137026	-0.137026	0.00660843	-20.7351
typeB2_Z124043	typeC_45804	typeB1_Z78580	28680	35365	-0.10438	-0.10438	0.00722446	-14.4481
typeB1_Z124038	typeC_45804	typeB1_Z78580	29373	53876	-0.294334	-0.294334	0.00705762	-41.7044
typeB1_Z78581	typeC_45804	typeB1_Z78580	19359	30455	-0.222749	-0.222749	0.00825185	-26.9938
Resident_126163	typeC_45804	typeB1_Z78580	125182	24288	0.675012	0.675012	0.00441233	152.983
Resident_126158	typeC_45804	typeB1_Z78580	121055	24226	0.666495	0.666495	0.00444459	149.956
typeC_26619	typeC_45804	typeB1_Z78580	35913	34639	0.0180576	0.0180576	0.0066545	2.71359
typeC_26623	typeC_45804	typeB1_Z78580	33945	32460	0.0223628	0.0223628	0.00692636	3.22865
Atlantic	transient_94446	typeB1_Z78580	58675	55348	0.0291783	0.0291783	0.00623693	4.67832
Resident_157515	transient_94446	typeB1_Z78580	59896	47284	0.117671	0.117671	0.00727392	16.1771
typeB2_Z92365	transient_94446	typeB1_Z78580	23034	130004	-0.698977	-0.698977	0.00414814	-168.504
typeB2_Z92363	transient_94446	typeB1_Z78580	23744	131707	-0.694515	-0.694515	0.00409111	-169.762
typeB2_Z124043	transient_94446	typeB1_Z78580	20697	114110	-0.692939	-0.692939	0.00422483	-164.016
typeB1_Z124038	transient_94446	typeB1_Z78580	20904	147885	-0.752306	-0.752306	0.00389766	-193.015
typeB1_Z78581	transient_94446	typeB1_Z78580	13555	88150	-0.733445	-0.733445	0.00442373	-165.798
Resident_126163	transient_94446	typeB1_Z78580	55351	45466	0.0980489	0.0980489	0.00625133	15.6845
Resident_126158	transient_94446	typeB1_Z78580	53900	44656	0.0937944	0.0937944	0.0061846	15.1658
typeC_26619	transient_94446	typeB1_Z78580	29630	134737	-0.639465	-0.639465	0.00454094	-140.822
typeC_26623	transient_94446	typeB1_Z78580	27821	127767	-0.642376	-0.642376	0.00462391	-138.925
typeC_45804	transient_94446	typeB1_Z78580	26968	123124	-0.640647	-0.640647	0.0045756	-140.014
Atlantic	transient_79759	typeB1_Z78580	59965	55376	0.0397864	0.0397864	0.00602341	6.60529
Resident_157515	transient_79759	typeB1_Z78580	60675	47234	0.124559	0.124559	0.00675848	18.43
typeB2_Z92365	transient_79759	typeB1_Z78580	24102	128730	-0.684595	-0.684595	0.0049354	-138.711
typeB2_Z92363	transient_79759	typeB1_Z78580	24517	130655	-0.684002	-0.684002	0.0041973	-162.962
typeB2_Z124043	transient_79759	typeB1_Z78580	21882	113355	-0.67639	-0.67639	0.00495095	-136.618
typeB1_Z124038	transient_79759	typeB1_Z78580	21757	146721	-0.741723	-0.741723	0.00392708	-188.874
typeB1_Z78581	transient_79759	typeB1_Z78580	13936	87520	-0.72528	-0.72528	0.00464951	-155.99
Resident_126163	transient_79759	typeB1_Z78580	56289	45402	0.10706	0.10706	0.006359	16.8359
Resident_126158	transient_79759	typeB1_Z78580	54867	44756	0.101493	0.101493	0.00631327	16.0761
typeC_26619	transient_79759	typeB1_Z78580	30316	133228	-0.629262	-0.629262	0.00460757	-136.571
typeC_26623	transient_79759	typeB1_Z78580	29070	126943	-0.627339	-0.627339	0.00513919	-122.07
typeC_45804	transient_79759	typeB1_Z78580	27695	122291	-0.630699	-0.630699	0.00473895	-133.088
transient_94446	transient_79759	typeB1_Z78580	50636	49453	0.0118195	0.0118195	0.00632041	1.87005
Atlantic	transient_57910	typeB1_Z78580	53110	48302	0.0474106	0.0474106	0.0065676	7.21886
Resident_157515	transient_57910	typeB1_Z78580	54039	41251	0.134201	0.134201	0.00653559	20.5339
typeB2_Z92365	transient_57910	typeB1_Z78580	21936	117116	-0.684492	-0.684492	0.00500125	-136.864
typeB2_Z92363	transient_57910	typeB1_Z78580	21946	117742	-0.685786	-0.685786	0.00425137	-161.31
typeB2_Z124043	transient_57910	typeB1_Z78580	19719	102903	-0.678377	-0.678377	0.00504194	-134.547
typeB1_Z124038	transient_57910	typeB1_Z78580	19827	132700	-0.74002	-0.74002	0.00420545	-175.967
typeB1_Z78581	transient_57910	typeB1_Z78580	12717	79964	-0.725575	-0.725575	0.00486104	-149.263
Resident_126163	transient_57910	typeB1_Z78580	50562	39951	0.117232	0.117232	0.00647432	18.1072
Resident_126158	transient_57910	typeB1_Z78580	49176	39402	0.110343	0.110343	0.00635506	17.3631
typeC_26619	transient_57910	typeB1_Z78580	27336	120084	-0.629141	-0.629141	0.00480375	-130.969
typeC_26623	transient_57910	typeB1_Z78580	25999	114052	-0.628721	-0.628721	0.00527033	-119.294
typeC_45804	transient_57910	typeB1_Z78580	24757	109782	-0.631973	-0.631973	0.00481171	-131.341
transient_94446	transient_57910	typeB1_Z78580	44657	43188	0.0167226	0.0167226	0.00644771	2.59358
transient_79759	transient_57910	typeB1_Z78580	44441	44138	0.00342068	0.00342068	0.00579581	0.590198
Atlantic	Resident_157515	typeB1_Z124038	65769	75844	-0.0711446	-0.0711446	0.00722924	-9.84123
Atlantic	typeB2_Z92365	typeB1_Z124038	160392	26655	0.714991	0.714991	0.00386289	185.092
Resident_157515	typeB2_Z92365	typeB1_Z124038	163293	24822	0.736098	0.736098	0.00488764	150.604
Atlantic	typeB2_Z92363	typeB1_Z124038	162935	27462	0.711529	0.711529	0.00375856	189.309
Resident_157515	typeB2_Z92363	typeB1_Z124038	165745	25483	0.73348	0.73348	0.00409217	179.24
typeB2_Z92365	typeB2_Z92363	typeB1_Z124038	39398	38432	0.0124117	0.0124117	0.00669151	1.85484
Atlantic	typeB2_Z124043	typeB1_Z124038	141035	23655	0.712733	0.712733	0.00392212	181.721
Resident_157515	typeB2_Z124043	typeB1_Z124038	144254	22596	0.729146	0.729146	0.00499282	146.039
typeB2_Z92365	typeB2_Z124043	typeB1_Z124038	32229	33882	-0.0250034	-0.0250034	0.00669494	-3.73467
typeB2_Z92363	typeB2_Z124043	typeB1_Z124038	32962	35805	-0.0413425	-0.0413425	0.00696573	-5.93513
Atlantic	typeB1_Z78580	typeB1_Z124038	155165	19995	0.771694	0.771694	0.00354619	217.612
Resident_157515	typeB1_Z78580	typeB1_Z124038	158087	19154	0.783865	0.783865	0.00423188	185.228
typeB2_Z92365	typeB1_Z78580	typeB1_Z124038	47047	31636	0.195862	0.195862	0.00788255	24.8475
typeB2_Z92363	typeB1_Z78580	typeB1_Z124038	47392	32773	0.182361	0.182361	0.00763834	23.8745
typeB2_Z124043	typeB1_Z78580	typeB1_Z124038	42292	27077	0.219334	0.219334	0.00792562	27.6741
Atlantic	typeB1_Z78581	typeB1_Z124038	107580	14987	0.755448	0.755448	0.00389039	194.183
Resident_157515	typeB1_Z78581	typeB1_Z124038	109355	13778	0.776209	0.776209	0.00413943	187.516
typeB2_Z92365	typeB1_Z78581	typeB1_Z124038	30738	23966	0.123794	0.123794	0.00819174	15.112
typeB2_Z92363	typeB1_Z78581	typeB1_Z124038	31025	24774	0.112027	0.112027	0.00770232	14.5446
typeB2_Z124043	typeB1_Z78581	typeB1_Z124038	27724	20752	0.143824	0.143824	0.00832026	17.286
typeB1_Z78580	typeB1_Z78581	typeB1_Z124038	21940	25771	-0.080296	-0.080296	0.00975599	-8.23042
Atlantic	Resident_126163	typeB1_Z124038	62111	69088	-0.0531788	-0.0531788	0.00617997	-8.60502
Resident_157515	Resident_126163	typeB1_Z124038	35881	33402	0.0357808	0.0357808	0.00829934	4.31128
typeB2_Z92365	Resident_126163	typeB1_Z124038	24390	154000	-0.726554	-0.726554	0.00368834	-196.987
typeB2_Z92363	Resident_126163	typeB1_Z124038	25166	155662	-0.721658	-0.721658	0.00358671	-201.204
typeB2_Z124043	Resident_126163	typeB1_Z124038	22094	136232	-0.720905	-0.720905	0.00373026	-193.259
typeB1_Z78580	Resident_126163	typeB1_Z124038	19010	149466	-0.77433	-0.77433	0.00362796	-213.434
typeB1_Z78581	Resident_126163	typeB1_Z124038	13976	104286	-0.763643	-0.763643	0.00376757	-202.689
Atlantic	Resident_126158	typeB1_Z124038	60449	66969	-0.0511702	-0.0511702	0.00636398	-8.04059
Resident_157515	Resident_126158	typeB1_Z124038	35263	32756	0.0368573	0.0368573	0.00803752	4.58566
typeB2_Z92365	Resident_126158	typeB1_Z124038	24060	148950	-0.721866	-0.721866	0.00379541	-190.194
typeB2_Z92363	Resident_126158	typeB1_Z124038	24798	150866	-0.717665	-0.717665	0.00361942	-198.282
typeB2_Z124043	Resident_126158	typeB1_Z124038	21979	132027	-0.71457	-0.71457	0.00388669	-183.851
typeB1_Z78580	Resident_126158	typeB1_Z124038	18972	144224	-0.767494	-0.767494	0.00374199	-205.103
typeB1_Z78581	Resident_126158	typeB1_Z124038	13766	100785	-0.759653	-0.759653	0.00377636	-201.16
Resident_126163	Resident_126158	typeB1_Z124038	23340	23211	0.00277115	0.00277115	0.00702074	0.39471
Atlantic	typeC_26619	typeB1_Z124038	169243	34311	0.662881	0.662881	0.00415569	159.512
Resident_157515	typeC_26619	typeB1_Z124038	172820	32107	0.686649	0.686649	0.00475017	144.553
typeB2_Z92365	typeC_26619	typeB1_Z124038	40840	52903	-0.128682	-0.128682	0.00685872	-18.7617
typeB2_Z92363	typeC_26619	typeB1_Z124038	41402	54624	-0.137692	-0.137692	0.00621204	-22.1653
typeB2_Z124043	typeC_26619	typeB1_Z124038	36514	45162	-0.105882	-0.105882	0.00670855	-15.7831
typeB1_Z78580	typeC_26619	typeB1_Z124038	31876	59396	-0.301516	-0.301516	0.00740895	-40.6963
typeB1_Z78581	typeC_26619	typeB1_Z124038	23891	39044	-0.240772	-0.240772	0.00758352	-31.7494
Resident_126163	typeC_26619	typeB1_Z124038	162408	31379	0.67615	0.67615	0.00421398	160.454
Resident_126158	typeC_26619	typeB1_Z124038	157456	31053	0.670541	0.670541	0.0042769	156.782
Atlantic	typeC_26623	typeB1_Z124038	160432	32422	0.663766	0.663766	0.00420666	157.79
Resident_157515	typeC_26623	typeB1_Z124038	164463	30904	0.683631	0.683631	0.00532664	128.342
typeB2_Z92365	typeC_26623	typeB1_Z124038	38404	50048	-0.131642	-0.131642	0.00657529	-20.0207
typeB2_Z92363	typeC_26623	typeB1_Z124038	39204	52023	-0.140518	-0.140518	0.00660056	-21.2888
typeB2_Z124043	typeC_26623	typeB1_Z124038	34369	43392	-0.116035	-0.116035	0.006441	-18.0151
typeB1_Z78580	typeC_26623	typeB1_Z124038	29879	56211	-0.305866	-0.305866	0.00715232	-42.7646
typeB1_Z78581	typeC_26623	typeB1_Z124038	22532	36978	-0.242749	-0.242749	0.0079301	-30.6111
Resident_126163	typeC_26623	typeB1_Z124038	153691	29770	0.675462	0.675462	0.00428927	157.477
Resident_126158	typeC_26623	typeB1_Z124038	149321	29438	0.67064	0.67064	0.00439381	152.633
typeC_26619	typeC_26623	typeB1_Z124038	42635	43024	-0.00454126	-0.00454126	0.00653049	-0.695394
Atlantic	typeC_45804	typeB1_Z124038	153565	31374	0.66071	0.66071	0.00432236	152.859
Resident_157515	typeC_45804	typeB1_Z124038	157505	29762	0.682144	0.682144	0.00493298	138.282
typeB2_Z92365	typeC_45804	typeB1_Z124038	37297	48347	-0.129023	-0.129023	0.00681459	-18.9333
typeB2_Z92363	typeC_45804	typeB1_Z124038	37686	50021	-0.140639	-0.140639	0.00621908	-22.6141
typeB2_Z124043	typeC_45804	typeB1_Z124038	33196	41614	-0.112525	-0.112525	0.0068534	-16.4188
typeB1_Z78580	typeC_45804	typeB1_Z124038	28882	53876	-0.302013	-0.302013	0.00716358	-42.1595
typeB1_Z78581	typeC_45804	typeB1_Z124038	21947	35735	-0.239035	-0.239035	0.00779678	-30.6581
Resident_126163	typeC_45804	typeB1_Z124038	147941	29261	0.669744	0.669744	0.00437198	153.19
Resident_126158	typeC_45804	typeB1_Z124038	143556	28953	0.664331	0.664331	0.00449995	147.631
typeC_26619	typeC_45804	typeB1_Z124038	41540	41726	-0.00223381	-0.00223381	0.00614599	-0.363457
typeC_26623	typeC_45804	typeB1_Z124038	39484	39224	0.00330335	0.00330335	0.00659531	0.500863
Atlantic	transient_94446	typeB1_Z124038	71856	65531	0.0460378	0.0460378	0.00572535	8.04106
Resident_157515	transient_94446	typeB1_Z124038	72821	57027	0.121635	0.121635	0.00700566	17.3623
typeB2_Z92365	transient_94446	typeB1_Z124038	27828	151480	-0.689607	-0.689607	0.0038451	-179.347
typeB2_Z92363	transient_94446	typeB1_Z124038	28692	154094	-0.686059	-0.686059	0.00378207	-181.398
typeB2_Z124043	transient_94446	typeB1_Z124038	24913	133820	-0.686102	-0.686102	0.00393836	-174.21
typeB1_Z78580	transient_94446	typeB1_Z124038	21668	147885	-0.74441	-0.74441	0.00374902	-198.561
typeB1_Z78581	transient_94446	typeB1_Z124038	16011	102314	-0.729372	-0.729372	0.00394535	-184.869
Resident_126163	transient_94446	typeB1_Z124038	66944	54412	0.103266	0.103266	0.00602866	17.1293
Resident_126158	transient_94446	typeB1_Z124038	65182	53194	0.10127	0.10127	0.00611685	16.556
typeC_26619	transient_94446	typeB1_Z124038	35701	159993	-0.635134	-0.635134	0.0043215	-146.971
typeC_26623	transient_94446	typeB1_Z124038	33785	151896	-0.636096	-0.636096	0.00428485	-148.452
typeC_45804	transient_94446	typeB1_Z124038	32977	145749	-0.630977	-0.630977	0.00445189	-141.732
Atlantic	transient_79759	typeB1_Z124038	72391	66098	0.0454404	0.0454404	0.00596328	7.62004
Resident_157515	transient_79759	typeB1_Z124038	72743	57198	0.119631	0.119631	0.00655006	18.2641
typeB2_Z92365	transient_79759	typeB1_Z124038	28300	150727	-0.683847	-0.683847	0.00487234	-140.353
typeB2_Z92363	transient_79759	typeB1_Z124038	29003	153270	-0.681763	-0.681763	0.00411655	-165.615
typeB2_Z124043	transient_79759	typeB1_Z124038	25846	133599	-0.6758	-0.6758	0.004865	-138.911
typeB1_Z78580	transient_79759	typeB1_Z124038	21902	146721	-0.740225	-0.740225	0.00429765	-172.239
typeB1_Z78581	transient_79759	typeB1_Z124038	16138	101609	-0.725887	-0.725887	0.00440607	-164.747
Resident_126163	transient_79759	typeB1_Z124038	67323	54833	0.102246	0.102246	0.00606324	16.8633
Resident_126158	transient_79759	typeB1_Z124038	65843	53930	0.0994632	0.0994632	0.00621719	15.9981
typeC_26619	transient_79759	typeB1_Z124038	35790	158865	-0.632273	-0.632273	0.00461346	-137.05
typeC_26623	transient_79759	typeB1_Z124038	34728	151624	-0.627286	-0.627286	0.00521095	-120.378
typeC_45804	transient_79759	typeB1_Z124038	33021	145030	-0.629084	-0.629084	0.00480486	-130.927
transient_94446	transient_79759	typeB1_Z124038	60198	60137	0.000506918	0.000506918	0.00609	0.0832379
Atlantic	transient_57910	typeB1_Z124038	63458	57139	0.0523976	0.0523976	0.00628142	8.34169
Resident_157515	transient_57910	typeB1_Z124038	64296	49573	0.129298	0.129298	0.00628024	20.588
typeB2_Z92365	transient_57910	typeB1_Z124038	25679	136097	-0.682536	-0.682536	0.00470171	-145.168
typeB2_Z92363	transient_57910	typeB1_Z124038	25712	137091	-0.684134	-0.684134	0.00401156	-170.541
typeB2_Z124043	transient_57910	typeB1_Z124038	23069	120173	-0.677902	-0.677902	0.00484865	-139.812
typeB1_Z78580	transient_57910	typeB1_Z124038	19809	132700	-0.740225	-0.740225	0.00426628	-173.506
typeB1_Z78581	transient_57910	typeB1_Z124038	14577	92486	-0.727693	-0.727693	0.00437742	-166.238
Resident_126163	transient_57910	typeB1_Z124038	59919	47905	0.111422	0.111422	0.00596212	18.6884
Resident_126158	transient_57910	typeB1_Z124038	58435	47117	0.107227	0.107227	0.00618169	17.3459
typeC_26619	transient_57910	typeB1_Z124038	31928	141966	-0.632788	-0.632788	0.00460189	-137.506
typeC_26623	transient_57910	typeB1_Z124038	30933	135289	-0.627811	-0.627811	0.005125	-122.5
typeC_45804	transient_57910	typeB1_Z124038	29310	129101	-0.62995	-0.62995	0.00468748	-134.39
transient_94446	transient_57910	typeB1_Z124038	52663	52142	0.00497114	0.00497114	0.00621673	0.799639
transient_79759	transient_57910	typeB1_Z124038	52988	52541	0.0042358	0.0042358	0.00557888	0.759257
Atlantic	Resident_157515	typeB1_Z78581	38152	43874	-0.0697584	-0.0697584	0.00756489	-9.22133
Atlantic	typeB2_Z92365	typeB1_Z78581	98788	16149	0.718994	0.718994	0.00425781	168.865
Resident_157515	typeB2_Z92365	typeB1_Z78581	100537	15189	0.737501	0.737501	0.00532637	138.462
Atlantic	typeB2_Z92363	typeB1_Z78581	97971	16311	0.714548	0.714548	0.00434302	164.528
Resident_157515	typeB2_Z92363	typeB1_Z78581	99801	15261	0.734734	0.734734	0.00457997	160.423
typeB2_Z92365	typeB2_Z92363	typeB1_Z78581	23296	23527	-0.00493347	-0.00493347	0.00802601	-0.614686
Atlantic	typeB2_Z124043	typeB1_Z78581	87753	14193	0.721558	0.721558	0.00434779	165.96
Resident_157515	typeB2_Z124043	typeB1_Z78581	89792	13664	0.735849	0.735849	0.00544594	135.119
typeB2_Z92365	typeB2_Z124043	typeB1_Z78581	20546	20856	-0.00748756	-0.00748756	0.00758285	-0.987434
typeB2_Z92363	typeB2_Z124043	typeB1_Z78581	20896	21043	-0.00350509	-0.00350509	0.0081603	-0.42953
Atlantic	typeB1_Z78580	typeB1_Z78581	92063	12526	0.760472	0.760472	0.00417254	182.256
Resident_157515	typeB1_Z78580	typeB1_Z78581	93902	12185	0.770283	0.770283	0.00465126	165.607
typeB2_Z92365	typeB1_Z78580	typeB1_Z78581	26937	20761	0.129481	0.129481	0.00892298	14.511
typeB2_Z92363	typeB1_Z78580	typeB1_Z78581	26818	20495	0.133642	0.133642	0.00804875	16.6041
typeB2_Z124043	typeB1_Z78580	typeB1_Z78581	23982	18306	0.134222	0.134222	0.00887814	15.1183
Atlantic	typeB1_Z124038	typeB1_Z78581	107580	14781	0.758403	0.758403	0.0037587	201.773
Resident_157515	typeB1_Z124038	typeB1_Z78581	109355	14083	0.771821	0.771821	0.00424208	181.944
typeB2_Z92365	typeB1_Z124038	typeB1_Z78581	30738	23509	0.133261	0.133261	0.00825456	16.1439
typeB2_Z92363	typeB1_Z124038	typeB1_Z78581	31025	23514	0.137718	0.137718	0.00795357	17.3152
typeB2_Z124043	typeB1_Z124038	typeB1_Z78581	27724	20883	0.140741	0.140741	0.00830768	16.9411
typeB1_Z78580	typeB1_Z124038	typeB1_Z78581	21940	21556	0.0088284	0.0088284	0.00881847	1.00113
Atlantic	Resident_126163	typeB1_Z78581	36550	40889	-0.0560312	-0.0560312	0.00669115	-8.37392
Resident_157515	Resident_126163	typeB1_Z78581	21305	20055	0.0302224	0.0302224	0.00924897	3.26765
typeB2_Z92365	Resident_126163	typeB1_Z78581	14852	96053	-0.732167	-0.732167	0.00422093	-173.461
typeB2_Z92363	Resident_126163	typeB1_Z78581	14960	95220	-0.728444	-0.728444	0.00413335	-176.236
typeB2_Z124043	Resident_126163	typeB1_Z78581	13329	85641	-0.730646	-0.730646	0.00420717	-173.667
typeB1_Z78580	Resident_126163	typeB1_Z78581	12054	90079	-0.763955	-0.763955	0.00408098	-187.199
typeB1_Z124038	Resident_126163	typeB1_Z78581	13796	104286	-0.766332	-0.766332	0.0038657	-198.239
Atlantic	Resident_126158	typeB1_Z78581	35624	39503	-0.0516326	-0.0516326	0.00680816	-7.58392
Resident_157515	Resident_126158	typeB1_Z78581	20873	19463	0.0349564	0.0349564	0.00901504	3.87756
typeB2_Z92365	Resident_126158	typeB1_Z78581	14622	92558	-0.727151	-0.727151	0.00435714	-166.887
typeB2_Z92363	Resident_126158	typeB1_Z78581	14743	91737	-0.723084	-0.723084	0.00423319	-170.813
typeB2_Z124043	Resident_126158	typeB1_Z78581	13111	82547	-0.725878	-0.725878	0.00429478	-169.014
typeB1_Z78580	Resident_126158	typeB1_Z78581	11959	86766	-0.757731	-0.757731	0.00431372	-175.656
typeB1_Z124038	Resident_126158	typeB1_Z78581	13701	100785	-0.760652	-0.760652	0.00381455	-199.408
Resident_126163	Resident_126158	typeB1_Z78581	13979	13689	0.0104814	0.0104814	0.00828332	1.26536
Atlantic	typeC_26619	typeB1_Z78581	103314	20297	0.671599	0.671599	0.00464994	144.432
Resident_157515	typeC_26619	typeB1_Z78581	105179	19127	0.692259	0.692259	0.00497397	139.176
typeB2_Z92365	typeC_26619	typeB1_Z78581	25575	32669	-0.121798	-0.121798	0.00806591	-15.1003
typeB2_Z92363	typeC_26619	typeB1_Z78581	25658	32137	-0.112103	-0.112103	0.00711753	-15.7503
typeB2_Z124043	typeC_26619	typeB1_Z78581	22986	28727	-0.111017	-0.111017	0.00762747	-14.5548
typeB1_Z78580	typeC_26619	typeB1_Z78581	20886	33735	-0.235239	-0.235239	0.00810784	-29.0138
typeB1_Z124038	typeC_26619	typeB1_Z78581	23952	39044	-0.239571	-0.239571	0.00787311	-30.429
Resident_126163	typeC_26619	typeB1_Z78581	100218	18766	0.684563	0.684563	0.00453513	150.947
Resident_126158	typeC_26619	typeB1_Z78581	96686	18506	0.678693	0.678693	0.0046662	145.449
Atlantic	typeC_26623	typeB1_Z78581	97171	19141	0.670868	0.670868	0.00459364	146.043
Resident_157515	typeC_26623	typeB1_Z78581	99551	18366	0.688493	0.688493	0.00563502	122.181
typeB2_Z92365	typeC_26623	typeB1_Z78581	23774	30833	-0.129269	-0.129269	0.00743051	-17.3971
typeB2_Z92363	typeC_26623	typeB1_Z78581	23975	30691	-0.122855	-0.122855	0.00738773	-16.6296
typeB2_Z124043	typeC_26623	typeB1_Z78581	21309	27367	-0.124456	-0.124456	0.0074311	-16.7479
typeB1_Z78580	typeC_26623	typeB1_Z78581	19603	31878	-0.238437	-0.238437	0.00806444	-29.5665
typeB1_Z124038	typeC_26623	typeB1_Z78581	22263	36978	-0.248392	-0.248392	0.00817569	-30.3818
Resident_126163	typeC_26623	typeB1_Z78581	94372	17719	0.683846	0.683846	0.00453971	150.636
Resident_126158	typeC_26623	typeB1_Z78581	91185	17514	0.677752	0.677752	0.00462912	146.411
typeC_26619	typeC_26623	typeB1_Z78581	25809	26490	-0.0130213	-0.0130213	0.00770762	-1.6894
Atlantic	typeC_45804	typeB1_Z78581	93783	18488	0.670654	0.670654	0.00462949	144.866
Resident_157515	typeC_45804	typeB1_Z78581	96199	17745	0.688531	0.688531	0.00502913	136.909
typeB2_Z92365	typeC_45804	typeB1_Z78581	23490	29638	-0.115721	-0.115721	0.00777756	-14.8788
typeB2_Z92363	typeC_45804	typeB1_Z78581	23598	29447	-0.110265	-0.110265	0.0072433	-15.223
typeB2_Z124043	typeC_45804	typeB1_Z78581	21052	26231	-0.109532	-0.109532	0.00793991	-13.7951
typeB1_Z78580	typeC_45804	typeB1_Z78581	19178	30455	-0.227208	-0.227208	0.00812844	-27.9522
typeB1_Z124038	typeC_45804	typeB1_Z78581	22017	35735	-0.237533	-0.237533	0.00831826	-28.5556
Resident_126163	typeC_45804	typeB1_Z78581	91503	17431	0.679971	0.679971	0.00474674	143.25
Resident_126158	typeC_45804	typeB1_Z78581	88434	17270	0.673238	0.673238	0.00482664	139.484
typeC_26619	typeC_45804	typeB1_Z78581	25746	25492	0.00495726	0.00495726	0.00720303	0.688218
typeC_26623	typeC_45804	typeB1_Z78581	24724	24082	0.0131541	0.0131541	0.00765558	1.71824
Atlantic	transient_94446	typeB1_Z78581	42105	38573	0.043779	0.043779	0.00635351	6.89051
Resident_157515	transient_94446	typeB1_Z78581	42597	33539	0.118971	0.118971	0.00755417	15.7491
typeB2_Z92365	transient_94446	typeB1_Z78581	16518	93922	-0.700869	-0.700869	0.00429545	-163.165
typeB2_Z92363	transient_94446	typeB1_Z78581	16979	93270	-0.691988	-0.691988	0.00437162	-158.291
typeB2_Z124043	transient_94446	typeB1_Z78581	14941	83715	-0.697109	-0.697109	0.00446448	-156.146
typeB1_Z78580	transient_94446	typeB1_Z78581	13407	88150	-0.735971	-0.735971	0.00427134	-172.304
typeB1_Z124038	transient_94446	typeB1_Z78581	15279	102314	-0.740138	-0.740138	0.00402919	-183.694
Resident_126163	transient_94446	typeB1_Z78581	39652	32180	0.104021	0.104021	0.00665511	15.6302
Resident_126158	transient_94446	typeB1_Z78581	38486	31469	0.100307	0.100307	0.00678467	14.7844
typeC_26619	transient_94446	typeB1_Z78581	20954	98168	-0.648193	-0.648193	0.00460694	-140.699
typeC_26623	transient_94446	typeB1_Z78581	19689	92486	-0.648959	-0.648959	0.00462251	-140.391
typeC_45804	transient_94446	typeB1_Z78581	19378	89426	-0.6438	-0.6438	0.00468144	-137.522
Atlantic	transient_79759	typeB1_Z78581	42970	38582	0.0538062	0.0538062	0.00639486	8.41397
Resident_157515	transient_79759	typeB1_Z78581	43167	33562	0.125181	0.125181	0.00695344	18.0027
typeB2_Z92365	transient_79759	typeB1_Z78581	17298	93268	-0.687101	-0.687101	0.00525463	-130.761
typeB2_Z92363	transient_79759	typeB1_Z78581	17544	92821	-0.682073	-0.682073	0.00473898	-143.928
typeB2_Z124043	transient_79759	typeB1_Z78581	15629	83315	-0.684084	-0.684084	0.00539663	-126.761
typeB1_Z78580	transient_79759	typeB1_Z78581	13947	87520	-0.725093	-0.725093	0.00475217	-152.581
typeB1_Z124038	transient_79759	typeB1_Z78581	15860	101609	-0.729971	-0.729971	0.00434253	-168.098
Resident_126163	transient_79759	typeB1_Z78581	40451	32361	0.111108	0.111108	0.00675703	16.4433
Resident_126158	transient_79759	typeB1_Z78581	39295	31737	0.106403	0.106403	0.00689606	15.4295
typeC_26619	transient_79759	typeB1_Z78581	21479	97239	-0.638151	-0.638151	0.00494181	-129.133
typeC_26623	transient_79759	typeB1_Z78581	20669	92184	-0.6337	-0.6337	0.00561837	-112.791
typeC_45804	transient_79759	typeB1_Z78581	19846	88925	-0.635087	-0.635087	0.00507913	-125.039
transient_94446	transient_79759	typeB1_Z78581	36104	35372	0.0102412	0.0102412	0.00675193	1.51678
Atlantic	transient_57910	typeB1_Z78581	38402	33755	0.0644012	0.0644012	0.00665927	9.67092
Resident_157515	transient_57910	typeB1_Z78581	38730	29410	0.136777	0.136777	0.00682852	20.0303
typeB2_Z92365	transient_57910	typeB1_Z78581	15896	85003	-0.684913	-0.684913	0.00531108	-128.959
typeB2_Z92363	transient_57910	typeB1_Z78581	15683	83834	-0.684818	-0.684818	0.00471088	-145.369
typeB2_Z124043	transient_57910	typeB1_Z78581	14264	75758	-0.6831	-0.6831	0.00548764	-124.48
typeB1_Z78580	transient_57910	typeB1_Z78581	12782	79964	-0.724365	-0.724365	0.00470709	-153.888
typeB1_Z124038	transient_57910	typeB1_Z78581	14672	92486	-0.726161	-0.726161	0.00456622	-159.029
Resident_126163	transient_57910	typeB1_Z78581	36661	28592	0.123657	0.123657	0.00677013	18.2651
Resident_126158	transient_57910	typeB1_Z78581	35568	28052	0.118139	0.118139	0.00698825	16.9054
typeC_26619	transient_57910	typeB1_Z78581	19433	87815	-0.637606	-0.637606	0.00501627	-127.108
typeC_26623	transient_57910	typeB1_Z78581	18699	83232	-0.633105	-0.633105	0.00556393	-113.787
typeC_45804	transient_57910	typeB1_Z78581	17692	79908	-0.637459	-0.637459	0.00510729	-124.814
transient_94446	transient_57910	typeB1_Z78581	32090	30851	0.0196851	0.0196851	0.00698609	2.81776
transient_79759	transient_57910	typeB1_Z78581	32057	31616	0.00692601	0.00692601	0.00610699	1.13411
Atlantic	Resident_157515	Resident_126163	191343	49571	0.588476	0.588476	0.00672231	87.5407
Atlantic	typeB2_Z92365	Resident_126163	59436	85264	-0.178493	-0.178493	0.00652663	-27.3485
Resident_157515	typeB2_Z92365	Resident_126163	34207	168015	-0.661689	-0.661689	0.00539794	-122.582
Atlantic	typeB2_Z92363	Resident_126163	60675	87227	-0.179524	-0.179524	0.00673808	-26.6432
Resident_157515	typeB2_Z92363	Resident_126163	34805	171200	-0.662096	-0.662096	0.00542083	-122.139
typeB2_Z92365	typeB2_Z92363	Resident_126163	21849	22159	-0.00704417	-0.00704417	0.00740357	-0.951456
Atlantic	typeB2_Z124043	Resident_126163	53025	77042	-0.184651	-0.184651	0.00677119	-27.2701
Resident_157515	typeB2_Z124043	Resident_126163	30644	151909	-0.664273	-0.664273	0.00535336	-124.085
typeB2_Z92365	typeB2_Z124043	Resident_126163	18889	19350	-0.0120558	-0.0120558	0.00752155	-1.60283
typeB2_Z92363	typeB2_Z124043	Resident_126163	19461	19795	-0.00850825	-0.00850825	0.00783929	-1.08533
Atlantic	typeB1_Z78580	Resident_126163	51169	73003	-0.175837	-0.175837	0.00638701	-27.5304
Resident_157515	typeB1_Z78580	Resident_126163	29925	146241	-0.660264	-0.660264	0.00526001	-125.525
typeB2_Z92365	typeB1_Z78580	Resident_126163	20633	20739	-0.00256212	-0.00256212	0.00713993	-0.358844
typeB2_Z92363	typeB1_Z78580	Resident_126163	21066	21030	0.000855188	0.000855188	0.00725969	0.1178
typeB2_Z124043	typeB1_Z78580	Resident_126163	18446	18413	0.000895304	0.000895304	0.00754602	0.118646
Atlantic	typeB1_Z124038	Resident_126163	62111	89060	-0.178268	-0.178268	0.00639011	-27.8975
Resident_157515	typeB1_Z124038	Resident_126163	35881	175149	-0.659944	-0.659944	0.00530413	-124.421
typeB2_Z92365	typeB1_Z124038	Resident_126163	24390	24436	-0.000942121	-0.000942121	0.00706773	-0.133299
typeB2_Z92363	typeB1_Z124038	Resident_126163	25166	25001	0.00328902	0.00328902	0.00708144	0.464456
typeB2_Z124043	typeB1_Z124038	Resident_126163	22094	21887	0.00470658	0.00470658	0.00738558	0.637266
typeB1_Z78580	typeB1_Z124038	Resident_126163	19010	19004	0.000157837	0.000157837	0.00721468	0.0218771
Atlantic	typeB1_Z78581	Resident_126163	36550	52305	-0.177311	-0.177311	0.00683729	-25.933
Resident_157515	typeB1_Z78581	Resident_126163	21305	104337	-0.660862	-0.660862	0.00555915	-118.878
typeB2_Z92365	typeB1_Z78581	Resident_126163	14852	14979	-0.00425732	-0.00425732	0.00858286	-0.496025
typeB2_Z92363	typeB1_Z78581	Resident_126163	14960	14781	0.00601863	0.00601863	0.00834238	0.721452
typeB2_Z124043	typeB1_Z78581	Resident_126163	13329	13163	0.00626604	0.00626604	0.00886928	0.706488
typeB1_Z78580	typeB1_Z78581	Resident_126163	12054	11986	0.00282862	0.00282862	0.00874141	0.323589
typeB1_Z124038	typeB1_Z78581	Resident_126163	13796	13976	-0.00648135	-0.00648135	0.00824453	-0.786139
Atlantic	Resident_126158	Resident_126163	205381	30543	0.741078	0.741078	0.00474715	156.11
Resident_157515	Resident_126158	Resident_126163	92787	44690	0.349855	0.349855	0.0113488	30.8274
typeB2_Z92365	Resident_126158	Resident_126163	182326	22271	0.782294	0.782294	0.004035	193.877
typeB2_Z92363	Resident_126158	Resident_126163	185475	22436	0.784177	0.784177	0.00415504	188.729
typeB2_Z124043	Resident_126158	Resident_126163	165088	19781	0.786	0.786	0.0041739	188.313
typeB1_Z78580	Resident_126158	Resident_126163	158986	19459	0.781905	0.781905	0.00411559	189.986
typeB1_Z124038	Resident_126158	Resident_126163	189203	23211	0.781455	0.781455	0.00399613	195.553
typeB1_Z78581	Resident_126158	Resident_126163	114135	13689	0.785815	0.785815	0.0043251	181.687
Atlantic	typeC_26619	Resident_126163	66204	102105	-0.213304	-0.213304	0.00644247	-33.1091
Resident_157515	typeC_26619	Resident_126163	37790	197136	-0.678282	-0.678282	0.0051471	-131.779
typeB2_Z92365	typeC_26619	Resident_126163	25205	29661	-0.081216	-0.081216	0.00658713	-12.3295
typeB2_Z92363	typeC_26619	Resident_126163	25904	30105	-0.0750058	-0.0750058	0.00667809	-11.2316
typeB2_Z124043	typeC_26619	Resident_126163	22587	26011	-0.0704556	-0.0704556	0.00691868	-10.1834
typeB1_Z78580	typeC_26619	Resident_126163	22674	26254	-0.0731687	-0.0731687	0.00666341	-10.9807
typeB1_Z124038	typeC_26619	Resident_126163	26941	31379	-0.0760974	-0.0760974	0.0066787	-11.3941
typeB1_Z78581	typeC_26619	Resident_126163	16081	18766	-0.0770511	-0.0770511	0.00773976	-9.95523
Resident_126158	typeC_26619	Resident_126163	24151	212025	-0.795483	-0.795483	0.00391136	-203.378
Atlantic	typeC_26623	Resident_126163	63622	97516	-0.210341	-0.210341	0.00645673	-32.5771
Resident_157515	typeC_26623	Resident_126163	36576	188625	-0.67517	-0.67517	0.00521553	-129.454
typeB2_Z92365	typeC_26623	Resident_126163	24550	28091	-0.067267	-0.067267	0.00684306	-9.82996
typeB2_Z92363	typeC_26623	Resident_126163	25235	28582	-0.0621922	-0.0621922	0.00689637	-9.01812
typeB2_Z124043	typeC_26623	Resident_126163	21939	24874	-0.0626963	-0.0626963	0.00706223	-8.87769
typeB1_Z78580	typeC_26623	Resident_126163	21900	24797	-0.0620383	-0.0620383	0.00725956	-8.54574
typeB1_Z124038	typeC_26623	Resident_126163	26021	29770	-0.0671972	-0.0671972	0.00687498	-9.77417
typeB1_Z78581	typeC_26623	Resident_126163	15663	17719	-0.0615901	-0.0615901	0.00817923	-7.53006
Resident_126158	typeC_26623	Resident_126163	23327	202755	-0.793641	-0.793641	0.00391476	-202.731
typeC_26619	typeC_26623	Resident_126163	27063	26405	0.0123064	0.0123064	0.00670033	1.83669
Atlantic	typeC_45804	Resident_126163	60382	93624	-0.215849	-0.215849	0.00636996	-33.8854
Resident_157515	typeC_45804	Resident_126163	34861	182178	-0.678758	-0.678758	0.00517642	-131.125
typeB2_Z92365	typeC_45804	Resident_126163	23304	27718	-0.0865117	-0.0865117	0.00704138	-12.2862
typeB2_Z92363	typeC_45804	Resident_126163	24160	28189	-0.0769642	-0.0769642	0.00719148	-10.7021
typeB2_Z124043	typeC_45804	Resident_126163	20865	24352	-0.077117	-0.077117	0.00733448	-10.5143
typeB1_Z78580	typeC_45804	Resident_126163	20851	24288	-0.0761426	-0.0761426	0.00739466	-10.297
typeB1_Z124038	typeC_45804	Resident_126163	24877	29261	-0.0809782	-0.0809782	0.006833	-11.8511
typeB1_Z78581	typeC_45804	Resident_126163	14859	17431	-0.0796531	-0.0796531	0.00804177	-9.90493
Resident_126158	typeC_45804	Resident_126163	22396	196457	-0.795333	-0.795333	0.00389783	-204.045
typeC_26619	typeC_45804	Resident_126163	25589	25836	-0.00480311	-0.00480311	0.00683191	-0.703041
typeC_26623	typeC_45804	Resident_126163	24491	25354	-0.0173137	-0.0173137	0.00715758	-2.41893
Atlantic	transient_94446	Resident_126163	94934	79297	0.0897487	0.0897487	0.0058722	15.2837
Resident_157515	transient_94446	Resident_126163	50418	169580	-0.54165	-0.54165	0.00674119	-80.3494
typeB2_Z92365	transient_94446	Resident_126163	89307	52040	0.263656	0.263656	0.00622389	42.3619
typeB2_Z92363	transient_94446	Resident_126163	91384	53428	0.262105	0.262105	0.00636086	41.206
typeB2_Z124043	transient_94446	Resident_126163	81024	46744	0.268299	0.268299	0.00641688	41.8114
typeB1_Z78580	transient_94446	Resident_126163	77791	45466	0.262257	0.262257	0.00611084	42.9167
typeB1_Z124038	transient_94446	Resident_126163	93161	54412	0.262575	0.262575	0.0061172	42.9241
typeB1_Z78581	transient_94446	Resident_126163	55689	32180	0.267546	0.267546	0.00664238	40.2786
Resident_126158	transient_94446	Resident_126163	31980	186017	-0.706601	-0.706601	0.00505145	-139.881
typeC_26619	transient_94446	Resident_126163	106199	58003	0.293517	0.293517	0.00602075	48.7508
typeC_26623	transient_94446	Resident_126163	101476	55963	0.289083	0.289083	0.00608611	47.4989
typeC_45804	transient_94446	Resident_126163	98535	53433	0.296786	0.296786	0.00598454	49.5921
Atlantic	transient_79759	Resident_126163	93839	79453	0.083016	0.083016	0.00580861	14.2919
Resident_157515	transient_79759	Resident_126163	49905	169491	-0.545069	-0.545069	0.0066971	-81.3888
typeB2_Z92365	transient_79759	Resident_126163	88473	52232	0.257567	0.257567	0.00613515	41.9822
typeB2_Z92363	transient_79759	Resident_126163	90633	53668	0.256166	0.256166	0.00621546	41.2143
typeB2_Z124043	transient_79759	Resident_126163	80441	46893	0.263465	0.263465	0.00635702	41.4447
typeB1_Z78580	transient_79759	Resident_126163	76955	45402	0.257877	0.257877	0.00598317	43.1003
typeB1_Z124038	transient_79759	Resident_126163	92430	54833	0.255305	0.255305	0.00599366	42.5958
typeB1_Z78581	transient_79759	Resident_126163	54989	32361	0.25905	0.25905	0.00636415	40.7045
Resident_126158	transient_79759	Resident_126163	31891	185982	-0.707252	-0.707252	0.0050259	-140.721
typeC_26619	transient_79759	Resident_126163	105110	57942	0.289282	0.289282	0.00587197	49.2649
typeC_26623	transient_79759	Resident_126163	100630	56215	0.283178	0.283178	0.00604921	46.8123
typeC_45804	transient_79759	Resident_126163	97121	53512	0.289505	0.289505	0.00597732	48.4339
transient_94446	transient_79759	Resident_126163	75050	76055	-0.006651	-0.006651	0.00545065	-1.22022
Atlantic	transient_57910	Resident_126163	82345	67967	0.0956544	0.0956544	0.00591083	16.1829
Resident_157515	transient_57910	Resident_126163	43967	147552	-0.54086	-0.54086	0.00673099	-80.3537
typeB2_Z92365	transient_57910	Resident_126163	79732	46057	0.26771	0.26771	0.00615862	43.4692
typeB2_Z92363	transient_57910	Resident_126163	80611	46490	0.268456	0.268456	0.00621472	43.1968
typeB2_Z124043	transient_57910	Resident_126163	71885	41062	0.272898	0.272898	0.00637726	42.7923
typeB1_Z78580	transient_57910	Resident_126163	69308	39951	0.268692	0.268692	0.00605502	44.375
typeB1_Z124038	transient_57910	Resident_126163	82703	47905	0.266431	0.266431	0.00593441	44.8959
typeB1_Z78581	transient_57910	Resident_126163	49730	28592	0.269886	0.269886	0.00652635	41.3533
Resident_126158	transient_57910	Resident_126163	28302	163387	-0.704709	-0.704709	0.00510163	-138.134
typeC_26619	transient_57910	Resident_126163	93247	50408	0.298208	0.298208	0.00597506	49.9087
typeC_26623	transient_57910	Resident_126163	88966	48619	0.293251	0.293251	0.0060323	48.6136
typeC_45804	transient_57910	Resident_126163	86040	46199	0.30128	0.30128	0.00597384	50.4333
transient_94446	transient_57910	Resident_126163	65672	65202	0.00359124	0.00359124	0.00562225	0.638754
transient_79759	transient_57910	Resident_126163	66368	64945	0.0108367	0.0108367	0.00533147	2.03259
Atlantic	Resident_157515	Resident_126158	184465	48177	0.585827	0.585827	0.00637179	91.9408
Atlantic	typeB2_Z92365	Resident_126158	58095	82875	-0.175782	-0.175782	0.00651061	-26.9993
Resident_157515	typeB2_Z92365	Resident_126158	33904	162144	-0.654126	-0.654126	0.00532251	-122.898
Atlantic	typeB2_Z92363	Resident_126158	59382	84937	-0.177073	-0.177073	0.00666433	-26.5703
Resident_157515	typeB2_Z92363	Resident_126158	34250	165577	-0.657204	-0.657204	0.00522245	-125.842
typeB2_Z92365	typeB2_Z92363	Resident_126158	21671	22000	-0.0075336	-0.0075336	0.0072967	-1.03247
Atlantic	typeB2_Z124043	Resident_126158	51372	75326	-0.189064	-0.189064	0.00682531	-27.7004
Resident_157515	typeB2_Z124043	Resident_126158	29640	146884	-0.664182	-0.664182	0.00527031	-126.023
typeB2_Z92365	typeB2_Z124043	Resident_126158	18565	19507	-0.0247426	-0.0247426	0.00754948	-3.27739
typeB2_Z92363	typeB2_Z124043	Resident_126158	19064	19816	-0.0193416	-0.0193416	0.00759159	-2.54776
Atlantic	typeB1_Z78580	Resident_126158	49993	71130	-0.174509	-0.174509	0.0064369	-27.1106
Resident_157515	typeB1_Z78580	Resident_126158	29508	141273	-0.654435	-0.654435	0.00504017	-129.844
typeB2_Z92365	typeB1_Z78580	Resident_126158	20461	20744	-0.0068681	-0.0068681	0.00727946	-0.94349
typeB2_Z92363	typeB1_Z78580	Resident_126158	20906	20987	-0.0019335	-0.0019335	0.00713905	-0.270834
typeB2_Z124043	typeB1_Z78580	Resident_126158	18371	18086	0.00781743	0.00781743	0.00767756	1.01822
Atlantic	typeB1_Z124038	Resident_126158	60449	86553	-0.177576	-0.177576	0.00652931	-27.1967
Resident_157515	typeB1_Z124038	Resident_126158	35263	169110	-0.654915	-0.654915	0.00528347	-123.956
typeB2_Z92365	typeB1_Z124038	Resident_126158	24060	24302	-0.00500393	-0.00500393	0.00719003	-0.695954
typeB2_Z92363	typeB1_Z124038	Resident_126158	24798	24791	0.00014116	0.00014116	0.0068402	0.0206369
typeB2_Z124043	typeB1_Z124038	Resident_126158	21979	21441	0.0123906	0.0123906	0.00740096	1.67419
typeB1_Z78580	typeB1_Z124038	Resident_126158	18972	18981	-0.000237135	-0.000237135	0.00727442	-0.0325985
Atlantic	typeB1_Z78581	Resident_126158	35624	50733	-0.17496	-0.17496	0.00680092	-25.7259
Resident_157515	typeB1_Z78581	Resident_126158	20873	100565	-0.656236	-0.656236	0.00554851	-118.272
typeB2_Z92365	typeB1_Z78581	Resident_126158	14622	14860	-0.00807272	-0.00807272	0.00817572	-0.987402
typeB2_Z92363	typeB1_Z78581	Resident_126158	14743	14718	0.000848579	0.000848579	0.00819537	0.103544
typeB2_Z124043	typeB1_Z78581	Resident_126158	13111	12861	0.00962575	0.00962575	0.00875134	1.09992
typeB1_Z78580	typeB1_Z78581	Resident_126158	11959	11931	0.00117204	0.00117204	0.00886103	0.132269
typeB1_Z124038	typeB1_Z78581	Resident_126158	13701	13766	-0.00236648	-0.00236648	0.00813739	-0.290815
Atlantic	Resident_126163	Resident_126158	205381	30625	0.740473	0.740473	0.00460004	160.971
Resident_157515	Resident_126163	Resident_126158	92787	44486	0.351861	0.351861	0.011345	31.0147
typeB2_Z92365	Resident_126163	Resident_126158	182326	22804	0.777663	0.777663	0.00401052	193.906
typeB2_Z92363	Resident_126163	Resident_126158	185475	22882	0.780358	0.780358	0.00410063	190.302
typeB2_Z124043	Resident_126163	Resident_126158	165088	19687	0.786908	0.786908	0.00414996	189.619
typeB1_Z78580	Resident_126163	Resident_126158	158986	19862	0.77789	0.77789	0.00395957	196.458
typeB1_Z124038	Resident_126163	Resident_126158	189203	23340	0.780374	0.780374	0.00399073	195.547
typeB1_Z78581	Resident_126163	Resident_126158	114135	13979	0.781772	0.781772	0.00438491	178.287
Atlantic	typeC_26619	Resident_126158	64351	99385	-0.213966	-0.213966	0.00649398	-32.9484
Resident_157515	typeC_26619	Resident_126158	36732	190578	-0.676811	-0.676811	0.0049728	-136.103
typeB2_Z92365	typeC_26619	Resident_126158	24680	29543	-0.0896852	-0.0896852	0.00666113	-13.464
typeB2_Z92363	typeC_26619	Resident_126158	25425	29951	-0.0817322	-0.0817322	0.0066612	-12.2699
typeB2_Z124043	typeC_26619	Resident_126158	22376	25552	-0.0662661	-0.0662661	0.00691713	-9.57999
typeB1_Z78580	typeC_26619	Resident_126158	22317	26156	-0.0791987	-0.0791987	0.00674733	-11.7378
typeB1_Z124038	typeC_26619	Resident_126158	26485	31053	-0.079391	-0.079391	0.00670164	-11.8465
typeB1_Z78581	typeC_26619	Resident_126158	15794	18506	-0.0790671	-0.0790671	0.00758331	-10.4265
Resident_126163	typeC_26619	Resident_126158	24131	212025	-0.795635	-0.795635	0.00374241	-212.6
Atlantic	typeC_26623	Resident_126158	61639	94924	-0.212598	-0.212598	0.00651772	-32.6185
Resident_157515	typeC_26623	Resident_126158	35724	182474	-0.672554	-0.672554	0.00508956	-132.144
typeB2_Z92365	typeC_26623	Resident_126158	24080	28041	-0.0759962	-0.0759962	0.00694746	-10.9387
typeB2_Z92363	typeC_26623	Resident_126158	24721	28331	-0.0680464	-0.0680464	0.00705142	-9.65003
typeB2_Z124043	typeC_26623	Resident_126158	21805	24475	-0.0576923	-0.0576923	0.00726835	-7.93747
typeB1_Z78580	typeC_26623	Resident_126158	21477	24646	-0.0687076	-0.0687076	0.00724518	-9.48322
typeB1_Z124038	typeC_26623	Resident_126158	25538	29438	-0.0709401	-0.0709401	0.00699799	-10.1372
typeB1_Z78581	typeC_26623	Resident_126158	15248	17514	-0.0691655	-0.0691655	0.00814095	-8.496
Resident_126163	typeC_26623	Resident_126158	23136	202755	-0.795158	-0.795158	0.00395061	-201.275
typeC_26619	typeC_26623	Resident_126158	26797	25973	0.0156149	0.0156149	0.00684582	2.28094
Atlantic	typeC_45804	Resident_126158	58869	91494	-0.216975	-0.216975	0.00632462	-34.3064
Resident_157515	typeC_45804	Resident_126158	34021	176478	-0.676759	-0.676759	0.00485521	-139.388
typeB2_Z92365	typeC_45804	Resident_126158	23014	27579	-0.0902299	-0.0902299	0.00713858	-12.6397
typeB2_Z92363	typeC_45804	Resident_126158	23723	28190	-0.0860478	-0.0860478	0.0070263	-12.2465
typeB2_Z124043	typeC_45804	Resident_126158	20752	24111	-0.0748724	-0.0748724	0.00734908	-10.188
typeB1_Z78580	typeC_45804	Resident_126158	20565	24226	-0.0817352	-0.0817352	0.0072782	-11.2301
typeB1_Z124038	typeC_45804	Resident_126158	24443	28953	-0.0844633	-0.0844633	0.00657499	-12.8461
typeB1_Z78581	typeC_45804	Resident_126158	14724	17270	-0.0795774	-0.0795774	0.00788417	-10.0933
Resident_126163	typeC_45804	Resident_126158	22445	196457	-0.794931	-0.794931	0.00380401	-208.972
typeC_26619	typeC_45804	Resident_126158	25379	25491	-0.00220169	-0.00220169	0.00651893	-0.337738
typeC_26623	typeC_45804	Resident_126158	24205	25153	-0.0192066	-0.0192066	0.00682729	-2.81321
Atlantic	transient_94446	Resident_126158	91568	77318	0.0843764	0.0843764	0.00580431	14.5368
Resident_157515	transient_94446	Resident_126158	49253	164436	-0.539022	-0.539022	0.00656296	-82.1309
typeB2_Z92365	transient_94446	Resident_126158	86392	51008	0.257526	0.257526	0.00604672	42.5893
typeB2_Z92363	transient_94446	Resident_126158	88454	52362	0.256306	0.256306	0.00621478	41.2414
typeB2_Z124043	transient_94446	Resident_126158	78670	45474	0.267399	0.267399	0.00633889	42.1839
typeB1_Z78580	transient_94446	Resident_126158	75482	44656	0.256588	0.256588	0.00595066	43.1193
typeB1_Z124038	transient_94446	Resident_126158	90329	53194	0.258739	0.258739	0.00602168	42.9679
typeB1_Z78581	transient_94446	Resident_126158	53706	31469	0.261074	0.261074	0.00657694	39.6954
Resident_126163	transient_94446	Resident_126158	31874	186017	-0.707432	-0.707432	0.00492132	-143.748
typeC_26619	transient_94446	Resident_126158	103063	56553	0.291387	0.291387	0.00597239	48.789
typeC_26623	transient_94446	Resident_126158	98445	54435	0.287873	0.287873	0.00602345	47.792
typeC_45804	transient_94446	Resident_126158	95715	52316	0.293175	0.293175	0.00592574	49.4749
Atlantic	transient_79759	Resident_126158	90911	77676	0.0785055	0.0785055	0.00571527	13.7361
Resident_157515	transient_79759	Resident_126158	48882	164426	-0.541677	-0.541677	0.00617521	-87.7179
typeB2_Z92365	transient_79759	Resident_126158	85876	51461	0.250588	0.250588	0.00608639	41.1719
typeB2_Z92363	transient_79759	Resident_126158	88078	52756	0.250806	0.250806	0.00616688	40.6698
typeB2_Z124043	transient_79759	Resident_126158	78214	45717	0.262219	0.262219	0.00636029	41.2275
typeB1_Z78580	transient_79759	Resident_126158	74848	44756	0.251597	0.251597	0.00589655	42.6685
typeB1_Z124038	transient_79759	Resident_126158	89913	53930	0.250155	0.250155	0.00601031	41.6209
typeB1_Z78581	transient_79759	Resident_126158	53364	31737	0.254133	0.254133	0.00637734	39.8494
Resident_126163	transient_79759	Resident_126158	31985	185982	-0.706515	-0.706515	0.00490837	-143.941
typeC_26619	transient_79759	Resident_126158	102250	56782	0.285905	0.285905	0.00592663	48.2407
typeC_26623	transient_79759	Resident_126158	97912	54993	0.280691	0.280691	0.00608998	46.0905
typeC_45804	transient_79759	Resident_126158	94863	52697	0.285755	0.285755	0.00587554	48.6347
transient_94446	transient_79759	Resident_126158	73241	74097	-0.00580977	-0.00580977	0.00557031	-1.04299
Atlantic	transient_57910	Resident_126158	79523	66389	0.0900132	0.0900132	0.00572845	15.7134
Resident_157515	transient_57910	Resident_126158	42771	142906	-0.539297	-0.539297	0.00640839	-84.1548
typeB2_Z92365	transient_57910	Resident_126158	76974	45286	0.259185	0.259185	0.00616059	42.0715
typeB2_Z92363	transient_57910	Resident_126158	78114	45766	0.261124	0.261124	0.0061917	42.1732
typeB2_Z124043	transient_57910	Resident_126158	69860	40118	0.270436	0.270436	0.00636967	42.4568
typeB1_Z78580	transient_57910	Resident_126158	67217	39402	0.260882	0.260882	0.00600734	43.4272
typeB1_Z124038	transient_57910	Resident_126158	79935	47117	0.258304	0.258304	0.00609897	42.352
typeB1_Z78581	transient_57910	Resident_126158	48154	28052	0.263785	0.263785	0.00664005	39.7263
Resident_126163	transient_57910	Resident_126158	28420	163387	-0.703661	-0.703661	0.00498685	-141.103
typeC_26619	transient_57910	Resident_126158	90616	49321	0.295097	0.295097	0.00607543	48.5722
typeC_26623	transient_57910	Resident_126158	86321	47576	0.289364	0.289364	0.00617622	46.8513
typeC_45804	transient_57910	Resident_126158	83834	45528	0.296115	0.296115	0.00594171	49.8367
transient_94446	transient_57910	Resident_126158	63885	63386	0.00392077	0.00392077	0.00572345	0.685035
transient_79759	transient_57910	Resident_126158	64564	63616	0.00739585	0.00739585	0.00524785	1.40931
Atlantic	Resident_157515	typeC_26619	72009	82563	-0.0682789	-0.0682789	0.0070763	-9.64894
Atlantic	typeB2_Z92365	typeC_26619	164953	28287	0.707234	0.707234	0.00389055	181.783
Resident_157515	typeB2_Z92365	typeC_26619	167978	26628	0.726339	0.726339	0.00505452	143.701
Atlantic	typeB2_Z92363	typeC_26619	167388	28950	0.7051	0.7051	0.00390268	180.671
Resident_157515	typeB2_Z92363	typeC_26619	170627	27277	0.724341	0.724341	0.00420531	172.244
typeB2_Z92365	typeB2_Z92363	typeC_26619	37660	36822	0.011251	0.011251	0.00665611	1.69033
Atlantic	typeB2_Z124043	typeC_26619	148275	25058	0.710869	0.710869	0.00396816	179.143
Resident_157515	typeB2_Z124043	typeC_26619	151761	24101	0.72591	0.72591	0.00488506	148.598
typeB2_Z92365	typeB2_Z124043	typeC_26619	32830	32458	0.00569783	0.00569783	0.0066513	0.85665
typeB2_Z92363	typeB2_Z124043	typeC_26619	33535	33866	-0.00491091	-0.00491091	0.00690268	-0.711449
Atlantic	typeB1_Z78580	typeC_26619	141363	24579	0.703764	0.703764	0.00402005	175.064
Resident_157515	typeB1_Z78580	typeC_26619	144751	23856	0.717022	0.717022	0.00455208	157.516
typeB2_Z92365	typeB1_Z78580	typeC_26619	34611	35727	-0.0158662	-0.0158662	0.00722182	-2.19699
typeB2_Z92363	typeB1_Z78580	typeC_26619	34763	36666	-0.0266418	-0.0266418	0.00672056	-3.96423
typeB2_Z124043	typeB1_Z78580	typeC_26619	30919	32339	-0.0224477	-0.0224477	0.00723673	-3.10192
Atlantic	typeB1_Z124038	typeC_26619	169243	29565	0.702577	0.702577	0.0038745	181.334
Resident_157515	typeB1_Z124038	typeC_26619	172820	28390	0.717807	0.717807	0.0044842	160.075
typeB2_Z92365	typeB1_Z124038	typeC_26619	40840	41555	-0.00867771	-0.00867771	0.00681153	-1.27397
typeB2_Z92363	typeB1_Z124038	typeC_26619	41402	42966	-0.0185378	-0.0185378	0.00631261	-2.93664
typeB2_Z124043	typeB1_Z124038	typeC_26619	36514	37838	-0.0178072	-0.0178072	0.00684989	-2.59963
typeB1_Z78580	typeB1_Z124038	typeC_26619	31876	31351	0.00830341	0.00830341	0.00681285	1.21879
Atlantic	typeB1_Z78581	typeC_26619	103314	17773	0.706442	0.706442	0.00410747	171.99
Resident_157515	typeB1_Z78581	typeC_26619	105179	16634	0.726893	0.726893	0.00455516	159.576
typeB2_Z92365	typeB1_Z78581	typeC_26619	25575	26238	-0.012796	-0.012796	0.00803178	-1.59317
typeB2_Z92363	typeB1_Z78581	typeC_26619	25658	26691	-0.0197329	-0.0197329	0.0074345	-2.65424
typeB2_Z124043	typeB1_Z78581	typeC_26619	22986	23956	-0.0206638	-0.0206638	0.00814333	-2.53751
typeB1_Z78580	typeB1_Z78581	typeC_26619	20886	20622	0.00636022	0.00636022	0.00780098	0.81531
typeB1_Z124038	typeB1_Z78581	typeC_26619	23952	23891	0.001275	0.001275	0.00744676	0.171216
Atlantic	Resident_126163	typeC_26619	66204	74764	-0.060723	-0.060723	0.00619081	-9.80857
Resident_157515	Resident_126163	typeC_26619	37790	36461	0.0178988	0.0178988	0.00828478	2.16044
typeB2_Z92365	Resident_126163	typeC_26619	25205	158069	-0.724947	-0.724947	0.0038292	-189.321
typeB2_Z92363	Resident_126163	typeC_26619	25904	160061	-0.72141	-0.72141	0.00372922	-193.448
typeB2_Z124043	Resident_126163	typeC_26619	22587	142719	-0.726725	-0.726725	0.00380435	-191.025
typeB1_Z78580	Resident_126163	typeC_26619	22674	136601	-0.715285	-0.715285	0.00404866	-176.672
typeB1_Z124038	Resident_126163	typeC_26619	26941	162408	-0.715436	-0.715436	0.00391063	-182.946
typeB1_Z78581	Resident_126163	typeC_26619	16081	100218	-0.723454	-0.723454	0.00422646	-171.173
Atlantic	Resident_126158	typeC_26619	64351	72516	-0.0596564	-0.0596564	0.0063455	-9.40138
Resident_157515	Resident_126158	typeC_26619	36732	35451	0.0177466	0.0177466	0.0079587	2.22983
typeB2_Z92365	Resident_126158	typeC_26619	24680	152901	-0.722042	-0.722042	0.00382561	-188.739
typeB2_Z92363	Resident_126158	typeC_26619	25425	155012	-0.718184	-0.718184	0.00362597	-198.067
typeB2_Z124043	Resident_126158	typeC_26619	22376	138254	-0.721397	-0.721397	0.00376276	-191.72
typeB1_Z78580	Resident_126158	typeC_26619	22317	132009	-0.710781	-0.710781	0.00411463	-172.745
typeB1_Z124038	Resident_126158	typeC_26619	26485	157456	-0.712027	-0.712027	0.00384158	-185.347
typeB1_Z78581	Resident_126158	typeC_26619	15794	96686	-0.719168	-0.719168	0.00416503	-172.668
Resident_126163	Resident_126158	typeC_26619	24131	24151	-0.000414233	-0.000414233	0.0070963	-0.0583731
Atlantic	typeC_26623	typeC_26619	190892	29246	0.734294	0.734294	0.00356004	206.26
Resident_157515	typeC_26623	typeC_26619	195143	28321	0.746527	0.746527	0.00463179	161.175
typeB2_Z92365	typeC_26623	typeC_26619	52752	41386	0.120738	0.120738	0.00653993	18.4616
typeB2_Z92363	typeC_26623	typeC_26619	53207	42771	0.108733	0.108733	0.00694693	15.652
typeB2_Z124043	typeC_26623	typeC_26619	46752	37380	0.111396	0.111396	0.00658594	16.9143
typeB1_Z78580	typeC_26623	typeC_26619	47311	36113	0.13423	0.13423	0.00703702	19.0748
typeB1_Z124038	typeC_26623	typeC_26619	55422	43024	0.125937	0.125937	0.0068314	18.435
typeB1_Z78581	typeC_26623	typeC_26619	34038	26490	0.124703	0.124703	0.00769439	16.2069
Resident_126163	typeC_26623	typeC_26619	181949	26405	0.746537	0.746537	0.00354504	210.587
Resident_126158	typeC_26623	typeC_26619	176552	25973	0.743508	0.743508	0.00353719	210.198
Atlantic	typeC_45804	typeC_26619	182901	28262	0.732321	0.732321	0.00352893	207.519
Resident_157515	typeC_45804	typeC_26619	186931	27165	0.746235	0.746235	0.00411503	181.344
typeB2_Z92365	typeC_45804	typeC_26619	51122	40115	0.120642	0.120642	0.00661618	18.2344
typeB2_Z92363	typeC_45804	typeC_26619	51482	40930	0.114184	0.114184	0.00658479	17.3406
typeB2_Z124043	typeC_45804	typeC_26619	45281	36067	0.113267	0.113267	0.00698067	16.2257
typeB1_Z78580	typeC_45804	typeC_26619	45571	34639	0.136292	0.136292	0.00652723	20.8806
typeB1_Z124038	typeC_45804	typeC_26619	53746	41726	0.125901	0.125901	0.00625247	20.1362
typeB1_Z78581	typeC_45804	typeC_26619	33024	25492	0.128717	0.128717	0.00690958	18.6288
Resident_126163	typeC_45804	typeC_26619	175187	25836	0.742955	0.742955	0.003701	200.744
Resident_126158	typeC_45804	typeC_26619	169823	25491	0.738974	0.738974	0.00362015	204.128
typeC_26623	typeC_45804	typeC_26619	45625	45569	0.000614076	0.000614076	0.007125	0.0861861
Atlantic	transient_94446	typeC_26619	76065	71062	0.0340046	0.0340046	0.00590511	5.75851
Resident_157515	transient_94446	typeC_26619	77093	62066	0.107984	0.107984	0.00698544	15.4585
typeB2_Z92365	transient_94446	typeC_26619	28430	155807	-0.691376	-0.691376	0.00392963	-175.939
typeB2_Z92363	transient_94446	typeC_26619	29211	158465	-0.688708	-0.688708	0.00387921	-177.538
typeB2_Z124043	transient_94446	typeC_26619	25468	140731	-0.693524	-0.693524	0.00399229	-173.716
typeB1_Z78580	transient_94446	typeC_26619	25524	134737	-0.68147	-0.68147	0.0042044	-162.085
typeB1_Z124038	transient_94446	typeC_26619	29877	159993	-0.68529	-0.68529	0.00406505	-168.581
typeB1_Z78581	transient_94446	typeC_26619	18312	98168	-0.685577	-0.685577	0.00438468	-156.357
Resident_126163	transient_94446	typeC_26619	70747	58003	0.0989825	0.0989825	0.00594039	16.6626
Resident_126158	transient_94446	typeC_26619	68816	56553	0.0978153	0.0978153	0.0059392	16.4694
typeC_26623	transient_94446	typeC_26619	29532	180548	-0.71885	-0.71885	0.00371306	-193.6
typeC_45804	transient_94446	typeC_26619	28884	173152	-0.714071	-0.714071	0.00374413	-190.717
Atlantic	transient_79759	typeC_26619	76840	71083	0.0389189	0.0389189	0.00599187	6.49528
Resident_157515	transient_79759	typeC_26619	77470	62095	0.110164	0.110164	0.00675899	16.2989
typeB2_Z92365	transient_79759	typeC_26619	29014	154492	-0.683782	-0.683782	0.00474057	-144.24
typeB2_Z92363	transient_79759	typeC_26619	29563	157154	-0.683339	-0.683339	0.00402437	-169.8
typeB2_Z124043	transient_79759	typeC_26619	26410	139878	-0.682358	-0.682358	0.00471576	-144.697
typeB1_Z78580	transient_79759	typeC_26619	25679	133228	-0.676805	-0.676805	0.00430628	-157.167
typeB1_Z124038	transient_79759	typeC_26619	30442	158865	-0.678385	-0.678385	0.00414701	-163.584
typeB1_Z78581	transient_79759	typeC_26619	18201	97239	-0.684667	-0.684667	0.00451488	-151.647
Resident_126163	transient_79759	typeC_26619	71342	57942	0.103648	0.103648	0.00625185	16.5787
Resident_126158	transient_79759	typeC_26619	69774	56782	0.102658	0.102658	0.00634002	16.1921
typeC_26623	transient_79759	typeC_26619	30778	179907	-0.707829	-0.707829	0.00445559	-158.863
typeC_45804	transient_79759	typeC_26619	29249	172215	-0.709635	-0.709635	0.00402334	-176.38
transient_94446	transient_79759	typeC_26619	64017	63265	0.00590814	0.00590814	0.00616892	0.957727
Atlantic	transient_57910	typeC_26619	67620	61223	0.0496496	0.0496496	0.00604606	8.21189
Resident_157515	transient_57910	typeC_26619	68239	53181	0.124016	0.124016	0.00668726	18.5451
typeB2_Z92365	transient_57910	typeC_26619	26485	138771	-0.679467	-0.679467	0.00485802	-139.865
typeB2_Z92363	transient_57910	typeC_26619	26638	139887	-0.680072	-0.680072	0.00415802	-163.557
typeB2_Z124043	transient_57910	typeC_26619	23984	125324	-0.678731	-0.678731	0.00488927	-138.821
typeB1_Z78580	transient_57910	typeC_26619	23532	120084	-0.672293	-0.672293	0.00449994	-149.4
typeB1_Z124038	transient_57910	typeC_26619	27520	141966	-0.675253	-0.675253	0.0043034	-156.911
typeB1_Z78581	transient_57910	typeC_26619	16824	87815	-0.678437	-0.678437	0.00466053	-145.571
Resident_126163	transient_57910	typeC_26619	63585	50408	0.115595	0.115595	0.00638714	18.0981
Resident_126158	transient_57910	typeC_26619	61898	49321	0.113083	0.113083	0.0063187	17.8966
typeC_26623	transient_57910	typeC_26619	27364	159520	-0.707155	-0.707155	0.00451335	-156.681
typeC_45804	transient_57910	typeC_26619	26017	152328	-0.70824	-0.70824	0.00397444	-178.199
transient_94446	transient_57910	typeC_26619	56242	54573	0.0150611	0.0150611	0.0061138	2.46346
transient_79759	transient_57910	typeC_26619	56085	55124	0.00864139	0.00864139	0.00566117	1.52643
Atlantic	Resident_157515	typeC_26623	67130	79229	-0.0826666	-0.0826666	0.00690727	-11.9681
Atlantic	typeB2_Z92365	typeC_26623	156824	27506	0.701557	0.701557	0.00415799	168.725
Resident_157515	typeB2_Z92365	typeC_26623	159994	24651	0.73299	0.73299	0.00417155	175.712
Atlantic	typeB2_Z92363	typeC_26623	158199	28024	0.699028	0.699028	0.00429495	162.756
Resident_157515	typeB2_Z92363	typeC_26623	162156	25634	0.726993	0.726993	0.00419719	173.209
typeB2_Z92365	typeB2_Z92363	typeC_26623	35072	35043	0.000413606	0.000413606	0.00659013	0.0627615
Atlantic	typeB2_Z124043	typeC_26623	141089	24232	0.706849	0.706849	0.00434649	162.625
Resident_157515	typeB2_Z124043	typeC_26623	144720	22189	0.734119	0.734119	0.00414369	177.166
typeB2_Z92365	typeB2_Z124043	typeC_26623	31278	31048	0.00369027	0.00369027	0.00675462	0.546334
typeB2_Z92363	typeB2_Z124043	typeC_26623	31771	31589	0.00287248	0.00287248	0.0070642	0.406624
Atlantic	typeB1_Z78580	typeC_26623	133726	23616	0.699813	0.699813	0.00441525	158.499
Resident_157515	typeB1_Z78580	typeC_26623	137553	22136	0.722761	0.722761	0.00441104	163.853
typeB2_Z92365	typeB1_Z78580	typeC_26623	32565	33834	-0.0191117	-0.0191117	0.00686648	-2.78334
typeB2_Z92363	typeB1_Z78580	typeC_26623	33104	34521	-0.0209538	-0.0209538	0.00696704	-3.00756
typeB2_Z124043	typeB1_Z78580	typeC_26623	29076	30527	-0.0243444	-0.0243444	0.00708586	-3.43563
Atlantic	typeB1_Z124038	typeC_26623	160432	28638	0.697065	0.697065	0.00418816	166.437
Resident_157515	typeB1_Z124038	typeC_26623	164463	26360	0.723723	0.723723	0.00414847	174.456
typeB2_Z92365	typeB1_Z124038	typeC_26623	38404	39336	-0.0119887	-0.0119887	0.00640699	-1.87119
typeB2_Z92363	typeB1_Z124038	typeC_26623	39204	40327	-0.0141203	-0.0141203	0.00653935	-2.15928
typeB2_Z124043	typeB1_Z124038	typeC_26623	34369	35702	-0.0190236	-0.0190236	0.00668575	-2.84539
typeB1_Z78580	typeB1_Z124038	typeC_26623	29879	29284	0.010057	0.010057	0.00690925	1.45558
Atlantic	typeB1_Z78581	typeC_26623	97171	17128	0.700295	0.700295	0.00451152	155.224
Resident_157515	typeB1_Z78581	typeC_26623	99551	15568	0.729532	0.729532	0.00415834	175.438
typeB2_Z92365	typeB1_Z78581	typeC_26623	23774	24763	-0.0203762	-0.0203762	0.00739272	-2.75625
typeB2_Z92363	typeB1_Z78581	typeC_26623	23975	24935	-0.0196279	-0.0196279	0.00731841	-2.68199
typeB2_Z124043	typeB1_Z78581	typeC_26623	21309	22431	-0.0256516	-0.0256516	0.007844	-3.27022
typeB1_Z78580	typeB1_Z78581	typeC_26623	19603	19412	0.00489555	0.00489555	0.007925	0.617735
typeB1_Z124038	typeB1_Z78581	typeC_26623	22263	22532	-0.00600513	-0.00600513	0.00755596	-0.794755
Atlantic	Resident_126163	typeC_26623	63622	71484	-0.0581914	-0.0581914	0.00626666	-9.28587
Resident_157515	Resident_126163	typeC_26623	36576	33388	0.0455663	0.0455663	0.00799102	5.70219
typeB2_Z92365	Resident_126163	typeC_26623	24550	150265	-0.719132	-0.719132	0.00394744	-182.177
typeB2_Z92363	Resident_126163	typeC_26623	25235	151374	-0.714228	-0.714228	0.00401919	-177.704
typeB2_Z124043	Resident_126163	typeC_26623	21939	135762	-0.721765	-0.721765	0.0039707	-181.773
typeB1_Z78580	Resident_126163	typeC_26623	21900	129086	-0.709907	-0.709907	0.00432174	-164.264
typeB1_Z124038	Resident_126163	typeC_26623	26021	153691	-0.710414	-0.710414	0.00408731	-173.81
typeB1_Z78581	Resident_126163	typeC_26623	15663	94372	-0.715309	-0.715309	0.00431409	-165.807
Atlantic	Resident_126158	typeC_26623	61639	69547	-0.0602808	-0.0602808	0.00633886	-9.50973
Resident_157515	Resident_126158	typeC_26623	35724	32633	0.0452185	0.0452185	0.00760627	5.94489
typeB2_Z92365	Resident_126158	typeC_26623	24080	145731	-0.716391	-0.716391	0.00403955	-177.344
typeB2_Z92363	Resident_126158	typeC_26623	24721	146814	-0.711767	-0.711767	0.00402895	-176.663
typeB2_Z124043	Resident_126158	typeC_26623	21805	132103	-0.716649	-0.716649	0.00408987	-175.225
typeB1_Z78580	Resident_126158	typeC_26623	21477	125082	-0.706917	-0.706917	0.0043255	-163.43
typeB1_Z124038	Resident_126158	typeC_26623	25538	149321	-0.707902	-0.707902	0.00407768	-173.604
typeB1_Z78581	Resident_126158	typeC_26623	15248	91185	-0.713472	-0.713472	0.00440964	-161.798
Resident_126163	Resident_126158	typeC_26623	23136	23327	-0.0041108	-0.0041108	0.00720021	-0.570928
Atlantic	typeC_26619	typeC_26623	190892	29942	0.728828	0.728828	0.00376422	193.62
Resident_157515	typeC_26619	typeC_26623	195143	27395	0.753795	0.753795	0.00375188	200.911
typeB2_Z92365	typeC_26619	typeC_26623	52752	41288	0.121906	0.121906	0.00649848	18.7591
typeB2_Z92363	typeC_26619	typeC_26623	53207	41679	0.121493	0.121493	0.0066463	18.2798
typeB2_Z124043	typeC_26619	typeC_26623	46752	36750	0.119782	0.119782	0.00657425	18.2198
typeB1_Z78580	typeC_26619	typeC_26623	47311	35852	0.13779	0.13779	0.0067863	20.3041
typeB1_Z124038	typeC_26619	typeC_26623	55422	42635	0.130404	0.130404	0.00632474	20.618
typeB1_Z78581	typeC_26619	typeC_26623	34038	25809	0.137501	0.137501	0.00720525	19.0834
Resident_126163	typeC_26619	typeC_26623	181949	27063	0.741039	0.741039	0.00365736	202.616
Resident_126158	typeC_26619	typeC_26623	176552	26797	0.736443	0.736443	0.00373524	197.161
Atlantic	typeC_45804	typeC_26623	173662	27480	0.72676	0.72676	0.00383178	189.666
Resident_157515	typeC_45804	typeC_26623	178508	25684	0.748433	0.748433	0.00382648	195.593
typeB2_Z92365	typeC_45804	typeC_26623	48333	38054	0.118988	0.118988	0.00669296	17.7781
typeB2_Z92363	typeC_45804	typeC_26623	48803	38496	0.118066	0.118066	0.00670476	17.6092
typeB2_Z124043	typeC_45804	typeC_26623	42881	34089	0.114226	0.114226	0.00686204	16.6461
typeB1_Z78580	typeC_45804	typeC_26623	43072	32460	0.140497	0.140497	0.00695495	20.201
typeB1_Z124038	typeC_45804	typeC_26623	50970	39224	0.13023	0.13023	0.00672295	19.371
typeB1_Z78581	typeC_45804	typeC_26623	31543	24082	0.13413	0.13413	0.00753606	17.7985
Resident_126163	typeC_45804	typeC_26623	166604	25354	0.735838	0.735838	0.00385523	190.868
Resident_126158	typeC_45804	typeC_26623	161769	25153	0.730872	0.730872	0.00388166	188.289
typeC_26619	typeC_45804	typeC_26623	45321	45569	-0.00272857	-0.00272857	0.00695668	-0.392224
Atlantic	transient_94446	typeC_26623	73055	68147	0.0347587	0.0347587	0.00606997	5.72634
Resident_157515	transient_94446	typeC_26623	74396	58156	0.122518	0.122518	0.00671659	18.2411
typeB2_Z92365	transient_94446	typeC_26623	27530	148124	-0.686543	-0.686543	0.00415634	-165.18
typeB2_Z92363	transient_94446	typeC_26623	28579	150023	-0.67997	-0.67997	0.00425013	-159.988
typeB2_Z124043	transient_94446	typeC_26623	24702	133886	-0.688476	-0.688476	0.00429603	-160.258
typeB1_Z78580	transient_94446	typeC_26623	24696	127767	-0.676039	-0.676039	0.00445648	-151.698
typeB1_Z124038	transient_94446	typeC_26623	29164	151896	-0.677853	-0.677853	0.00435522	-155.641
typeB1_Z78581	transient_94446	typeC_26623	17738	92486	-0.678146	-0.678146	0.00465579	-145.656
Resident_126163	transient_94446	typeC_26623	68059	55963	0.0975311	0.0975311	0.00603162	16.17
Resident_126158	transient_94446	typeC_26623	66374	54435	0.0988254	0.0988254	0.0060305	16.3876
typeC_26619	transient_94446	typeC_26623	30440	180548	-0.711453	-0.711453	0.00390492	-182.194
typeC_45804	transient_94446	typeC_26623	28247	164770	-0.707311	-0.707311	0.00397296	-178.031
Atlantic	transient_79759	typeC_26623	71864	68556	0.0235579	0.0235579	0.00598771	3.93438
Resident_157515	transient_79759	typeC_26623	73448	58858	0.110275	0.110275	0.00712392	15.4795
typeB2_Z92365	transient_79759	typeC_26623	27189	147650	-0.688982	-0.688982	0.00412911	-166.86
typeB2_Z92363	transient_79759	typeC_26623	28179	149755	-0.683265	-0.683265	0.00412897	-165.481
typeB2_Z124043	transient_79759	typeC_26623	24437	133589	-0.690722	-0.690722	0.00424895	-162.563
typeB1_Z78580	transient_79759	typeC_26623	24151	126943	-0.680318	-0.680318	0.00428156	-158.895
typeB1_Z124038	transient_79759	typeC_26623	28772	151624	-0.681013	-0.681013	0.00401288	-169.707
typeB1_Z78581	transient_79759	typeC_26623	17313	92184	-0.683772	-0.683772	0.00432241	-158.192
Resident_126163	transient_79759	typeC_26623	66957	56215	0.0872114	0.0872114	0.00635547	13.7223
Resident_126158	transient_79759	typeC_26623	65529	54993	0.0874197	0.0874197	0.00650989	13.4288
typeC_26619	transient_79759	typeC_26623	29877	179907	-0.715164	-0.715164	0.00369197	-193.708
typeC_45804	transient_79759	typeC_26623	27553	164562	-0.713161	-0.713161	0.00384233	-185.607
transient_94446	transient_79759	typeC_26623	59890	61287	-0.0115286	-0.0115286	0.00617821	-1.86601
Atlantic	transient_57910	typeC_26623	63137	58874	0.0349395	0.0349395	0.00602982	5.79445
Resident_157515	transient_57910	typeC_26623	64535	50366	0.123315	0.123315	0.00680821	18.1127
typeB2_Z92365	transient_57910	typeC_26623	24480	132108	-0.687332	-0.687332	0.00411119	-167.186
typeB2_Z92363	transient_57910	typeC_26623	25112	132960	-0.682271	-0.682271	0.00420169	-162.38
typeB2_Z124043	transient_57910	typeC_26623	22054	119163	-0.687658	-0.687658	0.0041985	-163.787
typeB1_Z78580	transient_57910	typeC_26623	21764	114052	-0.679508	-0.679508	0.00431428	-157.502
typeB1_Z124038	transient_57910	typeC_26623	25875	135289	-0.678898	-0.678898	0.0042173	-160.979
typeB1_Z78581	transient_57910	typeC_26623	15627	83232	-0.683853	-0.683853	0.00437184	-156.422
Resident_126163	transient_57910	typeC_26623	59319	48619	0.099131	0.099131	0.00624138	15.8829
Resident_126158	transient_57910	typeC_26623	57965	47576	0.0984357	0.0984357	0.00632065	15.5737
typeC_26619	transient_57910	typeC_26623	26764	159520	-0.712654	-0.712654	0.00385478	-184.875
typeC_45804	transient_57910	typeC_26623	24468	145497	-0.712082	-0.712082	0.00379864	-187.457
transient_94446	transient_57910	typeC_26623	52426	52664	-0.00226472	-0.00226472	0.00601132	-0.376744
transient_79759	transient_57910	typeC_26623	53120	52299	0.00778797	0.00778797	0.00transient_5791048	1.34483
Atlantic	Resident_157515	typeC_45804	65456	76556	-0.0781624	-0.0781624	0.00723563	-10.8024
Atlantic	typeB2_Z92365	typeC_45804	148704	26548	0.697031	0.697031	0.00421221	165.479
Resident_157515	typeB2_Z92365	typeC_45804	152536	24672	0.721548	0.721548	0.00509447	141.633
Atlantic	typeB2_Z92363	typeC_45804	152347	27480	0.694373	0.694373	0.00427998	162.238
Resident_157515	typeB2_Z92363	typeC_45804	156097	25215	0.721861	0.721861	0.00444288	162.476
typeB2_Z92365	typeB2_Z92363	typeC_45804	34766	33353	0.0207431	0.0207431	0.0070814	2.92924
Atlantic	typeB2_Z124043	typeC_45804	134563	23634	0.701208	0.701208	0.00443854	157.982
Resident_157515	typeB2_Z124043	typeC_45804	138620	22153	0.724419	0.724419	0.00515174	140.617
typeB2_Z92365	typeB2_Z124043	typeC_45804	30300	29380	0.0154156	0.0154156	0.00695937	2.21508
typeB2_Z92363	typeB2_Z124043	typeC_45804	30497	31102	-0.00982159	-0.00982159	0.00724996	-1.35471
Atlantic	typeB1_Z78580	typeC_45804	128876	22984	0.6973	0.6973	0.00435673	160.051
Resident_157515	typeB1_Z78580	typeC_45804	132598	21777	0.717869	0.717869	0.00480434	149.421
typeB2_Z92365	typeB1_Z78580	typeC_45804	32453	32189	0.00408403	0.00408403	0.00742946	0.549708
typeB2_Z92363	typeB1_Z78580	typeC_45804	32645	33436	-0.0119702	-0.0119702	0.00688477	-1.73864
typeB2_Z124043	typeB1_Z78580	typeC_45804	28680	29276	-0.0102837	-0.0102837	0.00745143	-1.38009
Atlantic	typeB1_Z124038	typeC_45804	153565	28043	0.69117	0.69117	0.00415897	166.188
Resident_157515	typeB1_Z124038	typeC_45804	157505	26225	0.714527	0.714527	0.00464766	153.739
typeB2_Z92365	typeB1_Z124038	typeC_45804	37297	37716	-0.0055857	-0.0055857	0.00699859	-0.798118
typeB2_Z92363	typeB1_Z124038	typeC_45804	37686	39508	-0.0236029	-0.0236029	0.00647274	-3.64651
typeB2_Z124043	typeB1_Z124038	typeC_45804	33196	34543	-0.0198852	-0.0198852	0.00707771	-2.80955
typeB1_Z78580	typeB1_Z124038	typeC_45804	28882	29373	-0.00842846	-0.00842846	0.00656459	-1.28393
Atlantic	typeB1_Z78581	typeC_45804	93783	16774	0.696555	0.696555	0.0045508	153.062
Resident_157515	typeB1_Z78581	typeC_45804	96199	15364	0.724568	0.724568	0.00454048	159.58
typeB2_Z92365	typeB1_Z78581	typeC_45804	23490	23791	-0.00636619	-0.00636619	0.00792577	-0.803227
typeB2_Z92363	typeB1_Z78581	typeC_45804	23598	24406	-0.0168319	-0.0168319	0.00748438	-2.24894
typeB2_Z124043	typeB1_Z78581	typeC_45804	21052	21780	-0.0169966	-0.0169966	0.0083328	-2.03973
typeB1_Z78580	typeB1_Z78581	typeC_45804	19178	19359	-0.00469679	-0.00469679	0.00796188	-0.589909
typeB1_Z124038	typeB1_Z78581	typeC_45804	22017	21947	0.00159221	0.00159221	0.00784844	0.20287
Atlantic	Resident_126163	typeC_45804	60382	69536	-0.0704598	-0.0704598	0.00626963	-11.2383
Resident_157515	Resident_126163	typeC_45804	34861	33634	0.0179137	0.0179137	0.00874944	2.04741
typeB2_Z92365	Resident_126163	typeC_45804	23304	143452	-0.720502	-0.720502	0.00386426	-186.453
typeB2_Z92363	Resident_126163	typeC_45804	24160	146513	-0.716885	-0.716885	0.00391627	-183.053
typeB2_Z124043	Resident_126163	typeC_45804	20865	130251	-0.723854	-0.723854	0.0039101	-185.124
typeB1_Z78580	Resident_126163	typeC_45804	20851	125182	-0.714434	-0.714434	0.00423936	-168.524
typeB1_Z124038	Resident_126163	typeC_45804	24877	147941	-0.712102	-0.712102	0.00394848	-180.348
typeB1_Z78581	Resident_126163	typeC_45804	14859	91503	-0.720596	-0.720596	0.00421838	-170.823
Atlantic	Resident_126158	typeC_45804	58869	67525	-0.0684843	-0.0684843	0.00640631	-10.6901
Resident_157515	Resident_126158	typeC_45804	34021	32745	0.0191115	0.0191115	0.00825135	2.31617
typeB2_Z92365	Resident_126158	typeC_45804	23014	138824	-0.715592	-0.715592	0.00388407	-184.238
typeB2_Z92363	Resident_126158	typeC_45804	23723	142045	-0.713781	-0.713781	0.00391654	-182.248
typeB2_Z124043	Resident_126158	typeC_45804	20752	126216	-0.717598	-0.717598	0.00397323	-180.608
typeB1_Z78580	Resident_126158	typeC_45804	20565	121055	-0.709575	-0.709575	0.00424911	-166.994
typeB1_Z124038	Resident_126158	typeC_45804	24443	143556	-0.70901	-0.70901	0.0039137	-181.161
typeB1_Z78581	Resident_126158	typeC_45804	14724	88434	-0.714535	-0.714535	0.00418165	-170.874
Resident_126163	Resident_126158	typeC_45804	22445	22396	0.00109275	0.00109275	0.00743879	0.146899
Atlantic	typeC_26619	typeC_45804	182901	29300	0.723847	0.723847	0.00388999	186.079
Resident_157515	typeC_26619	typeC_45804	186931	26933	0.74813	0.74813	0.00411921	181.62
typeB2_Z92365	typeC_26619	typeC_45804	51122	39664	0.126209	0.126209	0.00676202	18.6644
typeB2_Z92363	typeC_26619	typeC_45804	51482	41031	0.112968	0.112968	0.00667141	16.9332
typeB2_Z124043	typeC_26619	typeC_45804	45281	35598	0.119722	0.119722	0.0072282	16.5632
typeB1_Z78580	typeC_26619	typeC_45804	45571	35913	0.118526	0.118526	0.00658204	18.0075
typeB1_Z124038	typeC_26619	typeC_45804	53746	41540	0.128099	0.128099	0.00617618	20.7407
typeB1_Z78581	typeC_26619	typeC_45804	33024	25746	0.123839	0.123839	0.00719708	17.2068
Resident_126163	typeC_26619	typeC_45804	175187	25589	0.745099	0.745099	0.00362076	205.785
Resident_126158	typeC_26619	typeC_45804	169823	25379	0.739972	0.739972	0.00357907	206.75
Atlantic	typeC_26623	typeC_45804	173662	27652	0.725285	0.725285	0.00390072	185.936
Resident_157515	typeC_26623	typeC_45804	178508	26310	0.743089	0.743089	0.004863	152.805
typeB2_Z92365	typeC_26623	typeC_45804	48333	37568	0.125319	0.125319	0.00678572	18.468
typeB2_Z92363	typeC_26623	typeC_45804	48803	39467	0.105766	0.105766	0.00702662	15.0522
typeB2_Z124043	typeC_26623	typeC_45804	42881	34064	0.114588	0.114588	0.0067309	17.0242
typeB1_Z78580	typeC_26623	typeC_45804	43072	33945	0.118506	0.118506	0.00714805	16.5788
typeB1_Z124038	typeC_26623	typeC_45804	50970	39484	0.126982	0.126982	0.00686017	18.51
typeB1_Z78581	typeC_26623	typeC_45804	31543	24724	0.12119	0.12119	0.00772282	15.6925
Resident_126163	typeC_26623	typeC_45804	166604	24491	0.743677	0.743677	0.00364327	204.124
Resident_126158	typeC_26623	typeC_45804	161769	24205	0.739695	0.739695	0.00358446	206.362
typeC_26619	typeC_26623	typeC_45804	45321	45625	-0.00334264	-0.00334264	0.00731968	-0.456666
Atlantic	transient_94446	typeC_45804	69488	66314	0.0233723	0.0233723	0.00630802	3.70517
Resident_157515	transient_94446	typeC_45804	71130	57299	0.107694	0.107694	0.00734231	14.6676
typeB2_Z92365	transient_94446	typeC_45804	26350	141229	-0.685522	-0.685522	0.00417318	-164.268
typeB2_Z92363	transient_94446	typeC_45804	27135	144740	-0.684247	-0.684247	0.00423077	-161.731
typeB2_Z124043	transient_94446	typeC_45804	23389	128160	-0.691334	-0.691334	0.00429713	-160.883
typeB1_Z78580	transient_94446	typeC_45804	23276	123124	-0.682022	-0.682022	0.00443347	-153.835
typeB1_Z124038	transient_94446	typeC_45804	27806	145749	-0.679571	-0.679571	0.00428345	-158.651
typeB1_Z78581	transient_94446	typeC_45804	16961	89426	-0.681145	-0.681145	0.00461751	-147.513
Resident_126163	transient_94446	typeC_45804	65200	53433	0.0991883	0.0991883	0.00624767	15.876
Resident_126158	transient_94446	typeC_45804	63515	52316	0.096684	0.096684	0.00622384	15.5345
typeC_26619	transient_94446	typeC_45804	28813	173152	-0.714673	-0.714673	0.00394315	-181.244
typeC_26623	transient_94446	typeC_45804	27177	164770	-0.716828	-0.716828	0.00396642	-180.724
Atlantic	transient_79759	typeC_45804	70411	66431	0.0290846	0.0290846	0.00619193	4.69719
Resident_157515	transient_79759	typeC_45804	71731	57286	0.111962	0.111962	0.00693685	16.1402
typeB2_Z92365	transient_79759	typeC_45804	27237	140308	-0.674869	-0.674869	0.00494197	-136.559
typeB2_Z92363	transient_79759	typeC_45804	27900	143871	-0.675149	-0.675149	0.00430018	-157.005
typeB2_Z124043	transient_79759	typeC_45804	24605	127703	-0.676905	-0.676905	0.00488839	-138.472
typeB1_Z78580	transient_79759	typeC_45804	23881	122291	-0.673248	-0.673248	0.00461671	-145.829
typeB1_Z124038	transient_79759	typeC_45804	28581	145030	-0.670747	-0.670747	0.00425757	-157.542
typeB1_Z78581	transient_79759	typeC_45804	17156	88925	-0.676549	-0.676549	0.00464938	-145.514
Resident_126163	transient_79759	typeC_45804	66108	53512	0.1053	0.1053	0.00646032	16.2995
Resident_126158	transient_79759	typeC_45804	64620	52697	0.101631	0.101631	0.00648542	15.6706
typeC_26619	transient_79759	typeC_45804	29721	172215	-0.705639	-0.705639	0.0039962	-176.578
typeC_26623	transient_79759	typeC_45804	28800	164562	-0.702113	-0.702113	0.00461345	-152.188
transient_94446	transient_79759	typeC_45804	59150	58261	0.00757169	0.00757169	0.00644071	1.1756
Atlantic	transient_57910	typeC_45804	61888	56925	0.0417715	0.0417715	0.00641023	6.51638
Resident_157515	transient_57910	typeC_45804	63037	48918	0.126113	0.126113	0.00688024	18.3298
typeB2_Z92365	transient_57910	typeC_45804	24895	125503	-0.668945	-0.668945	0.00507883	-131.713
typeB2_Z92363	transient_57910	typeC_45804	25074	127768	-0.671897	-0.671897	0.00459983	-146.07
typeB2_Z124043	transient_57910	typeC_45804	22214	113895	-0.673585	-0.673585	0.00523473	-128.676
typeB1_Z78580	transient_57910	typeC_45804	21631	109782	-0.670794	-0.670794	0.00474075	-141.495
typeB1_Z124038	transient_57910	typeC_45804	25786	129101	-0.667035	-0.667035	0.00458943	-145.342
typeB1_Z78581	transient_57910	typeC_45804	15611	79908	-0.673133	-0.673133	0.00497474	-135.31
Resident_126163	transient_57910	typeC_45804	58849	46199	0.120421	0.120421	0.00637102	18.9014
Resident_126158	transient_57910	typeC_45804	57417	45528	0.115489	0.115489	0.00638555	18.086
typeC_26619	transient_57910	typeC_45804	26512	152328	-0.703511	-0.703511	0.00427826	-164.439
typeC_26623	transient_57910	typeC_45804	25686	145497	-0.6999	-0.6999	0.00479693	-145.906
transient_94446	transient_57910	typeC_45804	51948	50084	0.0182688	0.0182688	0.00650396	2.80887
transient_79759	transient_57910	typeC_45804	51761	50691	0.0104439	0.0104439	0.00595624	1.75344
Atlantic	Resident_157515	transient_94446	101556	95848	0.0289153	0.0289153	0.00585334	4.93997
Atlantic	typeB2_Z92365	transient_94446	68489	89351	-0.132172	-0.132172	0.00620698	-21.294
Resident_157515	typeB2_Z92365	transient_94446	69038	93307	-0.14949	-0.14949	0.00701287	-21.3166
Atlantic	typeB2_Z92363	transient_94446	69304	91599	-0.138562	-0.138562	0.00620605	-22.3269
Resident_157515	typeB2_Z92363	transient_94446	70030	95724	-0.155013	-0.155013	0.00696618	-22.2522
typeB2_Z92365	typeB2_Z92363	transient_94446	24286	25178	-0.0180333	-0.0180333	0.00661898	-2.72448
Atlantic	typeB2_Z124043	transient_94446	60710	80615	-0.140846	-0.140846	0.00638374	-22.0632
Resident_157515	typeB2_Z124043	transient_94446	61906	84868	-0.156445	-0.156445	0.00717409	-21.8069
typeB2_Z92365	typeB2_Z124043	transient_94446	21277	21744	-0.0108552	-0.0108552	0.00698898	-1.55318
typeB2_Z92363	typeB2_Z124043	transient_94446	21854	21879	-0.000571651	-0.000571651	0.00710528	-0.0804544
Atlantic	typeB1_Z78580	transient_94446	58675	76614	-0.132598	-0.132598	0.00604961	-21.9184
Resident_157515	typeB1_Z78580	transient_94446	59896	81386	-0.152107	-0.152107	0.00671053	-22.6669
typeB2_Z92365	typeB1_Z78580	transient_94446	23034	23382	-0.00749742	-0.00749742	0.00661365	-1.13363
typeB2_Z92363	typeB1_Z78580	transient_94446	23744	23378	0.00776707	0.00776707	0.00667121	1.16427
typeB2_Z124043	typeB1_Z78580	transient_94446	20697	20513	0.00446494	0.00446494	0.00710366	0.62854
Atlantic	typeB1_Z124038	transient_94446	71856	93269	-0.129678	-0.129678	0.00590824	-21.9486
Resident_157515	typeB1_Z124038	transient_94446	72821	97979	-0.147295	-0.147295	0.00678711	-21.7022
typeB2_Z92365	typeB1_Z124038	transient_94446	27828	27301	0.0095594	0.0095594	0.00638334	1.49755
typeB2_Z92363	typeB1_Z124038	transient_94446	28692	27493	0.0213402	0.0213402	0.00630013	3.38727
typeB2_Z124043	typeB1_Z124038	transient_94446	24913	24072	0.0171685	0.0171685	0.00662147	2.59286
typeB1_Z78580	typeB1_Z124038	transient_94446	21668	20904	0.0179461	0.0179461	0.00669655	2.6799
Atlantic	typeB1_Z78581	transient_94446	42105	54762	-0.130664	-0.130664	0.00638831	-20.4536
Resident_157515	typeB1_Z78581	transient_94446	42597	57663	-0.150269	-0.150269	0.00696876	-21.5633
typeB2_Z92365	typeB1_Z78581	transient_94446	16518	16859	-0.0102166	-0.0102166	0.00747166	-1.36738
typeB2_Z92363	typeB1_Z78581	transient_94446	16979	16661	0.00945303	0.00945303	0.00736924	1.28277
typeB2_Z124043	typeB1_Z78581	transient_94446	14941	14920	0.000703258	0.000703258	0.00811367	0.0866758
typeB1_Z78580	typeB1_Z78581	transient_94446	13407	13555	-0.00548921	-0.00548921	0.00822757	-0.667172
typeB1_Z124038	typeB1_Z78581	transient_94446	15279	16011	-0.0233941	-0.0233941	0.00749341	-3.12195
Atlantic	Resident_126163	transient_94446	94934	86540	0.0462546	0.0462546	0.00558172	8.2868
Resident_157515	Resident_126163	transient_94446	50418	47145	0.0335476	0.0335476	0.00683738	4.90649
typeB2_Z92365	Resident_126163	transient_94446	89307	64035	0.164808	0.164808	0.0063414	25.9892
typeB2_Z92363	Resident_126163	transient_94446	91384	64485	0.172574	0.172574	0.00634701	27.1899
typeB2_Z124043	Resident_126163	transient_94446	81024	57105	0.173164	0.173164	0.00656111	26.3925
typeB1_Z78580	Resident_126163	transient_94446	77791	55351	0.168542	0.168542	0.00621244	27.1297
typeB1_Z124038	Resident_126163	transient_94446	93161	66944	0.163749	0.163749	0.00625398	26.1831
typeB1_Z78581	Resident_126163	transient_94446	55689	39652	0.168207	0.168207	0.00657725	25.574
Atlantic	Resident_126158	transient_94446	91568	83612	0.0454161	0.0454161	0.00550078	8.25631
Resident_157515	Resident_126158	transient_94446	49253	46022	0.0339124	0.0339124	0.00664645	5.10233
typeB2_Z92365	Resident_126158	transient_94446	86392	61938	0.164862	0.164862	0.00634288	25.9917
typeB2_Z92363	Resident_126158	transient_94446	88454	62609	0.171088	0.171088	0.00627345	27.2717
typeB2_Z124043	Resident_126158	transient_94446	78670	55665	0.171251	0.171251	0.00658298	26.0142
typeB1_Z78580	Resident_126158	transient_94446	75482	53900	0.166808	0.166808	0.00618623	26.9645
typeB1_Z124038	Resident_126158	transient_94446	90329	65182	0.161706	0.161706	0.00631695	25.5987
typeB1_Z78581	Resident_126158	transient_94446	53706	38486	0.16509	0.16509	0.00661264	24.9658
Resident_126163	Resident_126158	transient_94446	31874	31980	-0.00166004	-0.00166004	0.00630698	-0.263206
Atlantic	typeC_26619	transient_94446	76065	106996	-0.168965	-0.168965	0.00595287	-28.3839
Resident_157515	typeC_26619	transient_94446	77093	111903	-0.184184	-0.184184	0.00671959	-27.41
typeB2_Z92365	typeC_26619	transient_94446	28430	33530	-0.0823112	-0.0823112	0.00600587	-13.7051
typeB2_Z92363	typeC_26619	transient_94446	29211	33514	-0.068601	-0.068601	0.00607439	-11.2935
typeB2_Z124043	typeC_26619	transient_94446	25468	29218	-0.0685733	-0.0685733	0.00641699	-10.6862
typeB1_Z78580	typeC_26619	transient_94446	25524	29630	-0.0744461	-0.0744461	0.00655893	-11.3503
typeB1_Z124038	typeC_26619	transient_94446	29877	35701	-0.0888103	-0.0888103	0.00598731	-14.8331
typeB1_Z78581	typeC_26619	transient_94446	18312	20954	-0.0672847	-0.0672847	0.00695947	-9.66807
Resident_126163	typeC_26619	transient_94446	70747	106199	-0.200355	-0.200355	0.0060587	-33.069
Resident_126158	typeC_26619	transient_94446	68816	103063	-0.199251	-0.199251	0.00602947	-33.0461
Atlantic	typeC_26623	transient_94446	73055	101995	-0.165324	-0.165324	0.00602567	-27.4367
Resident_157515	typeC_26623	transient_94446	74396	107074	-0.180074	-0.180074	0.00687308	-26.1999
typeB2_Z92365	typeC_26623	transient_94446	27530	31641	-0.0694766	-0.0694766	0.00638723	-10.8774
typeB2_Z92363	typeC_26623	transient_94446	28579	31793	-0.0532366	-0.0532366	0.00649356	-8.19836
typeB2_Z124043	typeC_26623	transient_94446	24702	27772	-0.0585052	-0.0585052	0.00662149	-8.83564
typeB1_Z78580	typeC_26623	transient_94446	24696	27821	-0.0595045	-0.0595045	0.00667076	-8.9202
typeB1_Z124038	typeC_26623	transient_94446	29164	33785	-0.0734086	-0.0734086	0.00637561	-11.514
typeB1_Z78581	typeC_26623	transient_94446	17738	19689	-0.0521281	-0.0521281	0.00733096	-7.11068
Resident_126163	typeC_26623	transient_94446	68059	101476	-0.19711	-0.19711	0.00625945	-31.4899
Resident_126158	typeC_26623	transient_94446	66374	98445	-0.194583	-0.194583	0.00624184	-31.174
typeC_26619	typeC_26623	transient_94446	30440	29532	0.0151404	0.0151404	0.006332	2.39109
Atlantic	typeC_45804	transient_94446	69488	98254	-0.171489	-0.171489	0.00622062	-27.5679
Resident_157515	typeC_45804	transient_94446	71130	103745	-0.186505	-0.186505	0.00699264	-26.6715
typeB2_Z92365	typeC_45804	transient_94446	26350	31093	-0.0825688	-0.0825688	0.00625729	-13.1956
typeB2_Z92363	typeC_45804	transient_94446	27135	31123	-0.0684541	-0.0684541	0.00638998	-10.7127
typeB2_Z124043	typeC_45804	transient_94446	23389	27153	-0.0744727	-0.0744727	0.00674929	-11.0342
typeB1_Z78580	typeC_45804	transient_94446	23276	26968	-0.0734814	-0.0734814	0.00672537	-10.926
typeB1_Z124038	typeC_45804	transient_94446	27806	32977	-0.0850731	-0.0850731	0.00616849	-13.7916
typeB1_Z78581	typeC_45804	transient_94446	16961	19378	-0.0665126	-0.0665126	0.0070743	-9.402
Resident_126163	typeC_45804	transient_94446	65200	98535	-0.203591	-0.203591	0.00640086	-31.8068
Resident_126158	typeC_45804	transient_94446	63515	95715	-0.202223	-0.202223	0.00638111	-31.6909
typeC_26619	typeC_45804	transient_94446	28813	28884	-0.00123057	-0.00123057	0.00628926	-0.195662
typeC_26623	typeC_45804	transient_94446	27177	28247	-0.0193057	-0.0193057	0.00665066	-2.90283
Atlantic	transient_79759	transient_94446	118518	80129	0.193252	0.193252	0.00510556	37.8514
Resident_157515	transient_79759	transient_94446	112917	80406	0.168169	0.168169	0.00608752	27.6252
typeB2_Z92365	transient_79759	transient_94446	107164	56949	0.305978	0.305978	0.00586778	52.1455
typeB2_Z92363	transient_79759	transient_94446	109871	58078	0.308385	0.308385	0.00569105	54.1878
typeB2_Z124043	transient_79759	transient_94446	97303	51002	0.312201	0.312201	0.00591405	52.7897
typeB1_Z78580	transient_79759	transient_94446	93216	49453	0.306745	0.306745	0.00574857	53.3602
typeB1_Z124038	transient_79759	transient_94446	111762	60137	0.300322	0.300322	0.00561907	53.4468
typeB1_Z78581	transient_79759	transient_94446	66855	35372	0.307972	0.307972	0.00585645	52.5867
Resident_126163	transient_79759	transient_94446	103057	76055	0.150755	0.150755	0.0057445	26.2433
Resident_126158	transient_79759	transient_94446	100500	74097	0.151223	0.151223	0.00569565	26.5505
typeC_26619	transient_79759	transient_94446	126884	63265	0.334574	0.334574	0.00557344	60.0302
typeC_26623	transient_79759	transient_94446	120993	61287	0.327551	0.327551	0.00573214	57.1429
typeC_45804	transient_79759	transient_94446	117044	58261	0.335318	0.335318	0.00583445	57.4721
Atlantic	transient_57910	transient_94446	106645	67551	0.224425	0.224425	0.00550828	40.7433
Resident_157515	transient_57910	transient_94446	101515	67878	0.198574	0.198574	0.00607933	32.6638
typeB2_Z92365	transient_57910	transient_94446	98571	49956	0.327314	0.327314	0.00593191	55.1786
typeB2_Z92363	transient_57910	transient_94446	99931	50058	0.332511	0.332511	0.0059449	55.9322
typeB2_Z124043	transient_57910	transient_94446	88809	44458	0.332798	0.332798	0.00605113	54.9976
typeB1_Z78580	transient_57910	transient_94446	85938	43188	0.331072	0.331072	0.00601913	55.0033
typeB1_Z124038	transient_57910	transient_94446	101985	52142	0.323389	0.323389	0.00578206	55.9297
typeB1_Z78581	transient_57910	transient_94446	61963	30851	0.335208	0.335208	0.00620339	54.0363
Resident_126163	transient_57910	transient_94446	94043	65202	0.181111	0.181111	0.0057407	31.5485
Resident_126158	transient_57910	transient_94446	91411	63386	0.181044	0.181044	0.00581613	31.1278
typeC_26619	transient_57910	transient_94446	115272	54573	0.357379	0.357379	0.00566747	63.0579
typeC_26623	transient_57910	transient_94446	109771	52664	0.351568	0.351568	0.00583507	60.2509
typeC_45804	transient_57910	transient_94446	106035	50084	0.358387	0.358387	0.00589786	60.7655
transient_79759	transient_57910	transient_94446	81448	76438	0.0317318	0.0317318	0.00567308	5.59339
Atlantic	Resident_157515	transient_79759	101411	95233	0.0314172	0.0314172	0.00614544	5.11227
Atlantic	typeB2_Z92365	transient_79759	68280	88732	-0.130258	-0.130258	0.00608648	-21.4011
Resident_157515	typeB2_Z92365	transient_79759	68987	93081	-0.148666	-0.148666	0.00683792	-21.7414
Atlantic	typeB2_Z92363	transient_79759	70273	90847	-0.127694	-0.127694	0.00624925	-20.4334
Resident_157515	typeB2_Z92363	transient_79759	70629	95193	-0.148135	-0.148135	0.0063264	-23.4153
typeB2_Z92365	typeB2_Z92363	transient_79759	25297	24962	0.00666547	0.00666547	0.00718522	0.927664
Atlantic	typeB2_Z124043	transient_79759	60424	80128	-0.14019	-0.14019	0.00599635	-23.3792
Resident_157515	typeB2_Z124043	transient_79759	61773	84572	-0.155789	-0.155789	0.00664416	-23.4475
typeB2_Z92365	typeB2_Z124043	transient_79759	21025	21794	-0.0179593	-0.0179593	0.00680012	-2.64103
typeB2_Z92363	typeB2_Z124043	transient_79759	21849	22979	-0.0252075	-0.0252075	0.00755544	-3.33633
Atlantic	typeB1_Z78580	transient_79759	59965	75952	-0.117623	-0.117623	0.00625304	-18.8106
Resident_157515	typeB1_Z78580	transient_79759	60675	80792	-0.142203	-0.142203	0.00607814	-23.3958
typeB2_Z92365	typeB1_Z78580	transient_79759	24102	23255	0.0178854	0.0178854	0.00733484	2.43842
typeB2_Z92363	typeB1_Z78580	transient_79759	24517	24127	0.00801743	0.00801743	0.00643288	1.24632
typeB2_Z124043	typeB1_Z78580	transient_79759	21882	20477	0.0331689	0.0331689	0.00744559	4.45484
Atlantic	typeB1_Z124038	transient_79759	72391	92664	-0.122826	-0.122826	0.00623703	-19.693
Resident_157515	typeB1_Z124038	transient_79759	72743	97454	-0.145191	-0.145191	0.00636508	-22.8105
typeB2_Z92365	typeB1_Z124038	transient_79759	28300	27429	0.0156292	0.0156292	0.00732109	2.13482
typeB2_Z92363	typeB1_Z124038	transient_79759	29003	28305	0.0121798	0.0121798	0.00616125	1.97684
typeB2_Z124043	typeB1_Z124038	transient_79759	25846	24302	0.0307889	0.0307889	0.00723815	4.25369
typeB1_Z78580	typeB1_Z124038	transient_79759	21902	21757	0.00332119	0.00332119	0.00666762	0.498108
Atlantic	typeB1_Z78581	transient_79759	42970	54615	-0.119332	-0.119332	0.00651029	-18.3297
Resident_157515	typeB1_Z78581	transient_79759	43167	57077	-0.138761	-0.138761	0.00662492	-20.9454
typeB2_Z92365	typeB1_Z78581	transient_79759	17298	16870	0.0125263	0.0125263	0.00832388	1.50487
typeB2_Z92363	typeB1_Z78581	transient_79759	17544	17110	0.0125238	0.0125238	0.00709859	1.76427
typeB2_Z124043	typeB1_Z78581	transient_79759	15629	14782	0.0278518	0.0278518	0.00855893	3.25412
typeB1_Z78580	typeB1_Z78581	transient_79759	13947	13936	0.000394506	0.000394506	0.00815506	0.0483756
typeB1_Z124038	typeB1_Z78581	transient_79759	15860	16138	-0.00868804	-0.00868804	0.00730176	-1.18986
Atlantic	Resident_126163	transient_79759	93839	85749	0.0450475	0.0450475	0.00547899	8.22187
Resident_157515	Resident_126163	transient_79759	49905	47469	0.0250169	0.0250169	0.00737205	3.39349
typeB2_Z92365	Resident_126163	transient_79759	88473	63680	0.162948	0.162948	0.00591552	27.5458
typeB2_Z92363	Resident_126163	transient_79759	90633	65320	0.162312	0.162312	0.00615158	26.3854
typeB2_Z124043	Resident_126163	transient_79759	80441	57002	0.170536	0.170536	0.00583252	29.2388
typeB1_Z78580	Resident_126163	transient_79759	76955	56289	0.155099	0.155099	0.00603777	25.6881
typeB1_Z124038	Resident_126163	transient_79759	92430	67323	0.157161	0.157161	0.00616072	25.5102
typeB1_Z78581	Resident_126163	transient_79759	54989	40451	0.152326	0.152326	0.00659841	23.0853
Atlantic	Resident_126158	transient_79759	90911	83194	0.0443238	0.0443238	0.00539295	8.21885
Resident_157515	Resident_126158	transient_79759	48882	46351	0.0265769	0.0265769	0.00730746	3.63695
typeB2_Z92365	Resident_126158	transient_79759	85876	61857	0.162584	0.162584	0.00592063	27.4606
typeB2_Z92363	Resident_126158	transient_79759	88078	63571	0.161603	0.161603	0.00614107	26.3152
typeB2_Z124043	Resident_126158	transient_79759	78214	55555	0.169389	0.169389	0.00581802	29.1146
typeB1_Z78580	Resident_126158	transient_79759	74848	54867	0.154038	0.154038	0.0060202	25.5868
typeB1_Z124038	Resident_126158	transient_79759	89913	65843	0.154537	0.154537	0.00613788	25.1775
typeB1_Z78581	Resident_126158	transient_79759	53364	39295	0.151836	0.151836	0.00655497	23.1636
Resident_126163	Resident_126158	transient_79759	31985	31891	0.0014716	0.0014716	0.00627938	0.234354
Atlantic	typeC_26619	transient_79759	76840	106119	-0.16003	-0.16003	0.00598308	-26.7472
Resident_157515	typeC_26619	transient_79759	77470	111280	-0.179126	-0.179126	0.00629081	-28.4742
typeB2_Z92365	typeC_26619	transient_79759	29014	33173	-0.0668789	-0.0668789	0.00688114	-9.71917
typeB2_Z92363	typeC_26619	transient_79759	29563	34072	-0.0708572	-0.0708572	0.00578977	-12.2384
typeB2_Z124043	typeC_26619	transient_79759	26410	29192	-0.0500342	-0.0500342	0.00718548	-6.96324
typeB1_Z78580	typeC_26619	transient_79759	25679	30316	-0.082811	-0.082811	0.0060841	-13.611
typeB1_Z124038	typeC_26619	transient_79759	30442	35790	-0.0807465	-0.0807465	0.00584827	-13.8069
typeB1_Z78581	typeC_26619	transient_79759	18201	21479	-0.0826109	-0.0826109	0.00710881	-11.6209
Resident_126163	typeC_26619	transient_79759	71342	105110	-0.191372	-0.191372	0.00596292	-32.0937
Resident_126158	typeC_26619	transient_79759	69774	102250	-0.188788	-0.188788	0.00595986	-31.6765
Atlantic	typeC_26623	transient_79759	71864	101143	-0.169236	-0.169236	0.00586623	-28.8492
Resident_157515	typeC_26623	transient_79759	73448	107066	-0.186235	-0.186235	0.0067252	-27.6921
typeB2_Z92365	typeC_26623	transient_79759	27189	31850	-0.0789478	-0.0789478	0.00643668	-12.2653
typeB2_Z92363	typeC_26623	transient_79759	28179	33134	-0.0808148	-0.0808148	0.0070687	-11.4328
typeB2_Z124043	typeC_26623	transient_79759	24437	28000	-0.0679482	-0.0679482	0.00684458	-9.9273
typeB1_Z78580	typeC_26623	transient_79759	24151	29070	-0.0924259	-0.0924259	0.0071589	-12.9106
typeB1_Z124038	typeC_26623	transient_79759	28772	34728	-0.0937953	-0.0937953	0.00698577	-13.4266
typeB1_Z78581	typeC_26623	transient_79759	17313	20669	-0.0883576	-0.0883576	0.00810559	-10.9008
Resident_126163	typeC_26623	transient_79759	66957	100630	-0.200929	-0.200929	0.00601006	-33.432
Resident_126158	typeC_26623	transient_79759	65529	97912	-0.198133	-0.198133	0.00592346	-33.4488
typeC_26619	typeC_26623	transient_79759	29877	30778	-0.0148545	-0.0148545	0.0068936	-2.15482
Atlantic	typeC_45804	transient_79759	70411	97422	-0.16094	-0.16094	0.0061023	-26.3736
Resident_157515	typeC_45804	transient_79759	71731	102770	-0.177873	-0.177873	0.00646181	-27.5268
typeB2_Z92365	typeC_45804	transient_79759	27237	30500	-0.0565149	-0.0565149	0.00745983	-7.57589
typeB2_Z92363	typeC_45804	transient_79759	27900	31497	-0.0605586	-0.0605586	0.00622495	-9.72837
typeB2_Z124043	typeC_45804	transient_79759	24605	26898	-0.0445217	-0.0445217	0.00753219	-5.91086
typeB1_Z78580	typeC_45804	transient_79759	23881	27695	-0.0739491	-0.0739491	0.00631123	-11.7171
typeB1_Z124038	typeC_45804	transient_79759	28581	33021	-0.0720756	-0.0720756	0.00633277	-11.3814
typeB1_Z78581	typeC_45804	transient_79759	17156	19846	-0.0726988	-0.0726988	0.00721196	-10.0803
Resident_126163	typeC_45804	transient_79759	66108	97121	-0.189997	-0.189997	0.00624543	-30.4217
Resident_126158	typeC_45804	transient_79759	64620	94863	-0.189632	-0.189632	0.00619123	-30.629
typeC_26619	typeC_45804	transient_79759	29721	29249	0.00800407	0.00800407	0.00595247	1.34466
typeC_26623	typeC_45804	transient_79759	28800	27553	0.0221284	0.0221284	0.00758069	2.91904
Atlantic	transient_94446	transient_79759	118518	79303	0.198235	0.198235	0.00524991	37.7597
Resident_157515	transient_94446	transient_79759	112917	80132	0.169827	0.169827	0.00620439	27.3721
typeB2_Z92365	transient_94446	transient_79759	107164	56643	0.308418	0.308418	0.00564479	54.6376
typeB2_Z92363	transient_94446	transient_79759	109871	58716	0.303434	0.303434	0.00586463	51.7396
typeB2_Z124043	transient_94446	transient_79759	97303	50573	0.316008	0.316008	0.00552769	57.1682
typeB1_Z78580	transient_94446	transient_79759	93216	50636	0.295999	0.295999	0.00584633	50.6299
typeB1_Z124038	transient_94446	transient_79759	111762	60198	0.29986	0.29986	0.00600025	49.9747
typeB1_Z78581	transient_94446	transient_79759	66855	36104	0.298672	0.298672	0.0063342	47.1523
Resident_126163	transient_94446	transient_79759	103057	75050	0.157248	0.157248	0.00546263	28.7862
Resident_126158	transient_94446	transient_79759	100500	73241	0.156894	0.156894	0.00543308	28.8776
typeC_26619	transient_94446	transient_79759	126884	64017	0.329317	0.329317	0.00566129	58.1701
typeC_26623	transient_94446	transient_79759	120993	59890	0.337804	0.337804	0.00551694	61.2303
typeC_45804	transient_94446	transient_79759	117044	59150	0.328581	0.328581	0.00583603	56.3021
Atlantic	transient_57910	transient_79759	105654	67247	0.222133	0.222133	0.00546223	40.6671
Resident_157515	transient_57910	transient_79759	100323	67827	0.193256	0.193256	0.00608883	31.7394
typeB2_Z92365	transient_57910	transient_79759	97734	49707	0.325737	0.325737	0.0056249	57.9099
typeB2_Z92363	transient_57910	transient_79759	98923	50662	0.322633	0.322633	0.0055235	58.4109
typeB2_Z124043	transient_57910	transient_79759	88230	44380	0.330669	0.330669	0.0056732	58.2861
typeB1_Z78580	transient_57910	transient_79759	84915	44138	0.315971	0.315971	0.0055052	57.3949
typeB1_Z124038	transient_57910	transient_79759	101260	52541	0.316767	0.316767	0.0055499	57.0761
typeB1_Z78581	transient_57910	transient_79759	61074	31616	0.317812	0.317812	0.00578309	54.9554
Resident_126163	transient_57910	transient_79759	93659	64945	0.181042	0.181042	0.00580433	31.1908
Resident_126158	transient_57910	transient_79759	90972	63616	0.176961	0.176961	0.00575217	30.7641
typeC_26619	transient_57910	transient_79759	113876	55124	0.347645	0.347645	0.0053368	65.1411
typeC_26623	transient_57910	transient_79759	109172	52299	0.352218	0.352218	0.00558913	63.0184
typeC_45804	transient_57910	transient_79759	104639	50691	0.347312	0.347312	0.00549017	63.2607
transient_94446	transient_57910	transient_79759	80462	76438	0.0256469	0.0256469	0.00598542	4.2849
Atlantic	Resident_157515	transient_57910	88336	83057	0.0308006	0.0308006	0.00611273	5.03876
Atlantic	typeB2_Z92365	transient_57910	60047	79506	-0.139438	-0.139438	0.00591652	-23.5676
Resident_157515	typeB2_Z92365	transient_57910	60878	83799	-0.158429	-0.158429	0.0065788	-24.0817
Atlantic	typeB2_Z92363	transient_57910	62120	80688	-0.130021	-0.130021	0.0062734	-20.7257
Resident_157515	typeB2_Z92363	transient_57910	62482	84601	-0.150385	-0.150385	0.00638041	-23.5697
typeB2_Z92365	typeB2_Z92363	transient_57910	23203	22188	0.0223613	0.0223613	0.00764446	2.92516
Atlantic	typeB2_Z124043	transient_57910	53288	71366	-0.145025	-0.145025	0.00608191	-23.8454
Resident_157515	typeB2_Z124043	transient_57910	54374	75680	-0.163824	-0.163824	0.00674121	-24.3019
typeB2_Z92365	typeB2_Z124043	transient_57910	19332	19597	-0.00680726	-0.00680726	0.00733551	-0.927988
typeB2_Z92363	typeB2_Z124043	transient_57910	19434	20862	-0.0354378	-0.0354378	0.00793876	-4.46389
Atlantic	typeB1_Z78580	transient_57910	53110	68276	-0.12494	-0.12494	0.00629906	-19.8347
Resident_157515	typeB1_Z78580	transient_57910	54039	72861	-0.148321	-0.148321	0.0063203	-23.4675
typeB2_Z92365	typeB1_Z78580	transient_57910	21936	20933	0.0233969	0.0233969	0.00740883	3.15797
typeB2_Z92363	typeB1_Z78580	transient_57910	21946	21911	0.000798048	0.000798048	0.00651333	0.122525
typeB2_Z124043	typeB1_Z78580	transient_57910	19719	18589	0.0294978	0.0294978	0.00795844	3.70648
Atlantic	typeB1_Z124038	transient_57910	63458	82506	-0.130498	-0.130498	0.00621378	-21.0014
Resident_157515	typeB1_Z124038	transient_57910	64296	87236	-0.151387	-0.151387	0.00627245	-24.1353
typeB2_Z92365	typeB1_Z124038	transient_57910	25679	24504	0.0234143	0.0234143	0.00703977	3.326
typeB2_Z92363	typeB1_Z124038	transient_57910	25712	25511	0.00392402	0.00392402	0.00646328	0.607125
typeB2_Z124043	typeB1_Z124038	transient_57910	23069	21779	0.0287638	0.0287638	0.00757925	3.79507
typeB1_Z78580	typeB1_Z124038	transient_57910	19809	19827	-0.000454133	-0.000454133	0.00667104	-0.0680752
Atlantic	typeB1_Z78581	transient_57910	38402	49136	-0.122621	-0.122621	0.00673115	-18.2169
Resident_157515	typeB1_Z78581	transient_57910	38730	51872	-0.145052	-0.145052	0.00657955	-22.0459
typeB2_Z92365	typeB1_Z78581	transient_57910	15896	15077	0.0264424	0.0264424	0.0083405	3.17036
typeB2_Z92363	typeB1_Z78581	transient_57910	15683	15475	0.00667565	0.00667565	0.00768416	0.868756
typeB2_Z124043	typeB1_Z78581	transient_57910	14264	13433	0.0300032	0.0300032	0.00930993	3.22271
typeB1_Z78580	typeB1_Z78581	transient_57910	12782	12717	0.00254912	0.00254912	0.00828095	0.307829
typeB1_Z124038	typeB1_Z78581	transient_57910	14672	14577	0.00324797	0.00324797	0.00767273	0.423314
Atlantic	Resident_126163	transient_57910	82345	76091	0.0394733	0.0394733	0.00541788	7.28576
Resident_157515	Resident_126163	transient_57910	43967	42578	0.0160494	0.0160494	0.00773058	2.0761
typeB2_Z92365	Resident_126163	transient_57910	79732	56826	0.167738	0.167738	0.00585654	28.6412
typeB2_Z92363	Resident_126163	transient_57910	80611	58442	0.159428	0.159428	0.00633125	25.1812
typeB2_Z124043	Resident_126163	transient_57910	71885	50747	0.172369	0.172369	0.00607334	28.3813
typeB1_Z78580	Resident_126163	transient_57910	69308	50562	0.156386	0.156386	0.00638391	24.4969
typeB1_Z124038	Resident_126163	transient_57910	82703	59919	0.159751	0.159751	0.00620317	25.7531
typeB1_Z78581	Resident_126163	transient_57910	49730	36661	0.151277	0.151277	0.00672029	22.5105
Atlantic	Resident_126158	transient_57910	79523	73718	0.0378815	0.0378815	0.0054309	6.97518
Resident_157515	Resident_126158	transient_57910	42771	41518	0.0148655	0.0148655	0.00783465	1.89741
typeB2_Z92365	Resident_126158	transient_57910	76974	55054	0.166025	0.166025	0.00585813	28.341
typeB2_Z92363	Resident_126158	transient_57910	78114	56824	0.157776	0.157776	0.00632798	24.9331
typeB2_Z124043	Resident_126158	transient_57910	69860	49471	0.170861	0.170861	0.00601807	28.3913
typeB1_Z78580	Resident_126158	transient_57910	67217	49176	0.155001	0.155001	0.00625883	24.7651
typeB1_Z124038	Resident_126158	transient_57910	79935	58435	0.155381	0.155381	0.00623375	24.9257
typeB1_Z78581	Resident_126158	transient_57910	48154	35568	0.150331	0.150331	0.00669377	22.4583
Resident_126163	Resident_126158	transient_57910	28420	28302	0.00208032	0.00208032	0.00625112	0.332792
Atlantic	typeC_26619	transient_57910	67620	93915	-0.162782	-0.162782	0.00596692	-27.2807
Resident_157515	typeC_26619	transient_57910	68239	98538	-0.181674	-0.181674	0.00606877	-29.9359
typeB2_Z92365	typeC_26619	transient_57910	26485	29524	-0.0542591	-0.0542591	0.007115	-7.62603
typeB2_Z92363	typeC_26619	transient_57910	26638	30615	-0.0694636	-0.0694636	0.00593351	-11.707
typeB2_Z124043	typeC_26619	transient_57910	23984	26101	-0.0422681	-0.0422681	0.00757766	-5.57799
typeB1_Z78580	typeC_26619	transient_57910	23532	27336	-0.0747818	-0.0747818	0.00648448	-11.5324
typeB1_Z124038	typeC_26619	transient_57910	27520	31928	-0.0741488	-0.0741488	0.00616693	-12.0236
typeB1_Z78581	typeC_26619	transient_57910	16824	19433	-0.0719585	-0.0719585	0.00702602	-10.2417
Resident_126163	typeC_26619	transient_57910	63585	93247	-0.189132	-0.189132	0.00598009	-31.627
Resident_126158	typeC_26619	transient_57910	61898	90616	-0.188298	-0.188298	0.00597996	-31.4881
Atlantic	typeC_26623	transient_57910	63137	89403	-0.172191	-0.172191	0.00567923	-30.3194
Resident_157515	typeC_26623	transient_57910	64535	94544	-0.188642	-0.188642	0.006408	-29.4385
typeB2_Z92365	typeC_26623	transient_57910	24480	28228	-0.0711087	-0.0711087	0.00641434	-11.0859
typeB2_Z92363	typeC_26623	transient_57910	25112	29694	-0.083604	-0.083604	0.00718377	-11.6379
typeB2_Z124043	typeC_26623	transient_57910	22054	24991	-0.0624296	-0.0624296	0.00644047	-9.69332
typeB1_Z78580	typeC_26623	transient_57910	21764	25999	-0.088667	-0.088667	0.00743328	-11.9284
typeB1_Z124038	typeC_26623	transient_57910	25875	30933	-0.0890368	-0.0890368	0.00703365	-12.6587
typeB1_Z78581	typeC_26623	transient_57910	15627	18699	-0.0894948	-0.0894948	0.00787395	-11.3659
Resident_126163	typeC_26623	transient_57910	59319	88966	-0.199933	-0.199933	0.00570239	-35.0612
Resident_126158	typeC_26623	transient_57910	57965	86321	-0.196526	-0.196526	0.00573788	-34.2507
typeC_26619	typeC_26623	transient_57910	26764	27364	-0.0110848	-0.0110848	0.0069493	-1.5951
Atlantic	typeC_45804	transient_57910	61888	85917	-0.162572	-0.162572	0.00627812	-25.8951
Resident_157515	typeC_45804	transient_57910	63037	90836	-0.180662	-0.180662	0.00638831	-28.2801
typeB2_Z92365	typeC_45804	transient_57910	24895	27210	-0.0444295	-0.0444295	0.00726839	-6.11271
typeB2_Z92363	typeC_45804	transient_57910	25074	28272	-0.0599483	-0.0599483	0.00643237	-9.31978
typeB2_Z124043	typeC_45804	transient_57910	22214	23956	-0.0377301	-0.0377301	0.00786315	-4.79835
typeB1_Z78580	typeC_45804	transient_57910	21631	24757	-0.0673881	-0.0673881	0.00666321	-10.1135
typeB1_Z124038	typeC_45804	transient_57910	25786	29310	-0.0639611	-0.0639611	0.00627131	-10.199
typeB1_Z78581	typeC_45804	transient_57910	15611	17692	-0.0624869	-0.0624869	0.00724189	-8.62852
Resident_126163	typeC_45804	transient_57910	58849	86040	-0.187668	-0.187668	0.00632381	-29.6764
Resident_126158	typeC_45804	transient_57910	57417	83834	-0.187022	-0.187022	0.00629553	-29.707
typeC_26619	typeC_45804	transient_57910	26512	26017	0.00942337	0.00942337	0.0060992	1.54502
typeC_26623	typeC_45804	transient_57910	25686	24468	0.0242852	0.0242852	0.00717862	3.38299
Atlantic	transient_94446	transient_57910	106645	68955	0.214636	0.214636	0.00554772	38.6889
Resident_157515	transient_94446	transient_57910	101515	69536	0.186956	0.186956	0.00656976	28.4571
typeB2_Z92365	transient_94446	transient_57910	98571	49880	0.327994	0.327994	0.00567612	57.7848
typeB2_Z92363	transient_94446	transient_57910	99931	51858	0.316709	0.316709	0.00616105	51.4051
typeB2_Z124043	transient_94446	transient_57910	88809	44622	0.33116	0.33116	0.00580602	57.0374
typeB1_Z78580	transient_94446	transient_57910	85938	44657	0.316099	0.316099	0.0060738	52.0431
typeB1_Z124038	transient_94446	transient_57910	101985	52663	0.318931	0.318931	0.00603541	52.8432
typeB1_Z78581	transient_94446	transient_57910	61963	32090	0.317619	0.317619	0.00647367	49.0632
Resident_126163	transient_94446	transient_57910	94043	65672	0.177635	0.177635	0.00570685	31.1267
Resident_126158	transient_94446	transient_57910	91411	63885	0.177249	0.177249	0.00586004	30.247
typeC_26619	transient_94446	transient_57910	115272	56242	0.34417	0.34417	0.00582009	59.1349
typeC_26623	transient_94446	transient_57910	109771	52426	0.353552	0.353552	0.00547479	64.5781
typeC_45804	transient_94446	transient_57910	106035	51948	0.34236	0.34236	0.00608627	56.2511
Atlantic	transient_79759	transient_57910	105654	69384	0.207212	0.207212	0.0054243	38.2007
Resident_157515	transient_79759	transient_57910	100323	70008	0.177977	0.177977	0.00586649	30.3379
typeB2_Z92365	transient_79759	transient_57910	97734	49988	0.323215	0.323215	0.00570348	56.6698
typeB2_Z92363	transient_79759	transient_57910	98923	51778	0.312838	0.312838	0.00561226	55.7419
typeB2_Z124043	transient_79759	transient_57910	88230	44838	0.326089	0.326089	0.00593008	54.9889
typeB1_Z78580	transient_79759	transient_57910	84915	44441	0.312889	0.312889	0.00562244	55.6499
typeB1_Z124038	transient_79759	transient_57910	101260	52988	0.312951	0.312951	0.0055406	56.4831
typeB1_Z78581	transient_79759	transient_57910	61074	32057	0.311572	0.311572	0.00599756	51.9498
Resident_126163	transient_79759	transient_57910	93659	66368	0.17054	0.17054	0.00581184	29.3436
Resident_126158	transient_79759	transient_57910	90972	64564	0.169787	0.169787	0.00588981	28.8272
typeC_26619	transient_79759	transient_57910	113876	56085	0.340025	0.340025	0.00533225	63.7676
typeC_26623	transient_79759	transient_57910	109172	53120	0.345378	0.345378	0.00565731	61.0498
typeC_45804	transient_79759	transient_57910	104639	51761	0.338095	0.338095	0.00558001	60.5904
transient_94446	transient_79759	transient_57910	80462	81448	-0.0060898	-0.0060898	0.00621862	-0.979285
