# Supplementary material for: Genome-culture coevolution promotes rapid divergence of killer whale ecotypes
Source: Nat Commun. 2016 May 31;7:11693. doi: 10.1038/ncomms11693 (PMC4895049; doi:10.1038/ncomms11693)
Supplement: Supplementary Data 2 — Details of fixed non-synonymous changes in the exons of protein coding genes, including the per-individual and per-population read count for each allele. [file ncomms11693-s3.xlsx]

## Sheet: Sheet1
Supplementary Data 2. Details of fixed non-synonymous changes in the exons of protein coding genes, including the per-individual and per-population read count for each allele.
Gene	Contig	Scaffold	Position	Individual	reads	C	T
SLC24A4	ANOL02000867.1	KB316842.1	29530900			Thr	Met
				type B1.32005	1	1	0
				type B1.73077	11	11	0
				type B1.78580	2	2	0
				type B1.78581	2	2	0
				type B1.124038	8	8	0
				type B1.88344	3	3	0
				type B2.124036	5	5	0
				type B2.31884	2	2	0
				type B2.32009	5	5	0
				type B2.40882	5	5	0
				type B2.92354	3	3	0
				type B2.92362	2	2	0
				type B2.92363	5	5	0
				type B2.92365	8	8	0
				type B2.92367	3	3	0
				resident.126158	4	0	4
				resident.126161	5	0	5
				resident.126163	7	0	7
				resident.126165	1	0	1
				resident.126167	2	0	2
				resident.126169	5	0	5
				resident.126178	5	0	5
				resident.31868	2	0	2
				resident.35322	3	0	3
				resident.62250	1	0	1
				transient.28549	1	1	0
				transient.57910	3	3	0
				transient.57919	3	3	0
				transient.62471	1	1	0
				transient.67975	5	5	0
				transient.79751	4	4	0
				transient.79759	2	2	0
				transient.93820	2	2	0
				type C.26614	1	1	0
				type C.26617	4	4	0
				type C.26619	2	2	0
				type C.26620	2	2	0
				type C.26623	4	4	0
				type C.26627	2	2	0
				type C.45800	5	5	0
				type C.45804	3	3	0
				type C.88353	2	2	0
Gene	Contig	Scaffold	Position	Individual	reads	C	G
NDUFA10	ANOL02001192.1	KB316843.1	1268287			Cys	Glu
				type B1.73077	9	0	9
				type B1.78580	1	0	1
				type B1.78581	1	0	1
				type B1.124038	6	0	6
				type B2.124036	5	0	5
				type B2.124043	2	0	2
				type B2.31884	3	0	3
				type B2.32009	8	0	8
				type B2.40882	2	0	2
				type B2.92363	2	0	2
				type B2.92365	3	0	3
				type B2.92367	3	0	3
				resident.126158	5	5	0
				resident.126161	1	1	0
				resident.126163	6	6	0
				resident.126165	1	1	0
				resident.126167	3	3	0
				resident.126169	4	4	0
				resident.126178	4	4	0
				resident.31868	2	2	0
				resident.35322	4	4	0
				resident.62250	4	4	0
				transient.28549	1	1	0
				transient.57910	5	1	4
				transient.57919	4	1	3
				transient.62471	1	1	0
				transient.67975	1	0	1
				transient.79751	2	0	2
				transient.79759	2	0	2
				transient.93820	1	1	0
				transient.94446	5	5	0
				type C.26614	3	0	3
				type C.26619	2	0	2
				type C.26620	6	0	6
				type C.26623	5	0	5
				type C.26626	1	0	1
				type C.26627	5	0	5
				type C.45800	2	0	2
				type C.45804	2	0	2
				type C.88353	3	0	3
Gene	Contig	Scaffold	Position	Individual	reads	C	T
GPR35	ANOL02001180.1	KB316843.1	905306			Gln	Arg
				type B1.32005	1	0	1
				type B1.73077	12	0	12
				type B1.78580	4	0	4
				type B1.78581	1	0	1
				type B1.124038	6	0	6
				type B1.124047	1	0	1
				type B1.88344	1	0	1
				type B2.124036	8	0	8
				type B2.124043	1	0	1
				type B2.31884	3	0	3
				type B2.32009	7	0	7
				type B2.40882	2	0	2
				type B2.92362	2	0	2
				type B2.92363	2	0	2
				type B2.92365	5	0	5
				type B2.92367	1	0	1
				resident.126158	2	2	0
				resident.126161	5	5	0
				resident.126163	3	3	0
				resident.126165	1	1	0
				resident.126167	3	3	0
				resident.126169	2	2	0
				resident.126178	6	6	0
				resident.31868	1	1	0
				resident.35322	2	2	0
				resident.62250	2	2	0
				transient.40246	1	0	1
				transient.57910	2	2	0
				transient.57919	3	3	0
				transient.67975	3	3	0
				transient.79751	3	1	2
				transient.79759	2	2	0
				transient.93820	1	1	0
				transient.94446	4	4	0
				type C.26614	1	0	1
				type C.26617	2	0	2
				type C.26619	1	0	1
				type C.26620	4	0	4
				type C.26623	2	0	2
				type C.26626	1	0	1
				type C.26627	2	0	2
				type C.88353	1	0	1
Gene	Contig	Scaffold	Position	Individual	reads	A	G
MMEL	ANOL02032810.1	KB316892.1	1307067			Met	Thr
				type B1.32005	4	4	0
				type B1.73077	12	12	0
				type B1.78580	3	3	0
				type B1.78581	2	2	0
				type B1.124038	10	10	0
				type B1.88344	3	3	0
				type B2.124036	3	3	0
				type B2.124043	2	2	0
				type B2.31884	1	1	0
				type B2.32009	7	7	0
				type B2.40882	1	1	0
				type B2.92354	2	2	0
				type B2.92363	5	5	0
				type B2.92365	7	7	0
				type B2.92367	1	1	0
				resident.126158	7	0	7
				resident.126161	3	0	3
				resident.126163	6	0	6
				resident.126165	3	0	3
				resident.126167	5	0	5
				resident.126169	3	0	3
				resident.126178	5	0	5
				resident.31868	1	0	1
				resident.35322	2	0	2
				resident.62250	3	0	3
				transient.40246	1	0	1
				transient.57910	5	5	0
				transient.57919	2	0	2
				transient.62471	2	2	0
				transient.67975	1	1	0
				transient.79751	4	4	0
				transient.79759	6	6	0
				transient.93820	1	0	1
				transient.94446	5	5	0
				type C.26614	3	3	0
				type C.26617	4	4	0
				type C.26619	4	4	0
				type C.26620	5	5	0
				type C.26623	6	6	0
				type C.26626	2	2	0
				type C.26627	1	1	0
				type C.45800	2	2	0
				type C.45804	4	4	0
				type C.88353	4	4	0
Gene	Contig	Scaffold	Position	Individual	reads	A	G
DHH	ANOL02036897.1	KB316902.1	5612114			Thr	Ala
				type B1.32005	2	2	0
				type B1.73077	9	9	0
				type B1.78580	3	3	0
				type B1.124038	1	1	0
				type B1.88344	2	2	0
				type B2.124036	1	1	0
				type B2.124043	3	3	0
				type B2.31884	4	4	0
				type B2.32009	7	7	0
				type B2.40882	5	5	0
				type B2.92363	1	1	0
				type B2.92365	8	8	0
				type B2.92367	1	1	0
				resident.126158	6	0	5
				resident.126161	1	0	1
				resident.126163	3	0	3
				resident.126165	3	0	3
				resident.126167	6	0	6
				resident.126169	5	0	5
				resident.126178	4	0	4
				resident.31868	3	0	3
				resident.35322	1	0	1
				resident.62250	1	0	1
				transient.57919	5	0	5
				transient.62471	4	0	4
				transient.67975	1	0	1
				transient.79759	8	0	8
				transient.94446	4	0	4
				type C.26614	2	2	0
				type C.26617	3	3	0
				type C.26619	4	4	0
				type C.26620	1	1	0
				type C.26623	1	1	0
				type C.26626	2	2	0
				type C.26627	2	2	0
				type C.45800	3	3	0
				type C.45804	3	3	0
				type C.88353	1	1	0
Gene	Contig	Scaffold	Position	Individual	reads	A	G
SLC6A3	ANOL02037475.1	KB316903.1	14454459			Tyr	Ser
				type B1.32005	2	2	0
				type B1.73077	7	7	0
				type B1.78580	5	5	0
				type B1.78581	1	1	0
				type B1.124038	4	4	0
				type B1.124047	1	1	0
				type B1.88344	3	3	0
				type B2.124036	5	5	0
				type B2.124043	5	2	3
				type B2.31884	2	2	0
				type B2.32009	4	4	0
				type B2.40882	1	1	0
				type B2.92362	1	1	0
				type B2.92363	4	4	0
				type B2.92365	11	11	0
				type B2.92367	3	3	0
				resident.126158	2	0	2
				resident.126161	2	0	2
				resident.126163	6	0	6
				resident.126165	2	0	2
				resident.126167	4	0	4
				resident.126169	5	0	5
				resident.126178	4	0	4
				resident.31868	2	0	2
				resident.35322	5	0	4
				resident.62250	1	0	1
				transient.28549	1	1	0
				transient.57910	4	0	4
				transient.57919	6	0	6
				transient.62471	3	0	3
				transient.67975	3	0	3
				transient.79751	1	0	1
				transient.79759	5	0	5
				transient.94446	4	3	1
				type C.26614	1	1	0
				type C.26617	7	7	0
				type C.26619	9	9	0
				type C.26620	3	3	0
				type C.26623	3	3	0
				type C.26626	2	2	0
				type C.26627	2	2	0
				type C.45800	1	0	1
				type C.45804	1	0	1
				type C.88353	3	3	0
Gene	Contig	Scaffold	Position	Individual	reads	A	G
GCGR	ANOL02041117.1	KB316913.1	12043739			Thr	Ala
				type B1.32005	2	1	1
				type B1.73077	14	5	9
				type B1.78580	5	1	4
				type B1.78581	1	1	0
				type B1.124038	4	0	4
				type B1.88344	2	0	2
				type B2.124036	11	11	0
				type B2.124043	4	2	2
				type B2.31884	3	0	3
				type B2.32009	11	11	0
				type B2.40882	4	1	3
				type B2.92354	3	1	2
				type B2.92362	2	2	0
				type B2.92363	4	4	0
				type B2.92365	10	10	0
				type B2.92367	1	1	0
				resident.126158	3	0	3
				resident.126161	2	0	2
				resident.126163	5	0	5
				resident.126165	4	0	4
				resident.126167	2	0	2
				resident.126169	4	0	4
				resident.126178	6	0	6
				resident.31868	1	0	1
				resident.35322	5	0	5
				resident.62250	3	0	3
				transient.57910	6	0	5
				transient.57919	5	2	3
				transient.62471	3	0	3
				transient.79751	1	0	1
				transient.79759	6	0	6
				transient.94446	7	0	7
				type C.26614	4	4	0
				type C.26617	1	1	0
				type C.26619	5	5	0
				type C.26620	4	4	0
				type C.26623	2	2	0
				type C.26626	1	1	0
				type C.26627	4	4	0
				type C.45800	1	1	0
				type C.45804	1	1	0
				type C.88353	4	4	0
Gene	Contig	Scaffold	Position	Individual	reads	A	C
NDUFV1	ANOL02048839.1	KB316936.1	4504348			Pro	Ala
				type B1.32005	1	0	1
				type B1.73077	6	0	6
				type B1.78580	4	0	4
				type B1.78581	3	0	3
				type B1.124038	5	0	5
				type B1.88344	1	0	1
				type B2.124036	3	0	3
				type B2.124043	4	0	4
				type B2.31884	2	0	2
				type B2.32009	13	0	13
				type B2.40882	1	0	1
				type B2.92363	3	0	3
				type B2.92365	2	0	2
				type B2.92367	5	0	5
				resident.126158	2	2	0
				resident.126161	3	3	0
				resident.126163	7	7	0
				resident.126167	2	2	0
				resident.126169	2	2	0
				resident.126178	2	2	0
				resident.31868	3	3	0
				resident.35322	4	4	0
				resident.62250	2	2	0
				transient.28549	1	1	0
				transient.57910	6	6	0
				transient.57919	2	2	0
				transient.62471	6	6	0
				transient.67975	1	1	0
				transient.79751	1	1	0
				transient.79759	12	12	0
				transient.93820	3	3	0
				transient.94446	3	3	0
				type C.26614	2	0	2
				type C.26619	4	0	4
				type C.26620	4	0	4
				type C.26623	4	0	4
				type C.26626	1	0	1
				type C.26627	2	0	2
				type C.45804	2	0	2
				type C.88353	2	0	2
Gene	Contig	Scaffold	Position	Individual	reads	C	T
PDE3B	ANOL02052480.1	KB316949.1	993269			Gly	Ser
				type B1.32005	4	4	0
				type B1.73077	12	12	0
				type B1.78580	2	2	0
				type B1.78581	1	1	0
				type B1.124038	1	1	0
				type B1.88344	3	3	0
				type B2.124036	4	4	0
				type B2.124043	2	2	0
				type B2.31884	2	2	0
				type B2.32009	2	2	0
				type B2.40882	1	1	0
				type B2.92354	1	1	0
				type B2.92363	3	3	0
				type B2.92365	1	1	0
				type B2.92367	2	2	0
				resident.126158	4	0	4
				resident.126161	1	0	1
				resident.126163	4	0	4
				resident.126165	3	0	3
				resident.126167	3	0	3
				resident.126169	3	0	3
				resident.126178	2	0	2
				resident.31868	3	0	3
				resident.35322	5	0	5
				resident.62250	1	0	1
				transient.28549	1	1	0
				transient.57910	1	1	0
				transient.62471	1	1	0
				transient.67975	1	1	0
				transient.79751	2	2	0
				transient.93820	2	2	0
				transient.94446	4	1	3
				type C.26614	4	4	0
				type C.26617	1	1	0
				type C.26619	3	3	0
				type C.26620	7	7	0
				type C.26623	3	3	0
				type C.26627	3	3	0
				type C.45800	1	1	0
				type C.45804	2	2	0
				type C.88353	2	2	0
Gene	Contig	Scaffold	Position	Individual	reads	C	G
MCAT	ANOL02053353.1	KB316952.1	5589928			Glu	Asp
				type B1.73077	12	12	0
				type B1.78580	4	4	0
				type B1.124038	4	4	0
				type B2.124036	4	4	0
				type B2.124043	1	1	0
				type B2.31884	4	4	0
				type B2.32009	3	3	0
				type B2.40882	3	3	0
				type B2.92363	2	2	0
				type B2.92365	5	5	0
				type B2.92367	1	1	0
				resident.126158	4	0	4
				resident.126161	2	0	2
				resident.126163	3	0	3
				resident.126165	2	0	2
				resident.126167	2	0	2
				resident.126169	4	0	4
				resident.126178	8	0	7
				resident.31868	2	0	2
				resident.35322	1	0	1
				resident.62250	2	0	2
				transient.28549	1	0	1
				transient.40246	1	0	1
				transient.57910	4	0	4
				transient.57919	4	2	2
				transient.62471	4	0	4
				transient.67975	1	0	1
				transient.79751	1	0	1
				transient.79759	5	0	5
				transient.93820	3	0	3
				transient.94446	5	0	5
				type C.26614	3	3	0
				type C.26617	1	1	0
				type C.26619	4	4	0
				type C.26620	8	8	0
				type C.26623	2	2	0
				type C.26627	3	3	0
				type C.45800	3	3	0
Gene	Contig	Scaffold	Position	Individual	reads	G	T
MCAT	ANOL02053353.1	KB316952.1	5589933			Leu	Ile
				type B1.73077	11	11	0
				type B1.78580	4	4	0
				type B1.124038	4	4	0
				type B2.124036	4	4	0
				type B2.124043	1	1	0
				type B2.31884	4	4	0
				type B2.32009	3	3	0
				type B2.40882	2	2	0
				type B2.92363	2	2	0
				type B2.92365	5	5	0
				type B2.92367	1	1	0
				resident.126158	5	0	5
				resident.126161	2	0	2
				resident.126163	4	0	4
				resident.126165	2	0	2
				resident.126167	2	0	2
				resident.126169	3	0	3
				resident.126178	7	0	7
				resident.31868	1	0	1
				resident.35322	2	0	2
				resident.62250	2	0	2
				transient.28549	1	0	1
				transient.40246	1	0	1
				transient.57910	4	0	4
				transient.57919	4	2	2
				transient.62471	2	0	2
				transient.67975	2	0	2
				transient.79759	5	0	5
				transient.93820	3	0	3
				transient.94446	4	0	4
				type C.26614	4	4	0
				type C.26617	3	3	0
				type C.26619	4	4	0
				type C.26620	7	7	0
				type C.26623	1	1	0
				type C.26627	3	3	0
				type C.45800	3	3	0
Gene	Contig	Scaffold	Position	Individual	reads	A	G
CES2	ANOL02058745.1	KB316975.1	588216			Met	Thr
				type B1.73077	8	0	8
				type B1.78580	3	0	3
				type B1.78581	2	0	2
				type B1.124038	1	0	1
				type B1.124047	2	0	2
				type B1.88344	3	0	3
				type B2.124036	6	0	6
				type B2.31884	4	0	4
				type B2.32009	6	0	6
				type B2.40882	2	0	2
				type B2.92362	1	0	1
				type B2.92363	2	0	2
				type B2.92365	2	0	2
				resident.126158	2	2	0
				resident.126161	3	3	0
				resident.126163	4	4	0
				resident.126165	2	2	0
				resident.126167	3	3	0
				resident.126169	2	2	0
				resident.126178	3	3	0
				resident.31868	3	3	0
				resident.35322	2	2	0
				resident.62250	3	3	0
				transient.28549	2	2	0
				transient.57910	5	5	0
				transient.57919	5	5	0
				transient.62471	1	1	0
				transient.79759	2	2	0
				transient.93820	1	1	0
				transient.94446	3	3	0
				type C.26614	2	0	2
				type C.26619	4	0	4
				type C.26620	2	0	2
				type C.26623	2	0	2
				type C.26627	3	0	3
				type C.45804	2	0	2
				type C.88353	4	0	4
Gene	Contig	Scaffold	Position	Individual	reads	G	T
CES2	ANOL02058745.1	KB316975.1	590470			Asp	Glu
				type B1.32005	2	0	2
				type B1.73077	7	0	7
				type B1.78580	2	0	2
				type B1.78581	1	0	1
				type B1.124038	2	0	2
				type B1.124047	1	0	1
				type B2.124036	2	0	2
				type B2.124043	3	0	3
				type B2.31884	7	0	7
				type B2.32009	4	0	4
				type B2.40882	4	0	4
				type B2.92354	2	0	2
				type B2.92363	4	0	4
				type B2.92365	3	0	3
				type B2.92367	2	0	2
				resident.126158	7	7	0
				resident.126161	3	3	0
				resident.126163	4	4	0
				resident.126165	2	2	0
				resident.126167	2	2	0
				resident.126169	1	1	0
				resident.126178	6	6	0
				resident.31868	2	2	0
				resident.35322	1	1	0
				resident.62250	2	2	0
				transient.28549	1	1	0
				transient.40246	1	1	0
				transient.57910	2	2	0
				transient.57919	4	4	0
				transient.62471	1	1	0
				transient.67975	3	3	0
				transient.79751	3	3	0
				transient.79759	4	4	0
				transient.93820	1	1	0
				transient.94446	9	9	0
				type C.26614	5	0	5
				type C.26617	1	0	1
				type C.26619	5	0	5
				type C.26620	1	0	1
				type C.26623	6	0	6
				type C.26627	5	0	5
				type C.45800	3	0	3
				type C.45804	1	0	1
				type C.88353	2	0	2
Gene	Contig	Scaffold	Position	Individual	reads	C	G
ETV6	ANOL02060089.1	KB316981.1	5323471			Gln	His
				type B1.73077	6	6	0
				type B1.78580	2	2	0
				type B1.78581	1	1	0
				type B1.124038	7	7	0
				type B1.88344	4	4	0
				type B2.124036	5	5	0
				type B2.124043	3	3	0
				type B2.31884	2	2	0
				type B2.32009	6	6	0
				type B2.40882	3	3	0
				type B2.92354	1	1	0
				type B2.92362	1	1	0
				type B2.92363	4	4	0
				type B2.92365	4	4	0
				resident.126158	3	0	3
				resident.126161	2	0	2
				resident.126163	7	0	7
				resident.126165	3	0	3
				resident.126167	6	0	6
				resident.126169	3	0	3
				resident.126178	1	0	1
				resident.31868	4	0	4
				resident.35322	2	0	2
				resident.62250	2	0	2
				transient.28549	1	0	1
				transient.40246	1	0	1
				transient.57910	3	2	1
				transient.57919	3	0	3
				transient.62471	2	1	1
				transient.67975	1	0	1
				transient.79751	3	0	3
				transient.79759	2	2	0
				transient.93820	1	1	0
				transient.94446	3	0	3
				type C.26614	4	4	0
				type C.26617	3	3	0
				type C.26619	4	4	0
				type C.26620	3	3	0
				type C.26623	2	2	0
				type C.26626	2	2	0
				type C.26627	1	1	0
				type C.45800	3	3	0
				type C.45804	2	2	0
				type C.88353	1	1	0
Gene	Contig	Scaffold	Position	Individual	reads	C	T
PRKD1	ANOL02063517.1	KB316999.1	3127870			Ala	Val
				type B1.32005	2	0	2
				type B1.73077	9	0	9
				type B1.78580	4	1	3
				type B1.78581	1	0	1
				type B1.124038	4	0	4
				type B1.88344	3	0	3
				type B2.124036	3	0	3
				type B2.124043	5	0	5
				type B2.31884	3	0	3
				type B2.32009	2	0	2
				type B2.40882	5	0	5
				type B2.92354	1	0	1
				type B2.92363	1	0	1
				type B2.92365	2	0	2
				type B2.92367	1	0	1
				resident.126158	5	5	0
				resident.126161	3	3	0
				resident.126163	8	8	0
				resident.126165	1	1	0
				resident.126167	4	4	0
				resident.126169	2	2	0
				resident.126178	5	5	0
				resident.31868	1	1	0
				resident.35322	5	5	0
				resident.62250	1	1	0
				transient.40246	2	0	2
				transient.57910	1	0	1
				transient.57919	1	0	1
				transient.62471	2	2	0
				transient.79751	3	0	3
				transient.79759	7	0	7
				transient.94446	2	2	0
				type C.26614	3	0	3
				type C.26617	2	0	2
				type C.26619	4	0	4
				type C.26620	5	0	5
				type C.26623	3	0	3
				type C.26627	1	0	1
				type C.45804	5	0	5
				type C.88353	2	0	2
Gene	Contig	Scaffold	Position	Individual	reads	C	T
NGFR	ANOL02065365.1	KB317010.1	1629835			Ala	Val
				type B1.73077	4	4	0
				type B1.78580	2	2	0
				type B1.78581	1	1	0
				type B1.124038	5	5	0
				type B1.124047	1	1	0
				type B1.88344	1	1	0
				type B2.124036	1	1	0
				type B2.124043	2	2	0
				type B2.31884	3	3	0
				type B2.32009	5	5	0
				type B2.40882	1	1	0
				type B2.92354	1	1	0
				type B2.92362	1	1	0
				type B2.92363	2	2	0
				type B2.92365	6	6	0
				resident.126158	4	0	4
				resident.126161	1	0	1
				resident.126163	7	0	7
				resident.126165	1	0	1
				resident.126167	7	0	7
				resident.126169	7	0	7
				resident.126178	4	0	4
				resident.31868	3	0	3
				resident.35322	5	0	5
				resident.62250	2	0	2
				transient.57910	9	9	0
				transient.57919	1	1	0
				transient.62471	2	2	0
				transient.67975	2	2	0
				transient.79751	3	3	0
				transient.79759	4	4	0
				transient.93820	1	1	0
				transient.94446	8	8	0
				type C.26614	3	2	1
				type C.26617	2	0	2
				type C.26619	5	3	2
				type C.26620	1	0	1
				type C.26623	4	1	3
				type C.26627	3	2	1
				type C.45804	1	1	0
				type C.88353	2	2	0
Gene	Contig	Scaffold	Position	Individual	reads	C	T
SLC27A5	ANOL02066963.1	KB317020.1	480232			Glu	Gln
				type B1.73077	13	13	0
				type B1.78580	2	2	0
				type B1.78581	2	2	0
				type B1.124038	6	6	0
				type B1.88344	4	4	0
				type B2.124036	7	7	0
				type B2.124043	2	2	0
				type B2.31884	3	3	0
				type B2.32009	5	5	0
				type B2.40882	2	2	0
				type B2.92354	1	1	0
				type B2.92363	2	2	0
				type B2.92365	7	7	0
				resident.126158	3	0	3
				resident.126161	1	0	1
				resident.126163	4	0	4
				resident.126165	1	0	1
				resident.126167	5	0	5
				resident.126169	5	0	5
				resident.126178	3	0	3
				resident.31868	4	0	4
				resident.35322	2	0	2
				resident.62250	1	0	1
				transient.28549	1	1	0
				transient.40246	1	1	0
				transient.57910	2	2	0
				transient.57919	3	3	0
				transient.62471	4	4	0
				transient.67975	1	1	0
				transient.79751	3	3	0
				transient.79759	5	5	0
				transient.93820	1	1	0
				transient.94446	3	3	0
				type C.26614	6	6	0
				type C.26619	2	2	0
				type C.26620	4	4	0
				type C.26627	5	5	0
				type C.45804	4	4	0
				type C.88353	3	3	0
Gene	Contig	Scaffold	Position	Individual	reads	A	G
PLA2G3	ANOL02069489.1	KB317040.1	857806			Lys	Gln
				type B1.32005	4	0	4
				type B1.73077	8	0	8
				type B1.78580	3	0	3
				type B1.78581	1	0	1
				type B1.124038	8	0	8
				type B1.88344	3	0	3
				type B2.124036	4	0	4
				type B2.124043	2	0	2
				type B2.31884	1	0	1
				type B2.32009	4	0	4
				type B2.40882	5	0	5
				type B2.92354	2	0	2
				type B2.92362	2	0	2
				type B2.92363	3	0	3
				type B2.92365	3	0	3
				type B2.92367	1	0	1
				resident.126158	3	3	0
				resident.126161	3	3	0
				resident.126163	5	5	0
				resident.126167	7	7	0
				resident.126169	4	4	0
				resident.126178	3	3	0
				resident.31868	5	5	0
				resident.35322	7	7	0
				resident.62250	1	1	0
				transient.28549	1	0	1
				transient.57910	2	0	2
				transient.57919	2	2	0
				transient.62471	2	1	1
				transient.67975	3	0	3
				transient.79751	3	0	3
				transient.79759	1	0	1
				transient.93820	1	0	1
				transient.94446	8	0	8
				type C.26614	1	0	1
				type C.26619	8	0	8
				type C.26620	4	0	4
				type C.26623	3	0	3
				type C.26627	4	0	4
				type C.45800	2	0	2
				type C.45804	2	0	2
				type C.88353	2	0	2
Gene	Contig	Scaffold	Position	Individual	reads	A	G
PLA2G3	ANOL02069489.1	KB317040.1	859351			Gln	Arg
				type B1.32005	1	0	1
				type B1.73077	11	3	8
				type B1.78580	2	0	2
				type B1.78581	1	0	1
				type B1.124038	3	0	3
				type B1.88344	2	2	0
				type B2.124036	3	0	3
				type B2.124043	1	1	0
				type B2.31884	6	6	0
				type B2.32009	7	0	7
				type B2.40882	5	2	3
				type B2.92362	1	1	0
				type B2.92363	4	1	3
				type B2.92365	8	2	6
				type B2.92367	1	1	0
				resident.126158	2	2	0
				resident.126161	3	3	0
				resident.126163	2	2	0
				resident.126165	6	6	0
				resident.126167	4	4	0
				resident.126169	9	9	0
				resident.126178	2	2	0
				resident.31868	4	4	0
				resident.35322	2	2	0
				resident.62250	3	3	0
				transient.40246	1	0	1
				transient.57910	2	1	1
				transient.57919	3	1	2
				transient.62471	2	2	0
				transient.67975	2	0	2
				transient.79751	3	0	3
				transient.79759	5	0	5
				transient.93820	2	0	2
				transient.94446	9	0	9
				type C.26614	3	0	3
				type C.26617	2	0	2
				type C.26619	5	0	5
				type C.26620	4	0	4
				type C.26623	3	0	3
				type C.26626	9	0	9
				type C.26627	2	0	2
				type C.45800	2	0	2
				type C.88353	4	0	4
Gene	Contig	Scaffold	Position	Individual	reads	C	T
SURF	ANOL02072586.1	KB317072.1	1955703			Ala	Thr
				type B1.32005	1	0	1
				type B1.73077	6	0	6
				type B1.78580	2	0	2
				type B1.78581	2	0	2
				type B1.124038	4	0	4
				type B1.88344	1	0	1
				type B2.124036	3	0	3
				type B2.124043	2	0	2
				type B2.31884	7	0	7
				type B2.32009	3	0	3
				type B2.40882	5	0	5
				type B2.92354	1	0	1
				type B2.92363	3	0	3
				type B2.92365	7	0	7
				type B2.92367	3	0	3
				resident.126158	2	2	0
				resident.126161	1	1	0
				resident.126163	6	6	0
				resident.126165	3	3	0
				resident.126167	4	4	0
				resident.126169	7	7	0
				resident.126178	3	3	0
				resident.31868	5	5	0
				resident.35322	3	3	0
				resident.62250	2	2	0
				transient.28549	1	1	0
				transient.57910	3	3	0
				transient.57919	5	5	0
				transient.62471	3	0	3
				transient.67975	1	1	0
				transient.79751	2	2	0
				transient.79759	3	3	0
				transient.94446	8	3	5
				type C.26614	6	0	6
				type C.26617	1	0	1
				type C.26619	4	0	4
				type C.26623	3	0	3
				type C.26626	1	0	1
				type C.26627	1	0	1
				type C.45804	2	0	2
				type C.88353	3	0	3
Gene	Contig	Scaffold	Position	Individual	reads	A	G
SPEF1	ANOL02073384.1	KB317082.1	692768			His	Arg
				type B1.32005	2	0	2
				type B1.73077	15	0	15
				type B1.78580	4	0	4
				type B1.78581	2	0	2
				type B1.124038	1	0	1
				type B1.88344	1	0	1
				type B2.124036	3	0	3
				type B2.124043	3	0	3
				type B2.31884	9	0	9
				type B2.32009	3	0	3
				type B2.40882	1	0	1
				type B2.92362	1	0	1
				type B2.92363	6	0	6
				type B2.92365	7	0	7
				type B2.92367	1	0	1
				resident.126158	1	1	0
				resident.126161	2	2	0
				resident.126163	6	6	0
				resident.126165	1	1	0
				resident.126167	7	7	0
				resident.126169	3	3	0
				resident.126178	2	2	0
				resident.31868	2	2	0
				resident.35322	4	4	0
				resident.62250	3	2	1
				transient.57910	5	5	0
				transient.57919	2	2	0
				transient.79751	3	3	0
				transient.79759	3	3	0
				transient.93820	3	3	0
				transient.94446	6	6	0
				type C.26614	5	0	5
				type C.26617	2	0	2
				type C.26619	4	0	4
				type C.26620	3	0	3
				type C.26623	3	0	3
				type C.26626	1	0	1
				type C.26627	4	0	4
				type C.45800	5	0	5
				type C.88353	2	0	2
Gene	Contig	Scaffold	Position	Individual	reads	G	T
SPEF1	ANOL02073384.1	KB317082.1	693917			Arg	Leu
				type B1.73077	12	0	12
				type B1.78580	2	0	2
				type B1.78581	3	0	3
				type B1.124038	6	0	6
				type B2.124036	3	0	3
				type B2.124043	1	0	1
				type B2.31884	11	0	11
				type B2.32009	3	0	3
				type B2.40882	2	0	2
				type B2.92354	1	0	1
				type B2.92363	2	0	2
				type B2.92365	4	0	4
				type B2.92367	1	0	1
				resident.126161	3	3	0
				resident.126163	5	5	0
				resident.126165	4	4	0
				resident.126167	6	6	0
				resident.126169	2	2	0
				resident.126178	8	8	0
				resident.31868	2	2	0
				resident.35322	3	3	0
				resident.62250	4	4	0
				transient.40246	2	2	0
				transient.57910	4	4	0
				transient.57919	4	4	0
				transient.62471	1	1	0
				transient.79751	1	1	0
				transient.93820	2	2	0
				transient.94446	11	11	0
				type C.26614	3	0	3
				type C.26617	1	0	1
				type C.26619	4	0	4
				type C.26620	4	0	4
				type C.26623	4	0	4
				type C.26626	1	0	1
				type C.88353	1	0	1
Gene	Contig	Scaffold	Position	Individual	reads	A	G
RXFP2	ANOL02074110.1	KB317091.1	488745			Phe	Leu
				type B1.32005	1	1	0
				type B1.73077	7	7	0
				type B1.124038	2	2	0
				type B1.88344	1	1	0
				type B2.124036	1	1	0
				type B2.31884	2	2	0
				type B2.32009	6	6	0
				type B2.40882	2	2	0
				type B2.92354	1	1	0
				type B2.92365	2	2	0
				type B2.92367	1	1	0
				resident.126158	1	0	1
				resident.126161	6	0	6
				resident.126163	1	0	1
				resident.126165	1	0	1
				resident.126167	2	0	2
				resident.126169	3	0	3
				resident.126178	4	0	4
				resident.31868	3	0	3
				resident.35322	4	0	4
				resident.62250	2	0	2
				transient.57910	3	2	1
				transient.57919	1	1	0
				transient.67975	4	1	3
				transient.79751	2	1	1
				transient.79759	4	4	0
				transient.93820	4	0	4
				transient.94446	7	0	7
				type C.26614	4	4	0
				type C.26617	2	2	0
				type C.26619	2	2	0
				type C.26620	2	2	0
				type C.26623	3	3	0
				type C.26626	1	1	0
				type C.26627	1	1	0
				type C.45800	1	1	0
				type C.45804	4	4	0
Gene	Contig	Scaffold	Position	Individual	reads	A	G
SLC25A39	ANOL02075709.1	KB317121.1	1021948			Asp	Gly
				type B1.32005	1	0	1
				type B1.73077	9	4	5
				type B1.78580	1	1	0
				type B1.78581	1	1	0
				type B1.124038	6	3	3
				type B1.88344	3	3	0
				type B2.124036	9	9	0
				type B2.124043	1	1	0
				type B2.31884	4	4	0
				type B2.32009	7	7	0
				type B2.40882	3	3	0
				type B2.92354	2	2	0
				type B2.92362	3	3	0
				type B2.92363	1	1	0
				type B2.92365	3	3	0
				type B2.92367	4	4	0
				resident.126158	4	0	4
				resident.126161	5	0	5
				resident.126163	4	0	4
				resident.126165	3	0	3
				resident.126169	3	0	3
				resident.126178	2	0	2
				resident.31868	5	0	5
				resident.35322	7	0	7
				resident.62250	1	0	1
				transient.28549	2	0	2
				transient.57910	3	3	0
				transient.57919	4	0	4
				transient.62471	2	0	2
				transient.67975	2	0	2
				transient.79751	1	0	1
				transient.79759	4	0	4
				transient.93820	1	0	1
				transient.94446	5	0	5
				type C.26614	1	1	0
				type C.26617	2	2	0
				type C.26619	4	4	0
				type C.26620	3	3	0
				type C.26623	2	2	0
				type C.26626	2	2	0
				type C.26627	4	4	0
				type C.45804	1	1	0
				type C.88353	2	2	0
Gene	Contig	Scaffold	Position	Individual	reads	C	T
SLC25A39	ANOL02075709.1	KB317121.1	1022086			Leu	Pro
				type B1.73077	11	7	4
				type B1.78580	5	0	5
				type B1.78581	2	2	0
				type B1.124038	8	6	2
				type B1.88344	1	0	1
				type B2.124036	8	0	8
				type B2.124043	1	0	1
				type B2.31884	3	0	3
				type B2.32009	2	0	2
				type B2.40882	1	0	1
				type B2.92354	1	0	1
				type B2.92363	2	0	2
				type B2.92365	6	0	6
				type B2.92367	1	0	1
				resident.126158	3	3	0
				resident.126161	4	4	0
				resident.126163	2	2	0
				resident.126165	3	3	0
				resident.126167	2	2	0
				resident.126169	6	6	0
				resident.126178	4	4	0
				resident.31868	1	1	0
				resident.35322	3	3	0
				resident.62250	1	1	0
				transient.57910	2	0	2
				transient.57919	4	4	0
				transient.62471	2	2	0
				transient.67975	2	2	0
				transient.79751	2	2	0
				transient.79759	2	2	0
				transient.93820	3	3	0
				transient.94446	5	5	0
				type C.26614	4	0	4
				type C.26617	1	0	1
				type C.26619	4	0	4
				type C.26620	4	0	4
				type C.26623	7	0	7
				type C.26626	1	0	1
				type C.26627	2	0	2
				type C.45800	3	0	3
				type C.45804	3	0	3
Gene	Contig	Scaffold	Position	Individual	reads	A	G
NCF2	ANOL02040257.1	KB316911.1	994538
				type B1.73077	8	8	0
				type B1.78580	2	2	0
				type B1.78581	1	1	0
				type B1.88344	8	8	0
				type B2.124036	3	3	0
				type B2.124043	5	5	0
				type B2.31884	3	3	0
				type B2.32009	3	3	0
				type B2.40882	8	8	0
				type B2.92363	3	3	0
				type B2.92365	4	4	0
				type B2.92367	1	1	0
				resident.126158	6	0	6
				resident.126161	2	0	2
				resident.126163	5	0	5
				resident.126165	5	0	5
				resident.126169	6	0	6
				resident.126178	9	0	9
				resident.31868	1	0	1
				resident.35322	2	0	2
				resident.62250	1	0	1
				transient.28549	1	0	1
				transient.40246	3	1	2
				transient.57910	1	0	1
				transient.57919	1	0	1
				transient.62471	5	2	3
				transient.67975	2	0	2
				transient.79751	3	2	1
				transient.79759	6	0	6
				transient.93820	3	2	1
				transient.94446	6	6	0
				type C.26614	3	3	0
				type C.26617	3	3	0
				type C.26619	13	13	0
				type C.26620	5	5	0
				type C.26623	6	6	0
				type C.26627	1	1	0
				type C.45800	6	6	0
				type C.45804	1	1	0
				type C.88353	2	2	0
Gene	Contig	Scaffold	Position	Individual	reads	A	G
PPRC1	ANOL02021002.1	KB316868.1	16525083			Ile	Val
				type B1_32005	3	3	0
				type B1_73077	4	4	0
				type B1_78580	5	5	0
				type B1_78581	4	4	0
				type B1_124038	1	1	0
				type B1_88344	4	4	0
				type B2_124036	3	3	0
				type B2_124043	1	1	0
				type B2_31884	5	5	0
				type B2_32009	4	4	0
				type B2_40882	5	5	0
				type B2_92354	1	1	0
				type B2_92363	3	3	0
				type B2_92365	8	8	0
				type B2_92367	2	2	0
				type C.26614	3	3	0
				type C.26617	2	2	0
				type C.26619	8	8	0
				type C.26620	1	1	0
				type C.26623	2	2	0
				type C.26627	4	4	0
				type C.45800	2	2	0
				type C.45804	2	2	0
				type C.88353	1	1	0
				transient_40246	1	1	0
				transient_57910	5	0	5
				transient_57919	3	0	3
				transient_62471	1	1	0
				transient_67975	3	0	3
				transient_79751	3	0	3
				transient_79759	5	0	5
				transient_93820	2	0	2
				transient_94446	7	0	7
				resident_126158	1	0	1
				resident_126161	4	0	4
				resident_126163	2	0	2
				resident_126165	2	0	2
				resident_126167	7	0	7
				resident_126169	3	0	3
				resident_126178	6	0	6
				resident_31868	3	0	3
				resident_35322	3	0	3
				resident_62250	1	0	1
Gene	Contig	Scaffold	Position	Individual	reads	A	G
FAM83H	ANOL02010757.1	KB316853.1	909414			Asn	Ser
				type B1_73077	10	10	0
				type B1_78580	6	6	0
				type B1_78581	3	3	0
				type B1_124038	5	5	0
				type B1_88344	1	1	0
				type B2_124036	5	5	0
				type B2_124043	3	3	0
				type B2_31884	1	1	0
				type B2_32009	6	6	0
				type B2_92354	2	2	0
				type B2_92362	3	3	0
				type B2_92363	5	5	0
				type B2_92365	7	7	0
				type B2_92367	1	1	0
				type C.26614	3	3	0
				type C.26617	1	1	0
				type C.26619	2	2	0
				type C.26620	3	3	0
				type C.26623	2	2	0
				type C.26626	1	1	0
				type C.45800	4	4	0
				type C.45804	3	3	0
				type C.88353	4	4	0
				transient_40246	2	0	2
				transient_57910	5	0	5
				transient_57919	2	0	2
				transient_62471	3	0	3
				transient_67975	1	0	1
				transient_79751	3	0	3
				transient_79759	3	0	3
				transient_93820	4	0	4
				transient_94446	8	0	8
				resident_126158	9	0	9
				resident_126161	3	0	3
				resident_126163	4	0	4
				resident_126165	2	0	2
				resident_126167	2	0	2
				resident_126169	2	0	2
				resident_126178	4	0	4
				resident_31868	2	0	2
				resident_62250	4	0	4
Gene	Contig	Scaffold	Position	Individual	reads	C	G	T
FAM83H	ANOL02010757.1	KB316853.1	909414			Ala	Ala	Val
				type B1_32005	2	0	0	2
				type B1_73077	9	0	0	9
				type B1_78580	3	0	0	3
				type B1_78581	2	0	0	2
				type B1_124038	5	0	0	5
				type B1_88344	3	0	0	3
				type B2_124036	3	0	0	3
				type B2_124043	4	0	0	4
				type B2_31884	1	0	0	1
				type B2_32009	4	0	0	4
				type B2_40882	1	0	0	1
				type B2_92354	6	0	0	6
				type B2_92363	5	0	0	5
				type B2_92365	5	0	0	5
				type C.26614	3	0	0	3
				type C.26617	2	0	0	2
				type C.26619	2	0	0	2
				type C.26620	4	0	0	4
				type C.26623	2	0	0	2
				type C.26626	1	0	0	1
				type C.26627	4	0	0	4
				type C.88353	1	0	0	1
				transient_40246	1	0	1	0
				transient_57910	3	3	0	0
				transient_57919	3	3	0	0
				transient_62471	3	3	0	0
				transient_79751	2	2	0	0
				transient_79759	5	5	0	0
				transient_93820	2	2	0	0
				transient_94446	6	6	0	0
				resident_126158	2	2	0	0
				resident_126161	8	8	0	0
				resident_126163	3	3	0	0
				resident_126165	2	2	0	0
				resident_126167	4	4	0	0
				resident_126169	7	7	0	0
				resident_126178	2	2	0	0
				resident_31868	2	2	0	0
				resident_35322	6	6	0	0
				resident_62250	2	2	0	0
Gene	Contig	Scaffold	Position	Individual	reads	C	T
FAM83H	ANOL02010757.1	KB316853.1	905734			Pro	Leu
				type B1_32005	4	4	0
				type B1_73077	10	10	0
				type B1_78580	3	3	0
				type B1_124038	6	6	0
				type B1_88344	2	2	0
				type B2_124036	6	6	0
				type B2_124043	3	3	0
				type B2_31884	2	2	0
				type B2_32009	1	1	0
				type B2_40882	4	4	0
				type B2_92363	6	6	0
				type B2_92365	3	3	0
				type B2_92367	4	4	0
				type C.26614	2	2	0
				type C.26617	1	1	0
				type C.26619	4	4	0
				type C.26620	4	4	0
				type C.26623	3	3	0
				type C.26626	3	3	0
				type C.26627	3	3	0
				type C.45804	1	1	0
				transient_28549	1	0	1
				transient_57910	4	0	4
				transient_57919	2	0	2
				transient_62471	3	0	3
				transient_67975	1	0	1
				transient_79751	2	0	2
				transient_79759	3	0	3
				transient_93820	1	0	1
				transient_94446	6	0	6
				resident_126158	3	0	3
				resident_126161	5	0	5
				resident_126163	5	0	5
				resident_126165	1	0	1
				resident_126167	2	0	2
				resident_126169	5	0	5
				resident_126178	5	0	5
				resident_31868	4	0	4
				resident_62250	4	0	4
Gene	Contig	Scaffold	Position	Individual	reads	G	T
FAM83H	ANOL02010757.1	KB316853.1	908557			Gly	Glu
				type B1_73077	4	0	4
				type B1_78580	3	0	3
				type B1_78581	1	0	1
				type B1_124038	4	0	4
				type B1_124047	1	0	1
				type B1_88344	2	0	2
				type B2_124036	3	0	3
				type B2_124043	2	0	2
				type B2_31884	1	0	1
				type B2_32009	3	0	3
				type B2_40882	3	0	3
				type B2_92354	2	0	2
				type B2_92363	1	0	1
				type B2_92365	5	0	5
				type B2_92367	2	0	2
				type C.26614	5	0	5
				type C.26617	1	0	1
				type C.26619	3	1	2
				type C.26620	4	0	4
				type C.26623	1	0	1
				type C.26626	1	0	1
				type C.26627	3	0	3
				type C.45804	2	0	2
				type C.88353	1	0	1
				transient_57910	6	3	3
				transient_57919	9	4	5
				transient_62471	1	0	1
				transient_67975	2	0	2
				transient_79751	2	0	2
				transient_79759	5	0	5
				transient_94446	6	0	6
				resident_126158	3	3	0
				resident_126161	3	3	0
				resident_126163	1	1	0
				resident_126165	2	2	0
				resident_126167	5	5	0
				resident_126169	4	4	0
				resident_126178	3	3	0
				resident_31868	1	1	0
				resident_35322	2	2	0
				resident_62250	1	1	0
Gene	Contig	Scaffold	Position	Individual	reads	C	T
TRPV3	ANOL02016596.1	KB316861.1	14399037			Met	Thr
				type B1_32005	6	0	6
				type B1_73077	15	0	15
				type B1_78580	2	0	2
				type B1_78581	1	0	1
				type B1_88344	3	0	3
				type B2_124036	4	0	4
				type B2_124043	2	0	2
				type B2_31884	8	0	8
				type B2_32009	4	0	4
				type B2_40882	4	0	4
				type B2_92354	3	0	3
				type B2_92363	2	2	0
				type B2_92365	6	0	6
				type B2_92367	1	0	1
				type C.26614	2	0	2
				type C.26617	1	0	1
				type C.26619	9	0	9
				type C.26620	2	0	2
				type C.26623	4	0	4
				type C.26626	2	0	2
				type C.26627	2	0	2
				type C.45800	1	0	1
				type C.45804	1	0	1
				type C.88353	2	0	2
				transient_40246	1	0	1
				transient_57910	3	1	2
				transient_67975	3	0	3
				transient_79751	1	1	0
				transient_79759	6	6	0
				transient_93820	1	0	1
				transient_94446	8	4	4
				resident_126158	3	3	0
				resident_126161	3	3	0
				resident_126163	5	5	0
				resident_126165	2	2	0
				resident_126167	4	4	0
				resident_126169	4	4	0
				resident_126178	4	4	0
				resident_35322	8	8	0
				resident_62250	2	2	0
Gene	Contig	Scaffold	Position	Individual	reads	C	T
TMPRSS2	ANOL02008321.1	KB316849.1	25457072			Arg	Gln
				type B1_73077	12	7	5
				type B1_78580	3	2	1
				type B1_78581	3	3	0
				type B1_124038	9	5	4
				type B1_88344	1	0	1
				type B2_124036	3	0	3
				type B2_124043	2	0	2
				type B2_31884	3	0	3
				type B2_32009	6	0	6
				type B2_40882	1	0	1
				type B2_92354	2	0	2
				type B2_92363	2	0	2
				type B2_92365	1	0	1
				type C.26614	4	2	2
				type C.26617	3	1	2
				type C.26619	5	0	5
				type C.26620	3	2	1
				type C.26623	4	0	4
				type C.26626	2	0	2
				type C.26627	5	2	3
				type C.45800	1	0	1
				type C.45804	1	0	1
				type C.88353	1	0	1
				transient_28549	1	1	0
				transient_40246	1	0	1
				transient_57910	5	5	0
				transient_57919	6	6	0
				transient_62471	1	1	0
				transient_79751	7	7	0
				transient_79759	5	3	2
				transient_93820	2	0	2
				transient_94446	4	4	0
				resident_126158	5	5	0
				resident_126161	2	2	0
				resident_126163	2	2	0
				resident_126165	3	3	0
				resident_126167	5	5	0
				resident_126169	3	3	0
				resident_126178	4	4	0
				resident_31868	5	5	0
				resident_35322	4	4	0
				resident_62250	1	1	0
Gene	Contig	Scaffold	Position	Individual	reads	G	T
TMPRSS2	ANOL02008321.1	KB316849.1	25457060			Pro	His
				type B1_32005	12	1	0
				type B1_73077	3	6	4
				type B1_78580	3	2	1
				type B1_78581	9	3	0
				type B1_124038	1	5	5
				type B1_88344	3	0	1
				type B2_124036	2	0	4
				type B2_124043	3	0	2
				type B2_31884	6	0	4
				type B2_32009	1	0	5
				type B2_40882	2	0	2
				type B2_92354	2	0	3
				type B2_92363	1	0	4
				type B2_92365	4	0	1
				type C.26614	3	1	1
				type C.26617	5	1	4
				type C.26619	3	0	4
				type C.26620	4	2	1
				type C.26623	2	0	5
				type C.26626	5	0	1
				type C.26627	1	3	4
				type C.45804	1	0	2
				type C.88353	1	0	1
				transient_40246	1	0	2
				transient_57910	1	5	0
				transient_57919	5	5	0
				transient_62471	6	1	0
				transient_79751	1	6	0
				transient_79759	7	3	2
				transient_93820	5	0	2
				transient_94446	2	4	0
				resident_126158	4	5	0
				resident_126161	5	2	0
				resident_126163	2	2	0
				resident_126165	2	2	0
				resident_126167	3	6	0
				resident_126169	5	1	0
				resident_126178	3	4	0
				resident_31868	4	3	0
				resident_35322	5	3	0
				resident_62250	1	1	0
Gene	Contig	Scaffold	Position	Individual	reads	C	G
PTPMT1	ANOL02007355.1	KB316848.1	25292697			Thr	Arg
				type B1_32005	1	1	0
				type B1_73077	11	11	0
				type B1_78580	3	3	0
				type B1_124038	3	3	0
				type B1_88344	4	4	0
				type B2_124043	4	4	0
				type B2_31884	5	5	0
				type B2_32009	3	3	0
				type B2_40882	4	4	0
				type B2_92354	1	1	0
				type B2_92363	1	1	0
				type B2_92365	3	3	0
				type B2_92367	1	1	0
				type C.26614	5	5	0
				type C.26617	3	3	0
				type C.26619	4	4	0
				type C.26620	5	5	0
				type C.26623	1	1	0
				type C.26627	7	7	0
				type C.45800	1	1	0
				type C.45804	3	3	0
				type C.88353	2	2	0
				transient_57910	3	1	2
				transient_57919	1	1	0
				transient_67975	2	1	1
				transient_79751	5	5	0
				transient_79759	3	2	1
				transient_94446	7	1	6
				resident_126158	2	0	2
				resident_126161	2	0	2
				resident_126163	2	0	2
				resident_126165	4	0	4
				resident_126169	6	0	6
				resident_126178	5	0	5
				resident_31868	2	0	2
				resident_35322	2	0	2
				resident_62250	2	0	2
