# Supplementary material for: Genome-culture coevolution promotes rapid divergence of killer whale ecotypes
Source: Nat Commun. 2016 May 31;7:11693. doi: 10.1038/ncomms11693 (PMC4895049; doi:10.1038/ncomms11693)
Supplement: Supplementary Data 3 — Pairwise genetic distance estimates and 100 bootstrap replicates. [file ncomms11693-s4.xlsx]

## Sheet: orca.pops2
Supplementary Data 3. Pairwise genetic distance estimates and 100 bootstrap replicates.
Resident_157515	0	0.130358	0.130948	0.11707	0.11446	0.113893	0.114683	0.116119	0.116918	0.11578	0.12404	0.169808	0.200566	0.183586	0.214944	0.186925	0.210162	0.202002	0.210314	0.186332	0.157717	0.175894	0.185273	0.197515	0.211068	0.212758	0.225233	0.15459	0.190781	0.180564	0.194752	0.191756	0.207523	0.208826	0.219411	0.195721	0.227178	0.154152	0.153577	0.16192	0.162619	0.163049	0.164911	0.16357	0.166312	0.176313	0.17699	0.203105
Resident_126165	0.130358	0	0.0689793	0.0862583	0.0941558	0.0939779	0.0929013	0.0881097	0.0868611	0.0975093	0.0997274	0.0798518	0.111846	0.0941869	0.126586	0.0975739	0.121184	0.113065	0.120001	0.095779	0.0672839	0.0860143	0.09476	0.1077	0.121408	0.123596	0.133495	0.0638398	0.100475	0.0902489	0.103788	0.0998447	0.116219	0.119004	0.127836	0.105949	0.135245	0.0711991	0.0761887	0.100129	0.104151	0.108176	0.103017	0.109031	0.112625	0.134409	0.13358	0.112841
Resident_62250	0.130948	0.0689793	0	0.0922186	0.0929163	0.0923429	0.100228	0.0958169	0.0919832	0.105453	0.107741	0.0725785	0.104307	0.0867048	0.118869	0.090137	0.11354	0.105576	0.112681	0.0884389	0.0603172	0.0787918	0.0876697	0.100416	0.113944	0.115975	0.126194	0.0567309	0.0931785	0.082892	0.0965556	0.0928316	0.109123	0.111599	0.120431	0.0988616	0.127798	0.0647564	0.0699465	0.0954468	0.0994248	0.103806	0.0986052	0.104108	0.108446	0.13064	0.130116	0.105518
Resident_126161	0.11707	0.0862583	0.0922186	0	0.0978388	0.0968663	0.0911689	0.0888667	0.0900514	0.0876377	0.0971807	0.115888	0.14675	0.129681	0.161136	0.133037	0.156043	0.148103	0.155558	0.13191	0.104011	0.121878	0.130843	0.143093	0.156421	0.158414	0.16977	0.100924	0.136563	0.126275	0.139948	0.136572	0.152412	0.154124	0.164066	0.14167	0.171493	0.104376	0.106218	0.122049	0.1247	0.127337	0.125371	0.127468	0.131144	0.147589	0.148734	0.148398
Resident_31868	0.11446	0.0941558	0.0929163	0.0978388	0	0.0966823	0.101344	0.0998254	0.0984145	0.105129	0.109987	0.117556	0.147638	0.130752	0.161849	0.134133	0.157006	0.149107	0.156521	0.133185	0.105956	0.123402	0.13226	0.144193	0.157327	0.159353	0.17062	0.102933	0.137928	0.127767	0.141034	0.138069	0.153393	0.155373	0.164965	0.142552	0.172117	0.105874	0.107509	0.122798	0.125298	0.127454	0.126184	0.127809	0.131307	0.147092	0.147886	0.149573
Resident_35322	0.113893	0.0939779	0.0923429	0.0968663	0.0966823	0	0.100781	0.0979781	0.0969664	0.102821	0.10834	0.119614	0.149544	0.132938	0.164061	0.136275	0.158982	0.150952	0.158596	0.135207	0.108063	0.125409	0.134281	0.146228	0.159382	0.161554	0.172556	0.104996	0.139697	0.129837	0.143267	0.140221	0.15552	0.157265	0.166947	0.144477	0.174303	0.107498	0.109207	0.123757	0.125634	0.128065	0.126558	0.128546	0.13189	0.147817	0.147796	0.151495
Resident_126178	0.114683	0.0929013	0.100228	0.0911689	0.101344	0.100781	0	0.0886848	0.0912722	0.0923208	0.097323	0.128844	0.159967	0.142588	0.174691	0.145959	0.169705	0.161333	0.167955	0.14435	0.116882	0.134926	0.143309	0.156522	0.169868	0.172224	0.182419	0.113825	0.14979	0.139402	0.152462	0.149397	0.165004	0.167852	0.176811	0.153838	0.183838	0.115814	0.117379	0.131493	0.133649	0.135566	0.13427	0.135929	0.139404	0.154769	0.153215	0.160953
Resident_126167	0.116119	0.0881097	0.0958169	0.0888667	0.0998254	0.0979781	0.0886848	0	0.0862426	0.0910221	0.0958761	0.123897	0.155173	0.137765	0.169961	0.140947	0.16465	0.156651	0.163192	0.139377	0.111936	0.129915	0.13845	0.151422	0.16484	0.167365	0.177427	0.108742	0.144747	0.134321	0.147418	0.144425	0.160115	0.162861	0.171916	0.149095	0.179059	0.110962	0.112965	0.128029	0.130256	0.132545	0.130863	0.13283	0.136084	0.152065	0.150802	0.156006
Resident_126169	0.116918	0.0868611	0.0919832	0.0900514	0.0984145	0.0969664	0.0912722	0.0862426	0	0.0935246	0.0999115	0.118818	0.149793	0.132531	0.164549	0.135857	0.159471	0.151294	0.1578	0.134071	0.106985	0.124838	0.133284	0.146342	0.159708	0.16208	0.172068	0.103755	0.139462	0.129177	0.142251	0.139095	0.154905	0.157722	0.166441	0.143884	0.173761	0.106224	0.108467	0.124328	0.126475	0.12893	0.127181	0.129399	0.132771	0.149268	0.147948	0.150599
Resident_126163	0.11578	0.0975093	0.105453	0.0876377	0.105129	0.102821	0.0923208	0.0910221	0.0935246	0	0.0939544	0.135653	0.167187	0.149591	0.181938	0.152854	0.176771	0.168523	0.174894	0.151281	0.123654	0.14186	0.150353	0.163382	0.176943	0.179314	0.189322	0.120501	0.156937	0.146232	0.159426	0.156293	0.172051	0.174777	0.183964	0.160808	0.191157	0.122125	0.123476	0.136797	0.138862	0.141063	0.139722	0.141197	0.144504	0.158853	0.157555	0.168014
Resident_126158	0.12404	0.0997274	0.107741	0.0971807	0.109987	0.10834	0.097323	0.0958761	0.0999115	0.0939544	0	0.134874	0.166523	0.148891	0.181296	0.152214	0.17609	0.167995	0.174319	0.150641	0.122686	0.141044	0.14952	0.162735	0.17626	0.178648	0.188829	0.119551	0.156081	0.145492	0.15876	0.155501	0.171377	0.174027	0.183219	0.160143	0.190453	0.121911	0.123745	0.138187	0.140594	0.143105	0.141517	0.14317	0.147159	0.162418	0.160943	0.167391
typeC_26626	0.169808	0.0798518	0.0725785	0.115888	0.117556	0.119614	0.128844	0.123897	0.118818	0.135653	0.134874	0	0.0703909	0.058506	0.0815568	0.0607073	0.0790126	0.0710788	0.077271	0.0590684	0.0426933	0.0547847	0.0612535	0.0721277	0.0823761	0.0822582	0.0905314	0.0394602	0.0649779	0.0579598	0.067421	0.0669702	0.0774567	0.0801767	0.0863233	0.069516	0.0922254	0.0553367	0.0625097	0.0943738	0.0999342	0.106863	0.0991965	0.107032	0.112722	0.138429	0.13855	0.0712682
typeC_26627	0.200566	0.111846	0.104307	0.14675	0.147638	0.149544	0.159967	0.155173	0.149793	0.167187	0.166523	0.0703909	0	0.0744487	0.0836642	0.0748023	0.085599	0.0781399	0.0820004	0.0738668	0.072218	0.0757155	0.0792769	0.0868583	0.0926238	0.0896418	0.095902	0.06997	0.0814202	0.0782511	0.0818974	0.0866613	0.0888262	0.0908757	0.0947309	0.0831537	0.0977899	0.0866722	0.0923655	0.121305	0.12638	0.13297	0.126082	0.133176	0.138918	0.163685	0.164377	0.0787652
typeC_88353	0.183586	0.0941869	0.0867048	0.129681	0.130752	0.132938	0.142588	0.137765	0.132531	0.149591	0.148891	0.058506	0.0744487	0	0.0832057	0.0667967	0.0821156	0.0743552	0.0798506	0.0655462	0.0561189	0.0637235	0.0684796	0.0779131	0.0860049	0.0847439	0.0920344	0.0532533	0.0716555	0.0662946	0.0730804	0.0750894	0.081715	0.0840133	0.0890855	0.0746492	0.0937004	0.0695023	0.0759016	0.106499	0.111683	0.118386	0.110954	0.118241	0.123947	0.149701	0.149991	0.0745448
typeC_26619	0.214944	0.126586	0.118869	0.161136	0.161849	0.164061	0.174691	0.169961	0.164549	0.181938	0.181296	0.0815568	0.0836642	0.0832057	0	0.08323	0.0901673	0.0836286	0.0866201	0.0827782	0.0854233	0.0867749	0.0890107	0.0961198	0.099449	0.0953167	0.101072	0.0837777	0.0911646	0.0891832	0.0903636	0.0971365	0.0963876	0.098017	0.100312	0.0910571	0.102011	0.100936	0.106156	0.134204	0.139233	0.145543	0.139024	0.145829	0.151464	0.176048	0.177254	0.0840571
typeC_45800	0.186925	0.0975739	0.090137	0.133037	0.134133	0.136275	0.145959	0.140947	0.135857	0.152854	0.152214	0.0607073	0.0748023	0.0667967	0.08323	0	0.0815336	0.0752014	0.0800436	0.0671761	0.0592483	0.0668286	0.071129	0.0810086	0.0885215	0.0866924	0.0939863	0.0567256	0.0749309	0.0691742	0.0755206	0.0782824	0.0842935	0.0865628	0.0913034	0.0769222	0.0955863	0.0727542	0.0790253	0.10938	0.114637	0.121352	0.114233	0.121488	0.127109	0.152554	0.152767	0.0754126
typeC_45804	0.210162	0.121184	0.11354	0.156043	0.157006	0.158982	0.169705	0.16465	0.159471	0.176771	0.17609	0.0790126	0.085599	0.0821156	0.0901673	0.0815336	0	0.0851829	0.0885152	0.0819328	0.0808159	0.0843926	0.0871994	0.0954736	0.10021	0.0965026	0.102746	0.0792512	0.0908308	0.0868341	0.0897081	0.0950573	0.0973216	0.0984794	0.102285	0.0904731	0.104213	0.0956602	0.101272	0.130031	0.134985	0.141717	0.134921	0.142029	0.147435	0.172289	0.173416	0.0855871
typeC_26620	0.202002	0.113065	0.105576	0.148103	0.149107	0.150952	0.161333	0.156651	0.151294	0.168523	0.167995	0.0710788	0.0781399	0.0743552	0.0836286	0.0752014	0.0851829	0	0.0819645	0.0743741	0.0733036	0.0764415	0.0798289	0.0877092	0.0927251	0.0899736	0.0963735	0.0710898	0.0821777	0.0791167	0.0822194	0.0874094	0.0893607	0.0913616	0.0948774	0.0834129	0.0978645	0.0878634	0.0935807	0.12255	0.127549	0.134128	0.127067	0.134215	0.139988	0.164989	0.1659	0.0782158
typeC_26623	0.210314	0.120001	0.112681	0.155558	0.156521	0.158596	0.167955	0.163192	0.1578	0.174894	0.174319	0.077271	0.0820004	0.0798506	0.0866201	0.0800436	0.0885152	0.0819645	0	0.079041	0.0795924	0.0826589	0.0844751	0.0930251	0.0971124	0.0935199	0.0984115	0.0779678	0.0881983	0.0847928	0.0865145	0.0924964	0.0932684	0.0958963	0.098078	0.0872866	0.0996198	0.0944988	0.100372	0.128927	0.133995	0.140915	0.133858	0.140943	0.146774	0.171803	0.170979	0.0818376
typeC_26617	0.186332	0.095779	0.0884389	0.13191	0.133185	0.135207	0.14435	0.139377	0.134071	0.151281	0.150641	0.0590684	0.0738668	0.0655462	0.0827782	0.0671761	0.0819328	0.0743741	0.079041	0	0.0576246	0.0650208	0.0695899	0.079515	0.0876771	0.0861091	0.0927637	0.0546112	0.0728997	0.0676148	0.0739405	0.0761225	0.0824117	0.0857555	0.0900257	0.0754794	0.0943014	0.0709358	0.077588	0.108291	0.113731	0.120433	0.112919	0.120553	0.126235	0.151928	0.151344	0.0738222
typeB1_Z124047	0.157717	0.0672839	0.0603172	0.104011	0.105956	0.108063	0.116882	0.111936	0.106985	0.123654	0.122686	0.0426933	0.072218	0.0561189	0.0854233	0.0592483	0.0808159	0.0733036	0.0795924	0.0576246	0	0.0474701	0.0553174	0.0673009	0.0792129	0.0817364	0.0905867	0.0274438	0.0611956	0.0520418	0.0642759	0.0609028	0.0755479	0.0781089	0.0857454	0.0665664	0.0923375	0.04287	0.0507689	0.0840044	0.0898967	0.0969051	0.088974	0.0972663	0.102938	0.128748	0.12855	0.0730773
typeB1_Z78581	0.175894	0.0860143	0.0787918	0.121878	0.123402	0.125409	0.134926	0.129915	0.124838	0.14186	0.141044	0.0547847	0.0757155	0.0637235	0.0867749	0.0668286	0.0843926	0.0764415	0.0826589	0.0650208	0.0474701	0	0.0621717	0.0710443	0.0798199	0.0826469	0.0903472	0.0452587	0.0668221	0.0613941	0.0692192	0.0697958	0.078101	0.0812034	0.0865166	0.0704032	0.0921219	0.0616057	0.0684655	0.0995751	0.105254	0.111973	0.104382	0.112159	0.117835	0.143413	0.143818	0.0767852
typeB1_Z32005	0.185273	0.09476	0.0876697	0.130843	0.13226	0.134281	0.143309	0.13845	0.133284	0.150353	0.14952	0.0612535	0.0792769	0.0684796	0.0890107	0.071129	0.0871994	0.0798289	0.0844751	0.0695899	0.0553174	0.0621717	0	0.0756534	0.0829254	0.0843815	0.0906494	0.0536412	0.0720515	0.0665425	0.0723302	0.0750162	0.0809348	0.0840385	0.0880265	0.0732127	0.087012	0.0699471	0.0766594	0.107328	0.112782	0.119699	0.112101	0.119795	0.125648	0.151162	0.150741	0.0794026
typeB1_Z78580	0.197515	0.1077	0.100416	0.143093	0.144193	0.146228	0.156522	0.151422	0.146342	0.163382	0.162735	0.0721277	0.0868583	0.0779131	0.0961198	0.0810086	0.0954736	0.0877092	0.0930251	0.079515	0.0673009	0.0710443	0.0756534	0	0.0849422	0.0913114	0.0978765	0.0658657	0.0790628	0.076448	0.0815168	0.0828531	0.0878784	0.0903335	0.0951866	0.0819369	0.0996867	0.0826389	0.0890442	0.118867	0.124262	0.130821	0.123226	0.131142	0.136675	0.161926	0.162702	0.0880956
typeB1_Z124038	0.211068	0.121408	0.113944	0.156421	0.157327	0.159382	0.169868	0.16484	0.159708	0.176943	0.17626	0.0823761	0.0926238	0.0860049	0.099449	0.0885215	0.10021	0.0927251	0.0971124	0.0876771	0.0792129	0.0798199	0.0829254	0.0849422	0	0.0945378	0.10014	0.0788784	0.0869736	0.0855061	0.0882176	0.0914542	0.0933017	0.0953499	0.098888	0.0872686	0.101826	0.0959681	0.101766	0.130411	0.135791	0.142159	0.134865	0.142499	0.148077	0.172789	0.173538	0.0935277
typeB2_Z40882	0.212758	0.123596	0.115975	0.158414	0.159353	0.161554	0.172224	0.167365	0.16208	0.179314	0.178648	0.0822582	0.0896418	0.0847439	0.0953167	0.0866924	0.0965026	0.0899736	0.0935199	0.0861091	0.0817364	0.0826469	0.0843815	0.0913114	0.0945378	0	0.0897925	0.0797349	0.0830867	0.0822079	0.0822056	0.0900041	0.08724	0.0890966	0.091244	0.086588	0.0916202	0.0978298	0.103298	0.131965	0.136985	0.143779	0.136609	0.14378	0.14951	0.17437	0.175669	0.0901274
typeB2_Z31884	0.225233	0.133495	0.126194	0.16977	0.17062	0.172556	0.182419	0.177427	0.172068	0.189322	0.188829	0.0905314	0.095902	0.0920344	0.101072	0.0939863	0.102746	0.0963735	0.0984115	0.0927637	0.0905867	0.0903472	0.0906494	0.0978765	0.10014	0.0897925	0	0.0886461	0.089593	0.0893663	0.0871956	0.0951893	0.0914708	0.0943546	0.0932378	0.0919538	0.093533	0.107179	0.11295	0.141713	0.14674	0.15375	0.146504	0.153657	0.159509	0.18457	0.184001	0.0956543
typeB2_Z92362	0.15459	0.0638398	0.0567309	0.100924	0.102933	0.104996	0.113825	0.108742	0.103755	0.120501	0.119551	0.0394602	0.06997	0.0532533	0.0837777	0.0567256	0.0792512	0.0710898	0.0779678	0.0546112	0.0274438	0.0452587	0.0536412	0.0658657	0.0788784	0.0797349	0.0886461	0	0.0575853	0.048756	0.0614705	0.0579478	0.07275	0.0758564	0.0833922	0.0647739	0.0904668	0.0394504	0.0476285	0.0813578	0.0872958	0.0942876	0.0863201	0.0945969	0.100234	0.126198	0.125946	0.0708712
typeB2_Z124036	0.190781	0.100475	0.0931785	0.136563	0.137928	0.139697	0.14979	0.144747	0.139462	0.156937	0.156081	0.0649779	0.0814202	0.0716555	0.0911646	0.0749309	0.0908308	0.0821777	0.0881983	0.0728997	0.0611956	0.0668221	0.0720515	0.0790628	0.0869736	0.0830867	0.089593	0.0575853	0	0.0679477	0.0732431	0.0747881	0.0788797	0.0828735	0.08669	0.0780147	0.0911383	0.0754232	0.0820384	0.112728	0.118172	0.124845	0.117105	0.125136	0.130552	0.156437	0.15685	0.0826544
typeB2_Z92354	0.180564	0.0902489	0.082892	0.126275	0.127767	0.129837	0.139402	0.134321	0.129177	0.146232	0.145492	0.0579598	0.0782511	0.0662946	0.0891832	0.0691742	0.0868341	0.0791167	0.0847928	0.0676148	0.0520418	0.0613941	0.0665425	0.076448	0.0855061	0.0822079	0.0893663	0.048756	0.0679477	0	0.0700882	0.0711063	0.0786727	0.0813353	0.0865471	0.0738746	0.0909849	0.0653457	0.0722584	0.103557	0.10913	0.116017	0.108282	0.116058	0.121869	0.147639	0.147641	0.0790297
typeB2_Z124043	0.194752	0.103788	0.0965556	0.139948	0.141034	0.143267	0.152462	0.147418	0.142251	0.159426	0.15876	0.067421	0.0818974	0.0730804	0.0903636	0.0755206	0.0897081	0.0822194	0.0865145	0.0739405	0.0642759	0.0692192	0.0723302	0.0815168	0.0882176	0.0822056	0.0871956	0.0614705	0.0732431	0.0700882	0	0.0776659	0.0800079	0.0833533	0.0863191	0.0772359	0.0858011	0.0788099	0.0852136	0.115274	0.120646	0.12762	0.120057	0.127836	0.133376	0.158915	0.158474	0.082044
typeB2_Z92367	0.191756	0.0998447	0.0928316	0.136572	0.138069	0.140221	0.149397	0.144425	0.139095	0.156293	0.155501	0.0669702	0.0866613	0.0750894	0.0971365	0.0782824	0.0950573	0.0874094	0.0924964	0.0761225	0.0609028	0.0697958	0.0750162	0.0828531	0.0914542	0.0900041	0.0951893	0.0579478	0.0747881	0.0711063	0.0776659	0	0.0849036	0.0872772	0.0929169	0.0818238	0.0978741	0.0748508	0.0819789	0.113436	0.11885	0.125806	0.117669	0.126086	0.131784	0.157839	0.157298	0.0868863
typeB2_Z92365	0.207523	0.116219	0.109123	0.152412	0.153393	0.15552	0.165004	0.160115	0.154905	0.172051	0.171377	0.0774567	0.0888262	0.081715	0.0963876	0.0842935	0.0973216	0.0893607	0.0932684	0.0824117	0.0755479	0.078101	0.0809348	0.0878784	0.0933017	0.08724	0.0914708	0.07275	0.0788797	0.0786727	0.0800079	0.0849036	0	0.088549	0.0906875	0.0846981	0.0927344	0.0907251	0.0970848	0.126601	0.132257	0.13895	0.1313	0.139082	0.144705	0.16996	0.169436	0.088764
typeB2_Z92363	0.208826	0.119004	0.111599	0.154124	0.155373	0.157265	0.167852	0.162861	0.157722	0.174777	0.174027	0.0801767	0.0908757	0.0840133	0.098017	0.0865628	0.0984794	0.0913616	0.0958963	0.0857555	0.0781089	0.0812034	0.0840385	0.0903335	0.0953499	0.0890966	0.0943546	0.0758564	0.0828735	0.0813353	0.0833533	0.0872772	0.088549	0	0.0935966	0.0876237	0.0962188	0.0936741	0.0993752	0.128615	0.133686	0.140399	0.133134	0.140522	0.146324	0.171626	0.172419	0.0917034
typeB2_Z78595	0.219411	0.127836	0.120431	0.164066	0.164965	0.166947	0.176811	0.171916	0.166441	0.183964	0.183219	0.0863233	0.0947309	0.0890855	0.100312	0.0913034	0.102285	0.0948774	0.098078	0.0900257	0.0857454	0.0865166	0.0880265	0.0951866	0.098888	0.091244	0.0932378	0.0833922	0.08669	0.0865471	0.0863191	0.0929169	0.0906875	0.0935966	0	0.090288	0.0954375	0.101731	0.107767	0.137087	0.142137	0.148947	0.141692	0.149134	0.154565	0.179937	0.179313	0.0942934
typeB1_Z88344	0.195721	0.105949	0.0988616	0.14167	0.142552	0.144477	0.153838	0.149095	0.143884	0.160808	0.160143	0.069516	0.0831537	0.0746492	0.0910571	0.0769222	0.0904731	0.0834129	0.0872866	0.0754794	0.0665664	0.0704032	0.0732127	0.0819369	0.0872686	0.086588	0.0919538	0.0647739	0.0780147	0.0738746	0.0772359	0.0818238	0.0846981	0.0876237	0.090288	0	0.0935507	0.0812167	0.0874287	0.117037	0.12199	0.128804	0.121594	0.129013	0.134798	0.159859	0.159304	0.0827629
typeB2_Z32009	0.227178	0.135245	0.127798	0.171493	0.172117	0.174303	0.183838	0.179059	0.173761	0.191157	0.190453	0.0922254	0.0977899	0.0937004	0.102011	0.0955863	0.104213	0.0978645	0.0996198	0.0943014	0.0923375	0.0921219	0.087012	0.0996867	0.101826	0.0916202	0.093533	0.0904668	0.0911383	0.0909849	0.0858011	0.0978741	0.0927344	0.0962188	0.0954375	0.0935507	0	0.108821	0.11472	0.143237	0.148454	0.155377	0.148203	0.155588	0.161168	0.18606	0.185251	0.0972214
Transient_28549	0.154152	0.0711991	0.0647564	0.104376	0.105874	0.107498	0.115814	0.110962	0.106224	0.122125	0.121911	0.0553367	0.0866722	0.0695023	0.100936	0.0727542	0.0956602	0.0878634	0.0944988	0.0709358	0.04287	0.0616057	0.0699471	0.0826389	0.0959681	0.0978298	0.107179	0.0394504	0.0754232	0.0653457	0.0788099	0.0748508	0.0907251	0.0936741	0.101731	0.0812167	0.108821	0	0.0561687	0.0844403	0.0891009	0.0947377	0.0881577	0.0945179	0.0998666	0.123013	0.122456	0.0875385
Transient_40246	0.153577	0.0761887	0.0699465	0.106218	0.107509	0.109207	0.117379	0.112965	0.108467	0.123476	0.123745	0.0625097	0.0923655	0.0759016	0.106156	0.0790253	0.101272	0.0935807	0.100372	0.077588	0.0507689	0.0684655	0.0766594	0.0890442	0.101766	0.103298	0.11295	0.0476285	0.0820384	0.0722584	0.0852136	0.0819789	0.0970848	0.0993752	0.107767	0.0874287	0.11472	0.0561687	0	0.0858889	0.0890375	0.0948511	0.0892031	0.0949892	0.100067	0.121394	0.121144	0.0935294
Transient_93820	0.16192	0.100129	0.0954468	0.122049	0.122798	0.123757	0.131493	0.128029	0.124328	0.136797	0.138187	0.0943738	0.121305	0.106499	0.134204	0.10938	0.130031	0.12255	0.128927	0.108291	0.0840044	0.0995751	0.107328	0.118867	0.130411	0.131965	0.141713	0.0813578	0.112728	0.103557	0.115274	0.113436	0.126601	0.128615	0.137087	0.117037	0.143237	0.0844403	0.0858889	0	0.102715	0.105958	0.104404	0.106125	0.109651	0.124653	0.125484	0.122825
Transient_67975	0.162619	0.104151	0.0994248	0.1247	0.125298	0.125634	0.133649	0.130256	0.126475	0.138862	0.140594	0.0999342	0.12638	0.111683	0.139233	0.114637	0.134985	0.127549	0.133995	0.113731	0.0898967	0.105254	0.112782	0.124262	0.135791	0.136985	0.14674	0.0872958	0.118172	0.10913	0.120646	0.11885	0.132257	0.133686	0.142137	0.12199	0.148454	0.0891009	0.0890375	0.102715	0	0.107218	0.10431	0.106725	0.110498	0.124681	0.124923	0.127875
Transient_57919	0.163049	0.108176	0.103806	0.127337	0.127454	0.128065	0.135566	0.132545	0.12893	0.141063	0.143105	0.106863	0.13297	0.118386	0.145543	0.121352	0.141717	0.134128	0.140915	0.120433	0.0969051	0.111973	0.119699	0.130821	0.142159	0.143779	0.15375	0.0942876	0.124845	0.116017	0.12762	0.125806	0.13895	0.140399	0.148947	0.128804	0.155377	0.0947377	0.0948511	0.105958	0.107218	0	0.108251	0.10901	0.111367	0.12479	0.124653	0.134514
Transient_62471	0.164911	0.103017	0.0986052	0.125371	0.126184	0.126558	0.13427	0.130863	0.127181	0.139722	0.141517	0.0991965	0.126082	0.110954	0.139024	0.114233	0.134921	0.127067	0.133858	0.112919	0.088974	0.104382	0.112101	0.123226	0.134865	0.136609	0.146504	0.0863201	0.117105	0.108282	0.120057	0.117669	0.1313	0.133134	0.141692	0.121594	0.148203	0.0881577	0.0892031	0.104404	0.10431	0.108251	0	0.108821	0.111627	0.127399	0.127444	0.127201
Transient_79751	0.16357	0.109031	0.104108	0.127468	0.127809	0.128546	0.135929	0.13283	0.129399	0.141197	0.14317	0.107032	0.133176	0.118241	0.145829	0.121488	0.142029	0.134215	0.140943	0.120553	0.0972663	0.112159	0.119795	0.131142	0.142499	0.14378	0.153657	0.0945969	0.125136	0.116058	0.127836	0.126086	0.139082	0.140522	0.149134	0.129013	0.155588	0.0945179	0.0949892	0.106125	0.106725	0.10901	0.108821	0	0.112233	0.124252	0.125412	0.13473
Transient_57910	0.166312	0.112625	0.108446	0.131144	0.131307	0.13189	0.139404	0.136084	0.132771	0.144504	0.147159	0.112722	0.138918	0.123947	0.151464	0.127109	0.147435	0.139988	0.146774	0.126235	0.102938	0.117835	0.125648	0.136675	0.148077	0.14951	0.159509	0.100234	0.130552	0.121869	0.133376	0.131784	0.144705	0.146324	0.154565	0.134798	0.161168	0.0998666	0.100067	0.109651	0.110498	0.111367	0.111627	0.112233	0	0.12731	0.126456	0.140417
Transient_79759	0.176313	0.134409	0.13064	0.147589	0.147092	0.147817	0.154769	0.152065	0.149268	0.158853	0.162418	0.138429	0.163685	0.149701	0.176048	0.152554	0.172289	0.164989	0.171803	0.151928	0.128748	0.143413	0.151162	0.161926	0.172789	0.17437	0.18457	0.126198	0.156437	0.147639	0.158915	0.157839	0.16996	0.171626	0.179937	0.159859	0.18606	0.123013	0.121394	0.124653	0.124681	0.12479	0.127399	0.124252	0.12731	0	0.135886	0.165642
Transient_94446	0.17699	0.13358	0.130116	0.148734	0.147886	0.147796	0.153215	0.150802	0.147948	0.157555	0.160943	0.13855	0.164377	0.149991	0.177254	0.152767	0.173416	0.1659	0.170979	0.151344	0.12855	0.143818	0.150741	0.162702	0.173538	0.175669	0.184001	0.125946	0.15685	0.147641	0.158474	0.157298	0.169436	0.172419	0.179313	0.159304	0.185251	0.122456	0.121144	0.125484	0.124923	0.124653	0.127444	0.125412	0.126456	0.135886	0	0.165011
typeC_26614	0.203105	0.112841	0.105518	0.148398	0.149573	0.151495	0.160953	0.156006	0.150599	0.168014	0.167391	0.0712682	0.0787652	0.0745448	0.0840571	0.0754126	0.0855871	0.0782158	0.0818376	0.0738222	0.0730773	0.0767852	0.0794026	0.0880956	0.0935277	0.0901274	0.0956543	0.0708712	0.0826544	0.0790297	0.082044	0.0868863	0.088764	0.0917034	0.0942934	0.0827629	0.0972214	0.0875385	0.0935294	0.122825	0.127875	0.134514	0.127201	0.13473	0.140417	0.165642	0.165011	0
Resident_157515	0	0.130294	0.130951	0.11683	0.114449	0.113948	0.114602	0.115971	0.116668	0.115622	0.1239	0.169927	0.200515	0.18371	0.215	0.186952	0.210122	0.201947	0.21021	0.186314	0.157703	0.175863	0.185179	0.197664	0.211037	0.212782	0.225209	0.154638	0.190906	0.180582	0.19478	0.191668	0.207525	0.208875	0.219593	0.195631	0.227249	0.154255	0.153664	0.161954	0.162598	0.163183	0.164992	0.163476	0.166308	0.176258	0.176969	0.203166
Resident_126165	0.130294	0	0.0689752	0.0860352	0.094046	0.0938295	0.0928607	0.0881769	0.0869841	0.0974714	0.0996578	0.0798532	0.111818	0.0941383	0.126558	0.0974577	0.121105	0.113013	0.119968	0.095618	0.0672114	0.0859772	0.0946028	0.107718	0.121246	0.123583	0.133353	0.0638181	0.100517	0.0902669	0.103659	0.0997295	0.116199	0.118995	0.127878	0.105838	0.13532	0.0711311	0.0762004	0.100088	0.104019	0.108239	0.103067	0.108935	0.112682	0.134382	0.133514	0.112721
Resident_62250	0.130951	0.0689752	0	0.092018	0.0928024	0.0923955	0.100179	0.0957786	0.0920183	0.10532	0.107697	0.0726371	0.104295	0.0866935	0.11886	0.0901047	0.113486	0.1055	0.112582	0.0883598	0.0602606	0.0787682	0.0874849	0.10039	0.113796	0.115935	0.126124	0.0566984	0.0932261	0.0829586	0.0964749	0.0927075	0.10903	0.111609	0.120525	0.0986986	0.127856	0.0646686	0.0699196	0.0954751	0.0992653	0.103791	0.0986792	0.10396	0.108458	0.130589	0.130008	0.105478
Resident_126161	0.11683	0.0860352	0.092018	0	0.0977222	0.0968041	0.0911466	0.0886936	0.0899348	0.0874252	0.0970452	0.115793	0.146585	0.129639	0.161055	0.132899	0.155945	0.147996	0.155368	0.131752	0.103826	0.121708	0.130647	0.14297	0.156228	0.158428	0.169498	0.100806	0.136509	0.126254	0.139833	0.136369	0.152204	0.154031	0.164043	0.14151	0.17145	0.104166	0.106058	0.121894	0.124556	0.127167	0.125233	0.127291	0.130913	0.147343	0.148474	0.148301
Resident_31868	0.114449	0.094046	0.0928024	0.0977222	0	0.0966032	0.101318	0.0997103	0.098191	0.104959	0.109781	0.11756	0.147471	0.130734	0.161733	0.134038	0.15692	0.148968	0.156303	0.133005	0.105838	0.123273	0.132157	0.144098	0.157057	0.15931	0.170494	0.102861	0.137949	0.127706	0.140934	0.137899	0.153253	0.155291	0.164944	0.14236	0.172053	0.105779	0.1074	0.122803	0.125222	0.127259	0.125997	0.127622	0.131132	0.146999	0.147663	0.149421
Resident_35322	0.113948	0.0938295	0.0923955	0.0968041	0.0966032	0	0.100609	0.0980516	0.0969307	0.102735	0.108163	0.119645	0.149438	0.132981	0.163888	0.136237	0.158936	0.150836	0.15854	0.135117	0.108047	0.125366	0.134192	0.146222	0.159261	0.161552	0.172493	0.105001	0.139708	0.129855	0.143162	0.140043	0.155496	0.157248	0.166996	0.144374	0.174339	0.107471	0.109268	0.123697	0.125604	0.128076	0.126497	0.128484	0.131893	0.147927	0.147909	0.151429
Resident_126178	0.114602	0.0928607	0.100179	0.0911466	0.101318	0.100609	0	0.0885947	0.0913521	0.0922291	0.0973004	0.129003	0.159944	0.142671	0.174666	0.145987	0.16967	0.161397	0.16796	0.144303	0.116951	0.135003	0.143297	0.15663	0.169945	0.172232	0.182351	0.113895	0.149929	0.139502	0.152485	0.149326	0.164949	0.16794	0.176938	0.153807	0.183901	0.115833	0.117401	0.131507	0.133452	0.135569	0.134226	0.13593	0.139293	0.15472	0.153232	0.160998
Resident_126167	0.115971	0.0881769	0.0957786	0.0886936	0.0997103	0.0980516	0.0885947	0	0.0862772	0.0908435	0.0959187	0.124024	0.155367	0.13796	0.17006	0.14106	0.164869	0.156746	0.163233	0.139434	0.112032	0.130071	0.138587	0.151626	0.164974	0.167535	0.177535	0.108848	0.145059	0.134518	0.147469	0.144485	0.160268	0.163052	0.172226	0.149169	0.179277	0.111103	0.113046	0.127976	0.130197	0.132675	0.130928	0.132931	0.135927	0.152079	0.150718	0.156059
Resident_126169	0.116668	0.0869841	0.0920183	0.0899348	0.098191	0.0969307	0.0913521	0.0862772	0	0.0934176	0.100018	0.119043	0.15	0.13276	0.164692	0.135943	0.159704	0.151394	0.157878	0.134176	0.107141	0.125009	0.133346	0.146492	0.159878	0.162243	0.172137	0.103944	0.13969	0.129428	0.142386	0.139199	0.154989	0.157869	0.16673	0.14399	0.174057	0.106353	0.108558	0.124374	0.126365	0.129082	0.127262	0.129385	0.132775	0.149457	0.147804	0.150746
Resident_126163	0.115622	0.0974714	0.10532	0.0874252	0.104959	0.102735	0.0922291	0.0908435	0.0934176	0	0.0938981	0.13567	0.167071	0.149623	0.18185	0.152746	0.176701	0.168408	0.174822	0.151155	0.123584	0.141819	0.150227	0.163277	0.176847	0.179296	0.189216	0.120459	0.156949	0.146173	0.15935	0.156193	0.171902	0.174747	0.18409	0.160659	0.191161	0.122095	0.123378	0.136805	0.13884	0.141002	0.139621	0.14104	0.144381	0.15862	0.157524	0.167982
Resident_126158	0.1239	0.0996578	0.107697	0.0970452	0.109781	0.108163	0.0973004	0.0959187	0.100018	0.0938981	0	0.134882	0.16647	0.148921	0.181266	0.152132	0.175996	0.168022	0.174298	0.150623	0.122698	0.141021	0.149456	0.162762	0.176235	0.178682	0.188702	0.119578	0.156168	0.145524	0.158684	0.155403	0.17131	0.174118	0.183311	0.160033	0.190524	0.121918	0.123758	0.138238	0.140605	0.143128	0.141529	0.143146	0.147111	0.162547	0.160966	0.167413
typeC_26626	0.169927	0.0798532	0.0726371	0.115793	0.11756	0.119645	0.129003	0.124024	0.119043	0.13567	0.134882	0	0.0704296	0.0585408	0.0815029	0.0605831	0.0789799	0.0711309	0.0771943	0.0589988	0.04269	0.0547781	0.0612831	0.0720603	0.0822387	0.0822825	0.0904563	0.0395089	0.0651523	0.0580433	0.0673989	0.0669937	0.0774073	0.0801902	0.0863515	0.069468	0.0924387	0.0553608	0.0624567	0.0944591	0.0998262	0.106844	0.0992116	0.107024	0.112873	0.13847	0.138628	0.0711807
typeC_26627	0.200515	0.111818	0.104295	0.146585	0.147471	0.149438	0.159944	0.155367	0.15	0.167071	0.16647	0.0704296	0	0.0745033	0.0836336	0.0746174	0.0855857	0.0781183	0.0819149	0.0738746	0.0722079	0.0756967	0.0793873	0.0868961	0.0924482	0.089581	0.0959737	0.0699392	0.0814618	0.0782035	0.0819013	0.0866787	0.0887782	0.091041	0.0947404	0.0830432	0.097906	0.0866064	0.0923279	0.121332	0.126245	0.132969	0.126044	0.133139	0.139019	0.163552	0.164275	0.0786884
typeC_88353	0.18371	0.0941383	0.0866935	0.129639	0.130734	0.132981	0.142671	0.13796	0.13276	0.149623	0.148921	0.0585408	0.0745033	0	0.0833206	0.0668209	0.0822117	0.0744183	0.0799212	0.065498	0.0560614	0.0637458	0.0685278	0.0779403	0.0858673	0.0846734	0.091996	0.0532044	0.0716978	0.066417	0.0730644	0.0750961	0.0816211	0.0839766	0.0890896	0.0746659	0.093887	0.06942	0.0758927	0.106497	0.111537	0.11834	0.111	0.118287	0.124092	0.149688	0.149914	0.0745255
typeC_26619	0.215	0.126558	0.11886	0.161055	0.161733	0.163888	0.174666	0.17006	0.164692	0.18185	0.181266	0.0815029	0.0836336	0.0833206	0	0.0832186	0.0901293	0.0836086	0.0865706	0.0827302	0.0853991	0.0867682	0.0890101	0.0960538	0.0993325	0.0952775	0.101031	0.0837688	0.091127	0.0891511	0.0904797	0.0971346	0.0963356	0.098049	0.100363	0.0909325	0.102119	0.100808	0.106098	0.134147	0.139157	0.145388	0.138984	0.145801	0.151559	0.175917	0.177192	0.0839766
typeC_45800	0.186952	0.0974577	0.0901047	0.132899	0.134038	0.136237	0.145987	0.14106	0.135943	0.152746	0.152132	0.0605831	0.0746174	0.0668209	0.0832186	0	0.0814884	0.0751358	0.0798849	0.067058	0.0591557	0.0668217	0.0710895	0.0808778	0.0882889	0.0866335	0.0937685	0.0566204	0.0749583	0.0691162	0.0753817	0.0781878	0.0841761	0.0864641	0.0912815	0.076834	0.0955875	0.0726631	0.0788938	0.109425	0.114559	0.121308	0.114227	0.121581	0.127171	0.15253	0.152695	0.0751424
typeC_45804	0.210122	0.121105	0.113486	0.155945	0.15692	0.158936	0.16967	0.164869	0.159704	0.176701	0.175996	0.0789799	0.0855857	0.0822117	0.0901293	0.0814884	0	0.0852555	0.0885135	0.0818459	0.0808085	0.0844383	0.0871959	0.095313	0.0999996	0.0964831	0.102649	0.0791957	0.0908899	0.0868708	0.0896992	0.0950343	0.0972519	0.0985174	0.102202	0.0903406	0.104176	0.0955527	0.101212	0.130057	0.134867	0.141631	0.134914	0.142056	0.147556	0.172217	0.173338	0.0854942
typeC_26620	0.201947	0.113013	0.1055	0.147996	0.148968	0.150836	0.161397	0.156746	0.151394	0.168408	0.168022	0.0711309	0.0781183	0.0744183	0.0836086	0.0751358	0.0852555	0	0.0820392	0.0743816	0.0731795	0.0764138	0.0797789	0.0876262	0.0925665	0.0900046	0.0964173	0.0710184	0.0820764	0.0790644	0.0822032	0.087369	0.0892268	0.0913579	0.0948463	0.0834218	0.0979814	0.0877191	0.0934507	0.122502	0.127359	0.134022	0.127076	0.134243	0.140012	0.164861	0.165698	0.0781717
typeC_26623	0.21021	0.119968	0.112582	0.155368	0.156303	0.15854	0.16796	0.163233	0.157878	0.174822	0.174298	0.0771943	0.0819149	0.0799212	0.0865706	0.0798849	0.0885135	0.0820392	0	0.0789461	0.0795097	0.0827129	0.0845666	0.0928903	0.0969237	0.0934869	0.0982907	0.0778644	0.0881707	0.0848132	0.0864334	0.0924415	0.0931506	0.0958303	0.0981977	0.0871831	0.0997454	0.0943764	0.100298	0.128897	0.133938	0.140816	0.13376	0.140911	0.146849	0.171723	0.171004	0.0817681
typeC_26617	0.186314	0.095618	0.0883598	0.131752	0.133005	0.135117	0.144303	0.139434	0.134176	0.151155	0.150623	0.0589988	0.0738746	0.065498	0.0827302	0.067058	0.0818459	0.0743816	0.0789461	0	0.0574944	0.0650005	0.0694974	0.0793807	0.0875226	0.0860779	0.0925731	0.0544441	0.072891	0.0675558	0.0738271	0.0759764	0.0823239	0.0857911	0.0899479	0.0752903	0.0944832	0.0707792	0.0773608	0.108197	0.11344	0.120356	0.112674	0.120497	0.12618	0.151797	0.151172	0.0737449
typeB1_Z124047	0.157703	0.0672114	0.0602606	0.103826	0.105838	0.108047	0.116951	0.112032	0.107141	0.123584	0.122698	0.04269	0.0722079	0.0560614	0.0853991	0.0591557	0.0808085	0.0731795	0.0795097	0.0574944	0	0.0474632	0.0551873	0.0672934	0.079092	0.0816959	0.0905062	0.0274025	0.0612359	0.0520476	0.0642064	0.0608787	0.0753474	0.0780659	0.0857228	0.0665397	0.092409	0.0427748	0.0506829	0.0840073	0.0896581	0.0968105	0.0889355	0.0971897	0.102945	0.128693	0.128378	0.0730254
typeB1_Z78581	0.175863	0.0859772	0.0787682	0.121708	0.123273	0.125366	0.135003	0.130071	0.125009	0.141819	0.141021	0.0547781	0.0756967	0.0637458	0.0867682	0.0668217	0.0844383	0.0764138	0.0827129	0.0650005	0.0474632	0	0.0621618	0.0710163	0.0797571	0.082701	0.0902834	0.0452355	0.0668342	0.0614257	0.0692515	0.0698044	0.0780181	0.0812352	0.0865893	0.0704414	0.0921931	0.0615239	0.0684431	0.0995638	0.105072	0.111863	0.10436	0.112075	0.117956	0.143327	0.143721	0.0767502
typeB1_Z32005	0.185179	0.0946028	0.0874849	0.130647	0.132157	0.134192	0.143297	0.138587	0.133346	0.150227	0.149456	0.0612831	0.0793873	0.0685278	0.0890101	0.0710895	0.0871959	0.0797789	0.0845666	0.0694974	0.0551873	0.0621618	0	0.0755541	0.0827974	0.0844282	0.09064	0.0535319	0.072028	0.0665241	0.0722938	0.0749833	0.0809596	0.0840718	0.0880267	0.0732171	0.0870125	0.0698119	0.0765025	0.107246	0.112637	0.119529	0.111927	0.119632	0.12575	0.151022	0.150578	0.0794007
typeB1_Z78580	0.197664	0.107718	0.10039	0.14297	0.144098	0.146222	0.15663	0.151626	0.146492	0.163277	0.162762	0.0720603	0.0868961	0.0779403	0.0960538	0.0808778	0.095313	0.0876262	0.0928903	0.0793807	0.0672934	0.0710163	0.0755541	0	0.0848769	0.0913892	0.097875	0.0658172	0.0790728	0.0763655	0.0815898	0.0828242	0.0878045	0.0902901	0.0952076	0.0819376	0.0997455	0.0826201	0.0889798	0.118973	0.124162	0.130788	0.123208	0.131209	0.136845	0.161975	0.16272	0.087981
typeB1_Z124038	0.211037	0.121246	0.113796	0.156228	0.157057	0.159261	0.169945	0.164974	0.159878	0.176847	0.176235	0.0822387	0.0924482	0.0858673	0.0993325	0.0882889	0.0999996	0.0925665	0.0969237	0.0875226	0.079092	0.0797571	0.0827974	0.0848769	0	0.0944622	0.0999934	0.0787199	0.0869061	0.0853953	0.0881718	0.0913125	0.0930444	0.0952649	0.0988044	0.0871217	0.101758	0.0958988	0.101578	0.130265	0.135526	0.141937	0.134777	0.14244	0.14801	0.172729	0.173289	0.0933716
typeB2_Z40882	0.212782	0.123583	0.115935	0.158428	0.15931	0.161552	0.172232	0.167535	0.162243	0.179296	0.178682	0.0822825	0.089581	0.0846734	0.0952775	0.0866335	0.0964831	0.0900046	0.0934869	0.0860779	0.0816959	0.082701	0.0844282	0.0913892	0.0944622	0	0.0898141	0.0797001	0.0830456	0.0821663	0.0822649	0.0899795	0.0871381	0.0892348	0.0913097	0.0865254	0.0915587	0.0977134	0.103222	0.131898	0.136876	0.143716	0.136531	0.143732	0.149613	0.174332	0.175497	0.0899993
typeB2_Z31884	0.225209	0.133353	0.126124	0.169498	0.170494	0.172493	0.182351	0.177535	0.172137	0.189216	0.188702	0.0904563	0.0959737	0.091996	0.101031	0.0937685	0.102649	0.0964173	0.0982907	0.0925731	0.0905062	0.0902834	0.09064	0.097875	0.0999934	0.0898141	0	0.0885298	0.0894636	0.0893004	0.0871694	0.0950578	0.0912267	0.0942829	0.0931802	0.0919456	0.0936117	0.107025	0.112767	0.141682	0.146587	0.153665	0.146308	0.15345	0.159591	0.184579	0.183847	0.0955204
typeB2_Z92362	0.154638	0.0638181	0.0566984	0.100806	0.102861	0.105001	0.113895	0.108848	0.103944	0.120459	0.119578	0.0395089	0.0699392	0.0532044	0.0837688	0.0566204	0.0791957	0.0710184	0.0778644	0.0544441	0.0274025	0.0452355	0.0535319	0.0658172	0.0787199	0.0797001	0.0885298	0	0.0575839	0.0487639	0.0614213	0.0578695	0.0726218	0.0758568	0.0834202	0.0646508	0.0905675	0.0393872	0.0475637	0.0814223	0.0871914	0.0942589	0.0862673	0.0945803	0.100314	0.126128	0.125804	0.0707819
typeB2_Z124036	0.190906	0.100517	0.0932261	0.136509	0.137949	0.139708	0.149929	0.145059	0.13969	0.156949	0.156168	0.0651523	0.0814618	0.0716978	0.091127	0.0749583	0.0908899	0.0820764	0.0881707	0.072891	0.0612359	0.0668342	0.072028	0.0790728	0.0869061	0.0830456	0.0894636	0.0575839	0	0.0680534	0.0731762	0.0748145	0.0787606	0.0830051	0.0866143	0.0779185	0.0911931	0.0754333	0.0820188	0.112771	0.117994	0.124751	0.117037	0.125193	0.130616	0.156567	0.156838	0.0825511
typeB2_Z92354	0.180582	0.0902669	0.0829586	0.126254	0.127706	0.129855	0.139502	0.134518	0.129428	0.146173	0.145524	0.0580433	0.0782035	0.066417	0.0891511	0.0691162	0.0868708	0.0790644	0.0848132	0.0675558	0.0520476	0.0614257	0.0665241	0.0763655	0.0853953	0.0821663	0.0893004	0.0487639	0.0680534	0	0.0700674	0.0710828	0.0787056	0.0813595	0.0866665	0.0737577	0.0910992	0.0653395	0.0722591	0.103592	0.108935	0.115946	0.10822	0.116032	0.122015	0.147648	0.147587	0.0790346
typeB2_Z124043	0.19478	0.103659	0.0964749	0.139833	0.140934	0.143162	0.152485	0.147469	0.142386	0.15935	0.158684	0.0673989	0.0819013	0.0730644	0.0904797	0.0753817	0.0896992	0.0822032	0.0864334	0.0738271	0.0642064	0.0692515	0.0722938	0.0815898	0.0881718	0.0822649	0.0871694	0.0614213	0.0731762	0.0700674	0	0.0776418	0.0797757	0.0833009	0.0863397	0.0772276	0.085898	0.0787229	0.0851186	0.115245	0.120492	0.127531	0.119977	0.127802	0.133353	0.158818	0.158386	0.0819647
typeB2_Z92367	0.191668	0.0997295	0.0927075	0.136369	0.137899	0.140043	0.149326	0.144485	0.139199	0.156193	0.155403	0.0669937	0.0866787	0.0750961	0.0971346	0.0781878	0.0950343	0.087369	0.0924415	0.0759764	0.0608787	0.0698044	0.0749833	0.0828242	0.0913125	0.0899795	0.0950578	0.0578695	0.0748145	0.0710828	0.0776418	0	0.0848377	0.0873291	0.0928419	0.081694	0.0979878	0.0747863	0.0818722	0.113349	0.118646	0.125688	0.117515	0.125932	0.131737	0.157691	0.157075	0.0866994
typeB2_Z92365	0.207525	0.116199	0.10903	0.152204	0.153253	0.155496	0.164949	0.160268	0.154989	0.171902	0.17131	0.0774073	0.0887782	0.0816211	0.0963356	0.0841761	0.0972519	0.0892268	0.0931506	0.0823239	0.0753474	0.0780181	0.0809596	0.0878045	0.0930444	0.0871381	0.0912267	0.0726218	0.0787606	0.0787056	0.0797757	0.0848377	0	0.0884911	0.0905765	0.0845748	0.0927775	0.0905117	0.0969503	0.126424	0.132023	0.138763	0.131167	0.139	0.14475	0.169843	0.169304	0.088604
typeB2_Z92363	0.208875	0.118995	0.111609	0.154031	0.155291	0.157248	0.16794	0.163052	0.157869	0.174747	0.174118	0.0801902	0.091041	0.0839766	0.098049	0.0864641	0.0985174	0.0913579	0.0958303	0.0857911	0.0780659	0.0812352	0.0840718	0.0902901	0.0952649	0.0892348	0.0942829	0.0758568	0.0830051	0.0813595	0.0833009	0.0873291	0.0884911	0	0.0935773	0.0874231	0.0962484	0.0936291	0.0992729	0.128633	0.133479	0.140365	0.13307	0.140501	0.146414	0.171595	0.172288	0.0916331
typeB2_Z78595	0.219593	0.127878	0.120525	0.164043	0.164944	0.166996	0.176938	0.172226	0.16673	0.18409	0.183311	0.0863515	0.0947404	0.0890896	0.100363	0.0912815	0.102202	0.0948463	0.0981977	0.0899479	0.0857228	0.0865893	0.0880267	0.0952076	0.0988044	0.0913097	0.0931802	0.0834202	0.0866143	0.0866665	0.0863397	0.0928419	0.0905765	0.0935773	0	0.090245	0.0955839	0.101732	0.107732	0.13709	0.142038	0.148908	0.141703	0.14919	0.154639	0.179918	0.179291	0.0942983
typeB1_Z88344	0.195631	0.105838	0.0986986	0.14151	0.14236	0.144374	0.153807	0.149169	0.14399	0.160659	0.160033	0.069468	0.0830432	0.0746659	0.0909325	0.076834	0.0903406	0.0834218	0.0871831	0.0752903	0.0665397	0.0704414	0.0732171	0.0819376	0.0871217	0.0865254	0.0919456	0.0646508	0.0779185	0.0737577	0.0772276	0.081694	0.0845748	0.0874231	0.090245	0	0.093532	0.0811797	0.0873503	0.116913	0.121907	0.12874	0.121504	0.128959	0.134838	0.159799	0.159105	0.0825756
typeB2_Z32009	0.227249	0.13532	0.127856	0.17145	0.172053	0.174339	0.183901	0.179277	0.174057	0.191161	0.190524	0.0924387	0.097906	0.093887	0.102119	0.0955875	0.104176	0.0979814	0.0997454	0.0944832	0.092409	0.0921931	0.0870125	0.0997455	0.101758	0.0915587	0.0936117	0.0905675	0.0911931	0.0910992	0.085898	0.0979878	0.0927775	0.0962484	0.0955839	0.093532	0	0.108811	0.114724	0.143288	0.148413	0.155364	0.148214	0.155656	0.161257	0.18614	0.185226	0.0973331
Transient_28549	0.154255	0.0711311	0.0646686	0.104166	0.105779	0.107471	0.115833	0.111103	0.106353	0.122095	0.121918	0.0553608	0.0866064	0.06942	0.100808	0.0726631	0.0955527	0.0877191	0.0943764	0.0707792	0.0427748	0.0615239	0.0698119	0.0826201	0.0958988	0.0977134	0.107025	0.0393872	0.0754333	0.0653395	0.0787229	0.0747863	0.0905117	0.0936291	0.101732	0.0811797	0.108811	0	0.0560766	0.0844577	0.0889089	0.0946926	0.0880774	0.0944926	0.0999013	0.122941	0.122468	0.0874072
Transient_40246	0.153664	0.0762004	0.0699196	0.106058	0.1074	0.109268	0.117401	0.113046	0.108558	0.123378	0.123758	0.0624567	0.0923279	0.0758927	0.106098	0.0788938	0.101212	0.0934507	0.100298	0.0773608	0.0506829	0.0684431	0.0765025	0.0889798	0.101578	0.103222	0.112767	0.0475637	0.0820188	0.0722591	0.0851186	0.0818722	0.0969503	0.0992729	0.107732	0.0873503	0.114724	0.0560766	0	0.0858846	0.0888306	0.0947886	0.0891381	0.0949371	0.10015	0.121373	0.12106	0.0934481
Transient_93820	0.161954	0.100088	0.0954751	0.121894	0.122803	0.123697	0.131507	0.127976	0.124374	0.136805	0.138238	0.0944591	0.121332	0.106497	0.134147	0.109425	0.130057	0.122502	0.128897	0.108197	0.0840073	0.0995638	0.107246	0.118973	0.130265	0.131898	0.141682	0.0814223	0.112771	0.103592	0.115245	0.113349	0.126424	0.128633	0.13709	0.116913	0.143288	0.0844577	0.0858846	0	0.102483	0.10594	0.104343	0.105848	0.109621	0.124405	0.125299	0.122755
Transient_67975	0.162598	0.104019	0.0992653	0.124556	0.125222	0.125604	0.133452	0.130197	0.126365	0.13884	0.140605	0.0998262	0.126245	0.111537	0.139157	0.114559	0.134867	0.127359	0.133938	0.11344	0.0896581	0.105072	0.112637	0.124162	0.135526	0.136876	0.146587	0.0871914	0.117994	0.108935	0.120492	0.118646	0.132023	0.133479	0.142038	0.121907	0.148413	0.0889089	0.0888306	0.102483	0	0.107032	0.104088	0.106483	0.110455	0.124465	0.124517	0.127769
Transient_57919	0.163183	0.108239	0.103791	0.127167	0.127259	0.128076	0.135569	0.132675	0.129082	0.141002	0.143128	0.106844	0.132969	0.11834	0.145388	0.121308	0.141631	0.134022	0.140816	0.120356	0.0968105	0.111863	0.119529	0.130788	0.141937	0.143716	0.153665	0.0942589	0.124751	0.115946	0.127531	0.125688	0.138763	0.140365	0.148908	0.12874	0.155364	0.0946926	0.0947886	0.10594	0.107032	0	0.108092	0.108911	0.111418	0.124474	0.124717	0.134417
Transient_62471	0.164992	0.103067	0.0986792	0.125233	0.125997	0.126497	0.134226	0.130928	0.127262	0.139621	0.141529	0.0992116	0.126044	0.111	0.138984	0.114227	0.134914	0.127076	0.13376	0.112674	0.0889355	0.10436	0.111927	0.123208	0.134777	0.136531	0.146308	0.0862673	0.117037	0.10822	0.119977	0.117515	0.131167	0.13307	0.141703	0.121504	0.148214	0.0880774	0.0891381	0.104343	0.104088	0.108092	0	0.108611	0.111605	0.127337	0.127165	0.127129
Transient_79751	0.163476	0.108935	0.10396	0.127291	0.127622	0.128484	0.13593	0.132931	0.129385	0.14104	0.143146	0.107024	0.133139	0.118287	0.145801	0.121581	0.142056	0.134243	0.140911	0.120497	0.0971897	0.112075	0.119632	0.131209	0.14244	0.143732	0.15345	0.0945803	0.125193	0.116032	0.127802	0.125932	0.139	0.140501	0.14919	0.128959	0.155656	0.0944926	0.0949371	0.105848	0.106483	0.108911	0.108611	0	0.112184	0.124092	0.12542	0.134739
Transient_57910	0.166308	0.112682	0.108458	0.130913	0.131132	0.131893	0.139293	0.135927	0.132775	0.144381	0.147111	0.112873	0.139019	0.124092	0.151559	0.127171	0.147556	0.140012	0.146849	0.12618	0.102945	0.117956	0.12575	0.136845	0.14801	0.149613	0.159591	0.100314	0.130616	0.122015	0.133353	0.131737	0.14475	0.146414	0.154639	0.134838	0.161257	0.0999013	0.10015	0.109621	0.110455	0.111418	0.111605	0.112184	0	0.127146	0.12647	0.140492
Transient_79759	0.176258	0.134382	0.130589	0.147343	0.146999	0.147927	0.15472	0.152079	0.149457	0.15862	0.162547	0.13847	0.163552	0.149688	0.175917	0.15253	0.172217	0.164861	0.171723	0.151797	0.128693	0.143327	0.151022	0.161975	0.172729	0.174332	0.184579	0.126128	0.156567	0.147648	0.158818	0.157691	0.169843	0.171595	0.179918	0.159799	0.18614	0.122941	0.121373	0.124405	0.124465	0.124474	0.127337	0.124092	0.127146	0	0.135536	0.165557
Transient_94446	0.176969	0.133514	0.130008	0.148474	0.147663	0.147909	0.153232	0.150718	0.147804	0.157524	0.160966	0.138628	0.164275	0.149914	0.177192	0.152695	0.173338	0.165698	0.171004	0.151172	0.128378	0.143721	0.150578	0.16272	0.173289	0.175497	0.183847	0.125804	0.156838	0.147587	0.158386	0.157075	0.169304	0.172288	0.179291	0.159105	0.185226	0.122468	0.12106	0.125299	0.124517	0.124717	0.127165	0.12542	0.12647	0.135536	0	0.164863
typeC_26614	0.203166	0.112721	0.105478	0.148301	0.149421	0.151429	0.160998	0.156059	0.150746	0.167982	0.167413	0.0711807	0.0786884	0.0745255	0.0839766	0.0751424	0.0854942	0.0781717	0.0817681	0.0737449	0.0730254	0.0767502	0.0794007	0.087981	0.0933716	0.0899993	0.0955204	0.0707819	0.0825511	0.0790346	0.0819647	0.0866994	0.088604	0.0916331	0.0942983	0.0825756	0.0973331	0.0874072	0.0934481	0.122755	0.127769	0.134417	0.127129	0.134739	0.140492	0.165557	0.164863	0
Resident_157515	0	0.130326	0.130876	0.117113	0.114328	0.11382	0.114611	0.116089	0.116779	0.115898	0.1242	0.169703	0.200463	0.183431	0.214878	0.186785	0.210119	0.202025	0.210076	0.186385	0.157607	0.175642	0.185148	0.1973	0.210871	0.212626	0.224929	0.154502	0.190645	0.180502	0.194569	0.191664	0.207256	0.208499	0.219206	0.195576	0.226825	0.154048	0.153443	0.161913	0.162697	0.163082	0.164944	0.163616	0.166385	0.176466	0.176964	0.203023
Resident_126165	0.130326	0	0.0690376	0.0863779	0.0942428	0.0941164	0.0929995	0.0882343	0.0869507	0.097498	0.0997912	0.0800561	0.112134	0.0942566	0.126771	0.0976224	0.121326	0.113308	0.120069	0.0960053	0.0674753	0.0861101	0.0949112	0.107813	0.121543	0.123785	0.133491	0.0640324	0.100601	0.0904372	0.103845	0.100052	0.116342	0.119165	0.127963	0.106065	0.135167	0.0713398	0.0762629	0.100298	0.104412	0.108406	0.103213	0.10928	0.112829	0.134697	0.13359	0.113122
Resident_62250	0.130876	0.0690376	0	0.0922998	0.0929671	0.0923836	0.100185	0.0960173	0.0918898	0.105502	0.107861	0.0725423	0.104255	0.0866645	0.118938	0.0900081	0.113526	0.105658	0.112588	0.0885467	0.0603706	0.0786103	0.0876801	0.10037	0.113984	0.115911	0.125998	0.0567353	0.0931273	0.0829256	0.096511	0.0928593	0.109061	0.11159	0.12035	0.0988122	0.127537	0.0646087	0.069922	0.0953407	0.0995257	0.103667	0.0986382	0.10408	0.108467	0.130659	0.129999	0.105638
Resident_126161	0.117113	0.0863779	0.0922998	0	0.0980406	0.0970162	0.0912472	0.0889285	0.0900132	0.0878784	0.0972249	0.116044	0.146804	0.129702	0.161265	0.133071	0.156164	0.148299	0.155526	0.132059	0.104102	0.121867	0.130931	0.143193	0.156603	0.158503	0.169698	0.101013	0.136656	0.126434	0.139984	0.136758	0.15233	0.154149	0.164182	0.141714	0.171329	0.104393	0.10629	0.12221	0.124888	0.12746	0.125554	0.127655	0.131411	0.147779	0.148818	0.148524
Resident_31868	0.114328	0.0942428	0.0929671	0.0980406	0	0.0968473	0.101472	0.0998889	0.0983483	0.105307	0.110141	0.11761	0.147592	0.130732	0.161886	0.134166	0.157041	0.149254	0.156494	0.133301	0.106074	0.123296	0.132277	0.144156	0.157404	0.159382	0.170549	0.103022	0.137999	0.127885	0.140974	0.138277	0.153365	0.155397	0.164952	0.142576	0.171897	0.105819	0.107518	0.122851	0.125476	0.127613	0.126426	0.127984	0.13152	0.147251	0.148008	0.149584
Resident_35322	0.11382	0.0941164	0.0923836	0.0970162	0.0968473	0	0.100916	0.0980485	0.0970457	0.102971	0.108545	0.119753	0.149578	0.13292	0.164072	0.136178	0.158978	0.151058	0.15852	0.135335	0.108172	0.125314	0.134279	0.146152	0.159448	0.161547	0.172396	0.105055	0.139714	0.129864	0.143232	0.140359	0.155502	0.157284	0.166948	0.144458	0.174085	0.10755	0.109357	0.123925	0.125851	0.128265	0.126724	0.128732	0.132095	0.148057	0.147826	0.151578
Resident_126178	0.114611	0.0929995	0.100185	0.0912472	0.101472	0.100916	0	0.088733	0.0911019	0.0923929	0.0974149	0.128939	0.160164	0.142704	0.174921	0.145999	0.16989	0.161611	0.167981	0.144646	0.116969	0.134904	0.143536	0.156662	0.170031	0.172312	0.182425	0.113967	0.149886	0.139565	0.152575	0.149552	0.165001	0.167871	0.176953	0.153966	0.183736	0.115898	0.117457	0.131693	0.133713	0.135727	0.134285	0.136114	0.139623	0.154755	0.153281	0.161208
Resident_126167	0.116089	0.0882343	0.0960173	0.0889285	0.0998889	0.0980485	0.088733	0	0.0862077	0.0911112	0.0960359	0.124171	0.155522	0.137924	0.170287	0.141163	0.164888	0.157035	0.16329	0.139804	0.112173	0.130016	0.138715	0.151662	0.165059	0.167544	0.177477	0.109003	0.144958	0.134626	0.147642	0.144756	0.160296	0.163063	0.172205	0.149292	0.178996	0.111083	0.113173	0.128234	0.130405	0.132776	0.131041	0.132992	0.136367	0.15221	0.151052	0.156317
Resident_126169	0.116779	0.0869507	0.0918898	0.0900132	0.0983483	0.0970457	0.0911019	0.0862077	0	0.0936344	0.0999682	0.118935	0.149925	0.132578	0.164711	0.135841	0.159592	0.151482	0.157837	0.134279	0.10707	0.12485	0.133373	0.146449	0.15982	0.162119	0.171969	0.103833	0.139464	0.129323	0.142319	0.139239	0.154932	0.157825	0.166565	0.143978	0.173562	0.106146	0.108559	0.124537	0.126611	0.129156	0.127223	0.129623	0.133022	0.149421	0.148041	0.150791
Resident_126163	0.115898	0.097498	0.105502	0.0878784	0.105307	0.102971	0.0923929	0.0911112	0.0936344	0	0.0940937	0.135695	0.167246	0.14959	0.182066	0.15279	0.176781	0.168681	0.174732	0.151466	0.123745	0.14177	0.150426	0.163408	0.176997	0.179272	0.189214	0.120578	0.156945	0.146315	0.159412	0.156439	0.172024	0.174696	0.184035	0.160819	0.190821	0.122056	0.123458	0.136919	0.138908	0.141135	0.139728	0.141227	0.144554	0.158818	0.157551	0.16814
Resident_126158	0.1242	0.0997912	0.107861	0.0972249	0.110141	0.108545	0.0974149	0.0960359	0.0999682	0.0940937	0	0.134901	0.166565	0.148815	0.181404	0.152188	0.176018	0.168115	0.174152	0.150758	0.122745	0.140962	0.149541	0.162683	0.176292	0.178555	0.188633	0.119589	0.156068	0.145513	0.158646	0.155546	0.17127	0.173979	0.183225	0.160128	0.190163	0.121915	0.123684	0.138291	0.140724	0.143146	0.141675	0.143326	0.147346	0.16245	0.161042	0.16752
typeC_26626	0.169703	0.0800561	0.0725423	0.116044	0.11761	0.119753	0.128939	0.124171	0.118935	0.135695	0.134901	0	0.0703533	0.0585016	0.0815368	0.0606483	0.0790004	0.0710165	0.077137	0.0590676	0.0426831	0.0547308	0.061114	0.0720706	0.0824719	0.082198	0.0903699	0.0395163	0.0648287	0.057944	0.0673557	0.0670447	0.0773346	0.0801469	0.0862559	0.0694583	0.091997	0.0552872	0.0624417	0.0943783	0.100131	0.106842	0.0992224	0.107065	0.112837	0.13862	0.138671	0.0713184
typeC_26627	0.200463	0.112134	0.104255	0.146804	0.147592	0.149578	0.160164	0.155522	0.149925	0.167246	0.166565	0.0703533	0	0.0743539	0.0836933	0.0747634	0.085562	0.078104	0.0821182	0.073996	0.0722005	0.075695	0.0792735	0.0867717	0.0926465	0.0895527	0.0958225	0.0700428	0.0813515	0.0782136	0.0820179	0.0867959	0.088811	0.0908235	0.0947704	0.0832077	0.0977387	0.0866355	0.0922896	0.121238	0.126488	0.132811	0.126013	0.133173	0.138994	0.163896	0.164476	0.0788503
typeC_88353	0.183431	0.0942566	0.0866645	0.129702	0.130732	0.13292	0.142704	0.137924	0.132578	0.14959	0.148815	0.0585016	0.0743539	0	0.0831478	0.066628	0.0820814	0.0743537	0.0797351	0.0655629	0.0560601	0.0636769	0.0683953	0.0778423	0.0859787	0.084625	0.0917666	0.0532367	0.07148	0.0662159	0.0729622	0.0750992	0.0816459	0.0839687	0.0889888	0.0745986	0.0935446	0.0694132	0.0757991	0.106585	0.111817	0.118264	0.111035	0.118155	0.124004	0.149981	0.150112	0.0746024
typeC_26619	0.214878	0.126771	0.118938	0.161265	0.161886	0.164072	0.174921	0.170287	0.164711	0.182066	0.181404	0.0815368	0.0836933	0.0831478	0	0.0832159	0.0900946	0.0834774	0.0864863	0.0826262	0.0853793	0.0866699	0.088963	0.0960619	0.0994741	0.095203	0.100772	0.0838086	0.0912111	0.0890864	0.0901666	0.0972354	0.0962276	0.0980015	0.100341	0.0909729	0.101866	0.100909	0.106065	0.13429	0.139401	0.145587	0.13903	0.145895	0.151687	0.176318	0.177447	0.0840221
typeC_45800	0.186785	0.0976224	0.0900081	0.133071	0.134166	0.136178	0.145999	0.141163	0.135841	0.15279	0.152188	0.0606483	0.0747634	0.066628	0.0832159	0	0.0814936	0.0751347	0.0799931	0.0670756	0.0591567	0.0667023	0.0710111	0.0808491	0.0884976	0.0866225	0.0938028	0.056675	0.0748851	0.069112	0.0754757	0.0782474	0.0841704	0.086502	0.09122	0.0768196	0.0954152	0.0726025	0.0788254	0.109292	0.114619	0.121238	0.114171	0.121416	0.126976	0.152635	0.152845	0.0754661
typeC_45804	0.210119	0.121326	0.113526	0.156164	0.157041	0.158978	0.16989	0.164888	0.159592	0.176781	0.176018	0.0790004	0.085562	0.0820814	0.0900946	0.0814936	0	0.0852134	0.0884681	0.0819923	0.0808466	0.0843255	0.0870823	0.0954409	0.100335	0.096548	0.102582	0.0792816	0.090765	0.0867921	0.0896771	0.0952389	0.0973276	0.0984787	0.102298	0.0904678	0.104087	0.0956511	0.101225	0.130061	0.135113	0.141636	0.134946	0.142048	0.147478	0.172602	0.173564	0.0856829
typeC_26620	0.202025	0.113308	0.105658	0.148299	0.149254	0.151058	0.161611	0.157035	0.151482	0.168681	0.168115	0.0710165	0.078104	0.0743537	0.0834774	0.0751347	0.0852134	0	0.0819085	0.0743278	0.0733162	0.0763967	0.0797297	0.0876663	0.0927051	0.0899164	0.0962745	0.0712074	0.0821647	0.0791059	0.0822037	0.08749	0.0892708	0.0913669	0.0947494	0.0834363	0.0977498	0.087856	0.0935453	0.122597	0.127587	0.134101	0.127144	0.134259	0.140099	0.165297	0.166168	0.0782783
typeC_26623	0.210076	0.120069	0.112588	0.155526	0.156494	0.15852	0.167981	0.16329	0.157837	0.174732	0.174152	0.077137	0.0821182	0.0797351	0.0864863	0.0799931	0.0884681	0.0819085	0	0.0791585	0.0794975	0.0825937	0.0842851	0.0929807	0.0971112	0.0934283	0.0982759	0.0779199	0.0881645	0.0847321	0.0865077	0.0925288	0.093155	0.0958902	0.0980567	0.0871936	0.0995437	0.0943718	0.10018	0.128917	0.134073	0.140709	0.133866	0.140831	0.146678	0.172011	0.17101	0.0819
typeC_26617	0.186385	0.0960053	0.0885467	0.132059	0.133301	0.135335	0.144646	0.139804	0.134279	0.151466	0.150758	0.0590676	0.073996	0.0655629	0.0826262	0.0670756	0.0819923	0.0743278	0.0791585	0	0.0577447	0.0650726	0.0695196	0.0794402	0.0876961	0.0860237	0.0926285	0.0547589	0.0729263	0.0676826	0.0739997	0.0762651	0.0823379	0.085834	0.0899119	0.0754244	0.09415	0.0709774	0.0776639	0.108358	0.113892	0.120412	0.112986	0.120696	0.12636	0.152179	0.151584	0.0739058
typeB1_Z124047	0.157607	0.0674753	0.0603706	0.104102	0.106074	0.108172	0.116969	0.112173	0.10707	0.123745	0.122745	0.0426831	0.0722005	0.0560601	0.0853793	0.0591567	0.0808466	0.0733162	0.0794975	0.0577447	0	0.0473981	0.0553506	0.0673189	0.0793037	0.0817543	0.0904806	0.0275154	0.0611757	0.0520891	0.064239	0.060904	0.0755619	0.0781003	0.085674	0.0665983	0.0921525	0.0428343	0.0507346	0.0840461	0.0900705	0.0968641	0.0890253	0.0972975	0.103009	0.128934	0.128632	0.0731889
typeB1_Z78581	0.175642	0.0861101	0.0786103	0.121867	0.123296	0.125314	0.134904	0.130016	0.12485	0.14177	0.140962	0.0547308	0.075695	0.0636769	0.0866699	0.0667023	0.0843255	0.0763967	0.0825937	0.0650726	0.0473981	0	0.062157	0.0711253	0.0798607	0.0825185	0.0902054	0.0452242	0.0668052	0.0613558	0.0691313	0.0697934	0.0781175	0.0812213	0.0864842	0.070352	0.0919117	0.0615274	0.0683753	0.0995541	0.105363	0.111818	0.10436	0.112216	0.117968	0.143613	0.14397	0.0768971
typeB1_Z32005	0.185148	0.0949112	0.0876801	0.130931	0.132277	0.134279	0.143536	0.138715	0.133373	0.150426	0.149541	0.061114	0.0792735	0.0683953	0.088963	0.0710111	0.0870823	0.0797297	0.0842851	0.0695196	0.0553506	0.062157	0	0.0756385	0.0829754	0.0843169	0.0905452	0.0537125	0.0720552	0.0665529	0.0722411	0.0750307	0.0807789	0.0839802	0.0879617	0.0731784	0.0867972	0.0698953	0.0765676	0.107433	0.112949	0.119667	0.112045	0.119914	0.125697	0.15135	0.150852	0.0794763
typeB1_Z78580	0.1973	0.107813	0.10037	0.143193	0.144156	0.146152	0.156662	0.151662	0.146449	0.163408	0.162683	0.0720706	0.0867717	0.0778423	0.0960619	0.0808491	0.0954409	0.0876663	0.0929807	0.0794402	0.0673189	0.0711253	0.0756385	0	0.0849484	0.0911407	0.0977912	0.0658232	0.0789337	0.076347	0.0814454	0.0827707	0.0876404	0.0902715	0.0950365	0.0818416	0.0994354	0.0825917	0.0889713	0.118887	0.124384	0.130672	0.123209	0.131216	0.136847	0.162166	0.162832	0.0881505
typeB1_Z124038	0.210871	0.121543	0.113984	0.156603	0.157404	0.159448	0.170031	0.165059	0.15982	0.176997	0.176292	0.0824719	0.0926465	0.0859787	0.0994741	0.0884976	0.100335	0.0927051	0.0971112	0.0876961	0.0793037	0.0798607	0.0829754	0.0849484	0	0.0946284	0.100181	0.0789455	0.0871383	0.0855135	0.0881842	0.0914989	0.0932728	0.0953568	0.0989026	0.0872808	0.101751	0.0959321	0.101713	0.13052	0.135965	0.142136	0.134893	0.142669	0.148185	0.173206	0.173879	0.0938214
typeB2_Z40882	0.212626	0.123785	0.115911	0.158503	0.159382	0.161547	0.172312	0.167544	0.162119	0.179272	0.178555	0.082198	0.0895527	0.084625	0.095203	0.0866225	0.096548	0.0899164	0.0934283	0.0860237	0.0817543	0.0825185	0.0843169	0.0911407	0.0946284	0	0.0899451	0.0798007	0.0830979	0.0822531	0.0821772	0.0901083	0.087182	0.0892907	0.0913429	0.0864483	0.0915672	0.0977357	0.103261	0.131954	0.137029	0.143692	0.136549	0.143763	0.14953	0.174602	0.175851	0.0899674
typeB2_Z31884	0.224929	0.133491	0.125998	0.169698	0.170549	0.172396	0.182425	0.177477	0.171969	0.189214	0.188633	0.0903699	0.0958225	0.0917666	0.100772	0.0938028	0.102582	0.0962745	0.0982759	0.0926285	0.0904806	0.0902054	0.0905452	0.0977912	0.100181	0.0899451	0	0.088509	0.0894523	0.0892305	0.0871666	0.0952607	0.0913712	0.0943585	0.0931819	0.0917368	0.0936105	0.107045	0.112716	0.141721	0.14666	0.153465	0.146511	0.153512	0.159349	0.18473	0.184079	0.0957037
typeB2_Z92362	0.154502	0.0640324	0.0567353	0.101013	0.103022	0.105055	0.113967	0.109003	0.103833	0.120578	0.119589	0.0395163	0.0700428	0.0532367	0.0838086	0.056675	0.0792816	0.0712074	0.0779199	0.0547589	0.0275154	0.0452242	0.0537125	0.0658232	0.0789455	0.0798007	0.088509	0	0.0575551	0.0488294	0.0614765	0.0580202	0.0727032	0.0759136	0.0833773	0.0647844	0.0902684	0.039449	0.0476635	0.0813759	0.0875025	0.0942936	0.0864569	0.0946851	0.10036	0.126438	0.126034	0.071069
typeB2_Z124036	0.190645	0.100601	0.0931273	0.136656	0.137999	0.139714	0.149886	0.144958	0.139464	0.156945	0.156068	0.0648287	0.0813515	0.07148	0.0912111	0.0748851	0.090765	0.0821647	0.0881645	0.0729263	0.0611757	0.0668052	0.0720552	0.0789337	0.0871383	0.0830979	0.0894523	0.0575551	0	0.0679059	0.0732467	0.0749246	0.0789268	0.0829343	0.0866752	0.0779302	0.0909012	0.0753263	0.0819423	0.112787	0.118286	0.124739	0.1172	0.125237	0.130695	0.156727	0.156983	0.0827641
typeB2_Z92354	0.180502	0.0904372	0.0829256	0.126434	0.127885	0.129864	0.139565	0.134626	0.129323	0.146315	0.145513	0.057944	0.0782136	0.0662159	0.0890864	0.069112	0.0867921	0.0791059	0.0847321	0.0676826	0.0520891	0.0613558	0.0665529	0.076347	0.0855135	0.0822531	0.0892305	0.0488294	0.0679059	0	0.0700552	0.0711659	0.0786076	0.0813301	0.0865096	0.0737174	0.0908716	0.0653059	0.0722426	0.10368	0.109272	0.116097	0.108381	0.116215	0.12199	0.147884	0.147919	0.0791443
typeB2_Z124043	0.194569	0.103845	0.096511	0.139984	0.140974	0.143232	0.152575	0.147642	0.142319	0.159412	0.158646	0.0673557	0.0820179	0.0729622	0.0901666	0.0754757	0.0896771	0.0822037	0.0865077	0.0739997	0.064239	0.0691313	0.0722411	0.0814454	0.0881842	0.0821772	0.0871666	0.0614765	0.0732467	0.0700552	0	0.0778156	0.080002	0.0834316	0.0862111	0.0771384	0.0855893	0.0787375	0.0851212	0.115359	0.12084	0.127464	0.120021	0.127799	0.133414	0.159059	0.158574	0.0821791
typeB2_Z92367	0.191664	0.100052	0.0928593	0.136758	0.138277	0.140359	0.149552	0.144756	0.139239	0.156439	0.155546	0.0670447	0.0867959	0.0750992	0.0972354	0.0782474	0.0952389	0.08749	0.0925288	0.0762651	0.060904	0.0697934	0.0750307	0.0827707	0.0914989	0.0901083	0.0952607	0.0580202	0.0749246	0.0711659	0.0778156	0	0.0849805	0.0873281	0.0930416	0.0819066	0.0978766	0.0748235	0.0819408	0.113534	0.119168	0.125873	0.11781	0.126193	0.131936	0.158062	0.157604	0.0871544
typeB2_Z92365	0.207256	0.116342	0.109061	0.15233	0.153365	0.155502	0.165001	0.160296	0.154932	0.172024	0.17127	0.0773346	0.088811	0.0816459	0.0962276	0.0841704	0.0973276	0.0892708	0.093155	0.0823379	0.0755619	0.0781175	0.0807789	0.0876404	0.0932728	0.087182	0.0913712	0.0727032	0.0789268	0.0786076	0.080002	0.0849805	0	0.0885109	0.0906575	0.0846224	0.0925527	0.0905782	0.0969257	0.126574	0.132252	0.138625	0.131221	0.138951	0.14473	0.170077	0.169557	0.0888111
typeB2_Z92363	0.208499	0.119165	0.11159	0.154149	0.155397	0.157284	0.167871	0.163063	0.157825	0.174696	0.173979	0.0801469	0.0908235	0.0839687	0.0980015	0.086502	0.0984787	0.0913669	0.0958902	0.085834	0.0781003	0.0812213	0.0839802	0.0902715	0.0953568	0.0892907	0.0943585	0.0759136	0.0829343	0.0813301	0.0834316	0.0873281	0.0885109	0	0.0936604	0.0875501	0.096037	0.0936624	0.0993569	0.128674	0.133844	0.14031	0.133161	0.140557	0.14649	0.171965	0.172546	0.0918336
typeB2_Z78595	0.219206	0.127963	0.12035	0.164182	0.164952	0.166948	0.176953	0.172205	0.166565	0.184035	0.183225	0.0862559	0.0947704	0.0889888	0.100341	0.09122	0.102298	0.0947494	0.0980567	0.0899119	0.085674	0.0864842	0.0879617	0.0950365	0.0989026	0.0913429	0.0931819	0.0833773	0.0866752	0.0865096	0.0862111	0.0930416	0.0906575	0.0936604	0	0.0903648	0.0953674	0.10169	0.107671	0.137155	0.142142	0.14871	0.141673	0.14901	0.15452	0.18007	0.179399	0.0944479
typeB1_Z88344	0.195576	0.106065	0.0988122	0.141714	0.142576	0.144458	0.153966	0.149292	0.143978	0.160819	0.160128	0.0694583	0.0832077	0.0745986	0.0909729	0.0768196	0.0904678	0.0834363	0.0871936	0.0754244	0.0665983	0.070352	0.0731784	0.0818416	0.0872808	0.0864483	0.0917368	0.0647844	0.0779302	0.0737174	0.0771384	0.0819066	0.0846224	0.0875501	0.0903648	0	0.0932647	0.0811633	0.0873551	0.117108	0.122026	0.12887	0.121681	0.129067	0.134867	0.160119	0.159635	0.0828711
typeB2_Z32009	0.226825	0.135167	0.127537	0.171329	0.171897	0.174085	0.183736	0.178996	0.173562	0.190821	0.190163	0.091997	0.0977387	0.0935446	0.101866	0.0954152	0.104087	0.0977498	0.0995437	0.09415	0.0921525	0.0919117	0.0867972	0.0994354	0.101751	0.0915672	0.0936105	0.0902684	0.0909012	0.0908716	0.0855893	0.0978766	0.0925527	0.096037	0.0953674	0.0932647	0	0.108577	0.11451	0.143149	0.148307	0.155064	0.148066	0.155305	0.16104	0.186053	0.185268	0.0972744
Transient_28549	0.154048	0.0713398	0.0646087	0.104393	0.105819	0.10755	0.115898	0.111083	0.106146	0.122056	0.121915	0.0552872	0.0866355	0.0694132	0.100909	0.0726025	0.0956511	0.087856	0.0943718	0.0709774	0.0428343	0.0615274	0.0698953	0.0825917	0.0959321	0.0977357	0.107045	0.039449	0.0753263	0.0653059	0.0787375	0.0748235	0.0905782	0.0936624	0.10169	0.0811633	0.108577	0	0.0561311	0.0843693	0.0892238	0.0946322	0.0881676	0.0945296	0.0998527	0.123113	0.122468	0.087579
Transient_40246	0.153443	0.0762629	0.069922	0.10629	0.107518	0.109357	0.117457	0.113173	0.108559	0.123458	0.123684	0.0624417	0.0922896	0.0757991	0.106065	0.0788254	0.101225	0.0935453	0.10018	0.0776639	0.0507346	0.0683753	0.0765676	0.0889713	0.101713	0.103261	0.112716	0.0476635	0.0819423	0.0722426	0.0851212	0.0819408	0.0969257	0.0993569	0.107671	0.0873551	0.11451	0.0561311	0	0.0858052	0.0891517	0.0946734	0.0892354	0.0950029	0.100166	0.121604	0.121148	0.0936277
Transient_93820	0.161913	0.100298	0.0953407	0.12221	0.122851	0.123925	0.131693	0.128234	0.124537	0.136919	0.138291	0.0943783	0.121238	0.106585	0.13429	0.109292	0.130061	0.122597	0.128917	0.108358	0.0840461	0.0995541	0.107433	0.118887	0.13052	0.131954	0.141721	0.0813759	0.112787	0.10368	0.115359	0.113534	0.126574	0.128674	0.137155	0.117108	0.143149	0.0843693	0.0858052	0	0.102749	0.105971	0.104396	0.106138	0.109712	0.124704	0.125399	0.123036
Transient_67975	0.162697	0.104412	0.0995257	0.124888	0.125476	0.125851	0.133713	0.130405	0.126611	0.138908	0.140724	0.100131	0.126488	0.111817	0.139401	0.114619	0.135113	0.127587	0.134073	0.113892	0.0900705	0.105363	0.112949	0.124384	0.135965	0.137029	0.14666	0.0875025	0.118286	0.109272	0.12084	0.119168	0.132252	0.133844	0.142142	0.122026	0.148307	0.0892238	0.0891517	0.102749	0	0.107168	0.104399	0.106875	0.110623	0.124951	0.125011	0.128041
Transient_57919	0.163082	0.108406	0.103667	0.12746	0.127613	0.128265	0.135727	0.132776	0.129156	0.141135	0.143146	0.106842	0.132811	0.118264	0.145587	0.121238	0.141636	0.134101	0.140709	0.120412	0.0968641	0.111818	0.119667	0.130672	0.142136	0.143692	0.153465	0.0942936	0.124739	0.116097	0.127464	0.125873	0.138625	0.14031	0.14871	0.12887	0.155064	0.0946322	0.0946734	0.105971	0.107168	0	0.108287	0.109051	0.111708	0.12498	0.124697	0.134571
Transient_62471	0.164944	0.103213	0.0986382	0.125554	0.126426	0.126724	0.134285	0.131041	0.127223	0.139728	0.141675	0.0992224	0.126013	0.111035	0.13903	0.114171	0.134946	0.127144	0.133866	0.112986	0.0890253	0.10436	0.112045	0.123209	0.134893	0.136549	0.146511	0.0864569	0.1172	0.108381	0.120021	0.11781	0.131221	0.133161	0.141673	0.121681	0.148066	0.0881676	0.0892354	0.104396	0.104399	0.108287	0	0.108836	0.111778	0.127398	0.127425	0.12735
Transient_79751	0.163616	0.10928	0.10408	0.127655	0.127984	0.128732	0.136114	0.132992	0.129623	0.141227	0.143326	0.107065	0.133173	0.118155	0.145895	0.121416	0.142048	0.134259	0.140831	0.120696	0.0972975	0.112216	0.119914	0.131216	0.142669	0.143763	0.153512	0.0946851	0.125237	0.116215	0.127799	0.126193	0.138951	0.140557	0.14901	0.129067	0.155305	0.0945296	0.0950029	0.106138	0.106875	0.109051	0.108836	0	0.112509	0.124429	0.125508	0.134773
Transient_57910	0.166385	0.112829	0.108467	0.131411	0.13152	0.132095	0.139623	0.136367	0.133022	0.144554	0.147346	0.112837	0.138994	0.124004	0.151687	0.126976	0.147478	0.140099	0.146678	0.12636	0.103009	0.117968	0.125697	0.136847	0.148185	0.14953	0.159349	0.10036	0.130695	0.12199	0.133414	0.131936	0.14473	0.14649	0.15452	0.134867	0.16104	0.0998527	0.100166	0.109712	0.110623	0.111708	0.111778	0.112509	0	0.127634	0.126613	0.140647
Transient_79759	0.176466	0.134697	0.130659	0.147779	0.147251	0.148057	0.154755	0.15221	0.149421	0.158818	0.16245	0.13862	0.163896	0.149981	0.176318	0.152635	0.172602	0.165297	0.172011	0.152179	0.128934	0.143613	0.15135	0.162166	0.173206	0.174602	0.18473	0.126438	0.156727	0.147884	0.159059	0.158062	0.170077	0.171965	0.18007	0.160119	0.186053	0.123113	0.121604	0.124704	0.124951	0.12498	0.127398	0.124429	0.127634	0	0.135999	0.165982
Transient_94446	0.176964	0.13359	0.129999	0.148818	0.148008	0.147826	0.153281	0.151052	0.148041	0.157551	0.161042	0.138671	0.164476	0.150112	0.177447	0.152845	0.173564	0.166168	0.17101	0.151584	0.128632	0.14397	0.150852	0.162832	0.173879	0.175851	0.184079	0.126034	0.156983	0.147919	0.158574	0.157604	0.169557	0.172546	0.179399	0.159635	0.185268	0.122468	0.121148	0.125399	0.125011	0.124697	0.127425	0.125508	0.126613	0.135999	0	0.165272
typeC_26614	0.203023	0.113122	0.105638	0.148524	0.149584	0.151578	0.161208	0.156317	0.150791	0.16814	0.16752	0.0713184	0.0788503	0.0746024	0.0840221	0.0754661	0.0856829	0.0782783	0.0819	0.0739058	0.0731889	0.0768971	0.0794763	0.0881505	0.0938214	0.0899674	0.0957037	0.071069	0.0827641	0.0791443	0.0821791	0.0871544	0.0888111	0.0918336	0.0944479	0.0828711	0.0972744	0.087579	0.0936277	0.123036	0.128041	0.134571	0.12735	0.134773	0.140647	0.165982	0.165272	0
Resident_157515	0	0.130285	0.130882	0.116961	0.114498	0.113725	0.114616	0.116047	0.11686	0.11558	0.123952	0.169798	0.200501	0.183583	0.214925	0.186851	0.210114	0.202111	0.210197	0.186298	0.15759	0.175855	0.185175	0.197511	0.211202	0.212593	0.225288	0.154512	0.190791	0.180495	0.19458	0.191719	0.207347	0.208862	0.219341	0.19573	0.227183	0.154085	0.153532	0.161773	0.162423	0.163064	0.164985	0.163398	0.16608	0.176322	0.177031	0.202994
Resident_126165	0.130285	0	0.0689878	0.0863826	0.0940134	0.093946	0.0930062	0.0883113	0.0868998	0.0976494	0.0998259	0.079961	0.111831	0.0943021	0.126632	0.0976825	0.121206	0.113283	0.120106	0.0958122	0.0672695	0.0861038	0.094893	0.107821	0.121574	0.123599	0.133626	0.0639632	0.100681	0.0903049	0.103842	0.0999794	0.116314	0.119011	0.127962	0.106154	0.13544	0.071161	0.0762716	0.100053	0.104118	0.108248	0.102928	0.108978	0.112594	0.134467	0.133726	0.11291
Resident_62250	0.130882	0.0689878	0	0.0922927	0.092812	0.0923073	0.100292	0.0958796	0.09187	0.105453	0.107839	0.0726171	0.104163	0.0867559	0.118824	0.0901861	0.113538	0.105752	0.112756	0.0885166	0.0602666	0.0788188	0.0876946	0.100496	0.114095	0.11588	0.126236	0.0567438	0.0932706	0.0828788	0.0964156	0.0928869	0.109076	0.111502	0.120455	0.0989339	0.127825	0.0647202	0.0699959	0.0955351	0.0993813	0.103844	0.0985804	0.104112	0.10853	0.130571	0.130276	0.105502
Resident_126161	0.116961	0.0863826	0.0922927	0	0.0975504	0.0967134	0.0911084	0.0890056	0.0900285	0.0875537	0.097032	0.115919	0.146761	0.129774	0.16135	0.133049	0.156151	0.148252	0.155519	0.131961	0.103925	0.121884	0.130879	0.143229	0.156588	0.158365	0.169781	0.100956	0.136694	0.126269	0.139896	0.136699	0.152321	0.154066	0.16414	0.141797	0.171616	0.104354	0.106317	0.122007	0.124591	0.127547	0.125361	0.127508	0.131266	0.147553	0.148819	0.148427
Resident_31868	0.114498	0.0940134	0.092812	0.0975504	0	0.0966995	0.101383	0.0999299	0.0983349	0.105064	0.109957	0.11745	0.147388	0.130634	0.161791	0.134019	0.156995	0.149113	0.156386	0.1331	0.105738	0.123313	0.132109	0.144193	0.157384	0.159133	0.170596	0.102801	0.137926	0.127713	0.140859	0.138041	0.153208	0.15518	0.164882	0.142572	0.172075	0.105723	0.107405	0.122624	0.125177	0.127501	0.126089	0.127692	0.131274	0.147072	0.147887	0.149395
Resident_35322	0.113725	0.093946	0.0923073	0.0967134	0.0966995	0	0.100884	0.0978716	0.096958	0.10271	0.108314	0.11957	0.14943	0.132947	0.164174	0.136288	0.158969	0.151036	0.158579	0.135155	0.107889	0.125363	0.134242	0.146336	0.159488	0.161465	0.17263	0.104921	0.13973	0.12974	0.143129	0.140194	0.155443	0.157271	0.166973	0.144471	0.174359	0.107349	0.109072	0.123496	0.12538	0.12795	0.126384	0.128446	0.131674	0.147737	0.147849	0.151281
Resident_126178	0.114616	0.0930062	0.100292	0.0911084	0.101383	0.100884	0	0.0886907	0.0914013	0.0923219	0.0973174	0.128941	0.15996	0.142784	0.174876	0.146084	0.169785	0.161591	0.168038	0.144513	0.116868	0.135096	0.143488	0.156815	0.170111	0.172187	0.182617	0.113906	0.149953	0.139433	0.152518	0.149597	0.164983	0.167835	0.17696	0.154066	0.184105	0.115835	0.117469	0.131335	0.133694	0.135728	0.134344	0.135894	0.139332	0.154746	0.15336	0.161078
Resident_126167	0.116047	0.0883113	0.0958796	0.0890056	0.0999299	0.0978716	0.0886907	0	0.086338	0.0909692	0.0958916	0.12393	0.155105	0.137786	0.169951	0.140936	0.16457	0.156775	0.163221	0.139335	0.111792	0.129923	0.138469	0.151543	0.164955	0.167227	0.177413	0.108702	0.144827	0.134289	0.147329	0.14449	0.159989	0.16276	0.171913	0.149195	0.179181	0.110813	0.112993	0.128044	0.130199	0.13264	0.130902	0.132737	0.136045	0.151996	0.151008	0.155998
Resident_126169	0.11686	0.0868998	0.09187	0.0900285	0.0983349	0.096958	0.0914013	0.086338	0	0.0935526	0.0998644	0.118837	0.149682	0.132542	0.164559	0.135789	0.159466	0.15144	0.157816	0.134123	0.10691	0.124877	0.133345	0.146443	0.159904	0.161889	0.172172	0.103772	0.139507	0.129122	0.142223	0.139193	0.154783	0.157567	0.16647	0.143989	0.174034	0.106187	0.108514	0.124191	0.1263	0.129117	0.127247	0.129368	0.132626	0.149251	0.148186	0.150572
Resident_126163	0.11558	0.0976494	0.105453	0.0875537	0.105064	0.10271	0.0923219	0.0909692	0.0935526	0	0.0938955	0.135682	0.167143	0.149587	0.182015	0.152844	0.17673	0.168655	0.17487	0.151357	0.123574	0.141899	0.150408	0.163545	0.177158	0.179243	0.189421	0.120551	0.157008	0.14616	0.159479	0.156379	0.172028	0.174675	0.184087	0.161077	0.191326	0.12207	0.123475	0.13661	0.138694	0.141095	0.139676	0.141184	0.144399	0.158734	0.157668	0.168028
Resident_126158	0.123952	0.0998259	0.107839	0.097032	0.109957	0.108314	0.0973174	0.0958916	0.0998644	0.0938955	0	0.134962	0.166583	0.148984	0.181323	0.152248	0.176083	0.168148	0.17436	0.150713	0.122672	0.14104	0.1496	0.162904	0.176416	0.178638	0.188946	0.119618	0.156207	0.145525	0.158789	0.15566	0.171378	0.17403	0.183363	0.160375	0.190599	0.121866	0.123783	0.138067	0.140532	0.143169	0.141458	0.143012	0.147048	0.162318	0.161039	0.167385
typeC_26626	0.169798	0.079961	0.0726171	0.115919	0.11745	0.11957	0.128941	0.12393	0.118837	0.135682	0.134962	0	0.0702834	0.0584774	0.0815772	0.0607867	0.0789743	0.071283	0.0773031	0.0591226	0.0426447	0.0547598	0.061317	0.0722003	0.082346	0.082135	0.0905248	0.0394908	0.0651438	0.058	0.067428	0.067064	0.077386	0.0801587	0.0863028	0.0695565	0.0923851	0.0553117	0.0625011	0.0945336	0.100078	0.107113	0.0992458	0.107104	0.112813	0.138466	0.138859	0.0712151
typeC_26627	0.200501	0.111831	0.104163	0.146761	0.147388	0.14943	0.15996	0.155105	0.149682	0.167143	0.166583	0.0702834	0	0.0742756	0.0836409	0.0747715	0.0855262	0.0780026	0.0818734	0.0737343	0.0719669	0.0755384	0.0791316	0.0867915	0.0924389	0.0894882	0.0956842	0.0698137	0.0813654	0.0780781	0.0816676	0.086452	0.0886241	0.0906739	0.0945769	0.0830849	0.0977164	0.086452	0.0921756	0.121253	0.126269	0.133101	0.12596	0.132983	0.138854	0.163684	0.164499	0.0786787
typeC_88353	0.183583	0.0943021	0.0867559	0.129774	0.130634	0.132947	0.142784	0.137786	0.132542	0.149587	0.148984	0.0584774	0.0742756	0	0.0830936	0.0667854	0.0820558	0.0743387	0.07989	0.0654404	0.0560623	0.0637005	0.0685408	0.0780176	0.0859389	0.0846989	0.0919683	0.0533328	0.0718965	0.0664132	0.0731173	0.0750682	0.0817295	0.0839095	0.0890882	0.0747324	0.0939051	0.0694749	0.0759194	0.106582	0.111741	0.118665	0.111024	0.11824	0.12411	0.149902	0.150226	0.0744495
typeC_26619	0.214925	0.126632	0.118824	0.16135	0.161791	0.164174	0.174876	0.169951	0.164559	0.182015	0.181323	0.0815772	0.0836409	0.0830936	0	0.0833899	0.0901225	0.0835572	0.0864519	0.0827582	0.0853281	0.0866678	0.0890076	0.0961705	0.099415	0.0951798	0.100995	0.0837873	0.09116	0.0890955	0.0903145	0.0970635	0.0963783	0.0979937	0.100288	0.0911122	0.102059	0.100809	0.10619	0.134277	0.139371	0.145776	0.139038	0.14586	0.151586	0.17626	0.17756	0.0839039
typeC_45800	0.186851	0.0976825	0.0901861	0.133049	0.134019	0.136288	0.146084	0.140936	0.135789	0.152844	0.152248	0.0607867	0.0747715	0.0667854	0.0833899	0	0.0816037	0.0752828	0.080156	0.0671891	0.0592113	0.0668156	0.0711252	0.081153	0.0885494	0.0867191	0.0940388	0.0567171	0.0751541	0.0691614	0.0755413	0.0783663	0.0842641	0.0864285	0.0912799	0.0770064	0.0956586	0.0727511	0.0790438	0.109482	0.114689	0.121512	0.114321	0.121453	0.127247	0.15263	0.153118	0.0754526
typeC_45804	0.210114	0.121206	0.113538	0.156151	0.156995	0.158969	0.169785	0.16457	0.159466	0.17673	0.176083	0.0789743	0.0855262	0.0820558	0.0901225	0.0816037	0	0.0852411	0.0885724	0.0819197	0.0807193	0.0843637	0.08715	0.0956268	0.100161	0.0965982	0.102803	0.0792463	0.0909374	0.0868198	0.0896777	0.0950015	0.0971709	0.0983759	0.102119	0.0905641	0.104283	0.0955622	0.101193	0.130182	0.135041	0.141811	0.134949	0.142036	0.147567	0.172401	0.173756	0.0855853
typeC_26620	0.202111	0.113283	0.105752	0.148252	0.149113	0.151036	0.161591	0.156775	0.15144	0.168655	0.168148	0.071283	0.0780026	0.0743387	0.0835572	0.0752828	0.0852411	0	0.0819654	0.0743397	0.0732956	0.0765212	0.0799685	0.0878894	0.092667	0.0899104	0.09641	0.0712494	0.0822625	0.0791889	0.0823432	0.087602	0.0892928	0.0912891	0.094869	0.083519	0.0979616	0.0879363	0.093649	0.122755	0.127678	0.13438	0.127095	0.134329	0.140165	0.165134	0.166242	0.0782692
typeC_26623	0.210197	0.120106	0.112756	0.155519	0.156386	0.158579	0.168038	0.163221	0.157816	0.17487	0.17436	0.0773031	0.0818734	0.07989	0.0864519	0.080156	0.0885724	0.0819654	0	0.0789849	0.079597	0.0827451	0.0845169	0.0931832	0.0969964	0.0935012	0.0984458	0.078042	0.0883748	0.0848934	0.0865906	0.0926661	0.093261	0.0959301	0.0980398	0.0874363	0.09978	0.094487	0.100376	0.129089	0.133958	0.141006	0.133745	0.140868	0.146964	0.171843	0.171301	0.081902
typeC_26617	0.186298	0.0958122	0.0885166	0.131961	0.1331	0.135155	0.144513	0.139335	0.134123	0.151357	0.150713	0.0591226	0.0737343	0.0654404	0.0827582	0.0671891	0.0819197	0.0743397	0.0789849	0	0.0575144	0.0650073	0.0695563	0.0795912	0.0875953	0.0859842	0.0927883	0.0546292	0.0731161	0.0675412	0.0738837	0.0761813	0.0822912	0.085685	0.0899316	0.075428	0.094379	0.070908	0.0776052	0.108422	0.113738	0.120569	0.112814	0.12053	0.126295	0.151913	0.15156	0.0737746
typeB1_Z124047	0.15759	0.0672695	0.0602666	0.103925	0.105738	0.107889	0.116868	0.111792	0.10691	0.123574	0.122672	0.0426447	0.0719669	0.0560623	0.0853281	0.0592113	0.0807193	0.0732956	0.079597	0.0575144	0	0.0473828	0.0553662	0.0672599	0.0791891	0.081577	0.0906079	0.0274235	0.0612189	0.0519607	0.0641636	0.0609417	0.0754147	0.0779209	0.0857017	0.0665353	0.0924026	0.0427524	0.0506889	0.0840208	0.089797	0.0970998	0.0888164	0.0971111	0.102896	0.12865	0.128776	0.0729772
typeB1_Z78581	0.175855	0.0861038	0.0788188	0.121884	0.123313	0.125363	0.135096	0.129923	0.124877	0.141899	0.14104	0.0547598	0.0755384	0.0637005	0.0866678	0.0668156	0.0843637	0.0765212	0.0827451	0.0650073	0.0473828	0	0.0621154	0.0711422	0.0796937	0.0825627	0.0903175	0.0452927	0.0669454	0.0614356	0.0691426	0.0698077	0.0780646	0.0811272	0.0864743	0.0703856	0.0921901	0.0615342	0.0684403	0.0996582	0.105241	0.112117	0.10437	0.112158	0.117858	0.14336	0.144057	0.0767355
typeB1_Z32005	0.185175	0.094893	0.0876946	0.130879	0.132109	0.134242	0.143488	0.138469	0.133345	0.150408	0.1496	0.061317	0.0791316	0.0685408	0.0890076	0.0711252	0.08715	0.0799685	0.0845169	0.0695563	0.0553662	0.0621154	0	0.0757517	0.0828941	0.084341	0.090595	0.0537101	0.0722438	0.066604	0.0722665	0.075122	0.0808657	0.0839014	0.0879132	0.0734453	0.0869662	0.0699367	0.0767157	0.107415	0.112762	0.119814	0.112135	0.119736	0.125791	0.151209	0.151053	0.0795038
typeB1_Z78580	0.197511	0.107821	0.100496	0.143229	0.144193	0.146336	0.156815	0.151543	0.146443	0.163545	0.162904	0.0722003	0.0867915	0.0780176	0.0961705	0.081153	0.0956268	0.0878894	0.0931832	0.0795912	0.0672599	0.0711422	0.0757517	0	0.0849868	0.0912124	0.0978399	0.0658843	0.0793114	0.0765523	0.0816445	0.0829613	0.0878498	0.0903246	0.0951505	0.0820333	0.0998731	0.0826407	0.0890785	0.118986	0.124298	0.131071	0.12322	0.13115	0.136906	0.162074	0.16306	0.0881206
typeB1_Z124038	0.211202	0.121574	0.114095	0.156588	0.157384	0.159488	0.170111	0.164955	0.159904	0.177158	0.176416	0.082346	0.0924389	0.0859389	0.099415	0.0885494	0.100161	0.092667	0.0969964	0.0875953	0.0791891	0.0796937	0.0828941	0.0849868	0	0.0943086	0.100093	0.0789489	0.0870635	0.0854198	0.0882021	0.0915526	0.0932512	0.0952393	0.0987587	0.0872123	0.101924	0.0960188	0.101828	0.130576	0.13587	0.142447	0.134935	0.142624	0.148377	0.172937	0.173938	0.0935155
typeB2_Z40882	0.212593	0.123599	0.11588	0.158365	0.159133	0.161465	0.172187	0.167227	0.161889	0.179243	0.178638	0.082135	0.0894882	0.0846989	0.0951798	0.0867191	0.0965982	0.0899104	0.0935012	0.0859842	0.081577	0.0825627	0.084341	0.0912124	0.0943086	0	0.0897328	0.079635	0.083092	0.0822249	0.0821775	0.0898757	0.0869125	0.0888148	0.0912027	0.0864821	0.0916564	0.0976892	0.103235	0.132064	0.136991	0.143802	0.136538	0.143781	0.149608	0.174479	0.175865	0.0900211
typeB2_Z31884	0.225288	0.133626	0.126236	0.169781	0.170596	0.17263	0.182617	0.177413	0.172172	0.189421	0.188946	0.0905248	0.0956842	0.0919683	0.100995	0.0940388	0.102803	0.09641	0.0984458	0.0927883	0.0906079	0.0903175	0.090595	0.0978399	0.100093	0.0897328	0	0.0887577	0.0897195	0.0894903	0.0873298	0.0952058	0.0914667	0.0942084	0.0931964	0.0920025	0.0936033	0.107167	0.112981	0.141863	0.146692	0.153888	0.146328	0.153671	0.159655	0.184635	0.184256	0.0956587
typeB2_Z92362	0.154512	0.0639632	0.0567438	0.100956	0.102801	0.104921	0.113906	0.108702	0.103772	0.120551	0.119618	0.0394908	0.0698137	0.0533328	0.0837873	0.0567171	0.0792463	0.0712494	0.078042	0.0546292	0.0274235	0.0452927	0.0537101	0.0658843	0.0789489	0.079635	0.0887577	0	0.0577221	0.0488445	0.0613999	0.0580828	0.0726345	0.0757976	0.0833916	0.0648672	0.0905871	0.0394293	0.0476631	0.0814678	0.087271	0.0945046	0.0862646	0.0945774	0.100296	0.126199	0.12621	0.0709311
typeB2_Z124036	0.190791	0.100681	0.0932706	0.136694	0.137926	0.13973	0.149953	0.144827	0.139507	0.157008	0.156207	0.0651438	0.0813654	0.0718965	0.09116	0.0751541	0.0909374	0.0822625	0.0883748	0.0731161	0.0612189	0.0669454	0.0722438	0.0793114	0.0870635	0.083092	0.0897195	0.0577221	0	0.0681483	0.0733006	0.0748793	0.0787957	0.0827994	0.0867473	0.078204	0.0912901	0.0755165	0.0821701	0.112906	0.118322	0.125075	0.117181	0.125257	0.130744	0.156523	0.157278	0.0827926
typeB2_Z92354	0.180495	0.0903049	0.0828788	0.126269	0.127713	0.12974	0.139433	0.134289	0.129122	0.14616	0.145525	0.058	0.0780781	0.0664132	0.0890955	0.0691614	0.0868198	0.0791889	0.0848934	0.0675412	0.0519607	0.0614356	0.066604	0.0765523	0.0854198	0.0822249	0.0894903	0.0488445	0.0681483	0	0.0700887	0.0712066	0.0786347	0.0811986	0.0866145	0.0739057	0.0911001	0.0652645	0.072253	0.103559	0.109071	0.11615	0.108173	0.115802	0.121874	0.147553	0.147799	0.0790958
typeB2_Z124043	0.19458	0.103842	0.0964156	0.139896	0.140859	0.143129	0.152518	0.147329	0.142223	0.159479	0.158789	0.067428	0.0816676	0.0731173	0.0903145	0.0755413	0.0896777	0.0823432	0.0865906	0.0738837	0.0641636	0.0691426	0.0722665	0.0816445	0.0882021	0.0821775	0.0873298	0.0613999	0.0733006	0.0700887	0	0.077664	0.0799329	0.0832844	0.0864419	0.0774758	0.086035	0.0787275	0.0850628	0.115335	0.120569	0.127681	0.119828	0.127687	0.133473	0.15882	0.158733	0.0820946
typeB2_Z92367	0.191719	0.0999794	0.0928869	0.136699	0.138041	0.140194	0.149597	0.14449	0.139193	0.156379	0.15566	0.067064	0.086452	0.0750682	0.0970635	0.0783663	0.0950015	0.087602	0.0926661	0.0761813	0.0609417	0.0698077	0.075122	0.0829613	0.0915526	0.0898757	0.0952058	0.0580828	0.0748793	0.0712066	0.077664	0	0.085005	0.0871652	0.0930098	0.0819717	0.0980472	0.074881	0.0821014	0.113629	0.118933	0.126108	0.117667	0.125956	0.131946	0.15796	0.157683	0.0870096
typeB2_Z92365	0.207347	0.116314	0.109076	0.152321	0.153208	0.155443	0.164983	0.159989	0.154783	0.172028	0.171378	0.077386	0.0886241	0.0817295	0.0963783	0.0842641	0.0971709	0.0892928	0.093261	0.0822912	0.0754147	0.0780646	0.0808657	0.0878498	0.0932512	0.0869125	0.0914667	0.0726345	0.0787957	0.0786347	0.0799329	0.085005	0	0.0884809	0.0906366	0.0847077	0.0926904	0.0906333	0.0970001	0.126637	0.132225	0.139028	0.131218	0.138977	0.144807	0.170008	0.169732	0.0888217
typeB2_Z92363	0.208862	0.119011	0.111502	0.154066	0.15518	0.157271	0.167835	0.16276	0.157567	0.174675	0.17403	0.0801587	0.0906739	0.0839095	0.0979937	0.0864285	0.0983759	0.0912891	0.0959301	0.085685	0.0779209	0.0811272	0.0839014	0.0903246	0.0952393	0.0888148	0.0942084	0.0757976	0.0827994	0.0811986	0.0832844	0.0871652	0.0884809	0	0.093538	0.0874794	0.0961735	0.0936306	0.0993419	0.128631	0.133755	0.140504	0.133021	0.140412	0.146452	0.171702	0.172794	0.0915788
typeB2_Z78595	0.219341	0.127962	0.120455	0.16414	0.164882	0.166973	0.17696	0.171913	0.16647	0.184087	0.183363	0.0863028	0.0945769	0.0890882	0.100288	0.0912799	0.102119	0.094869	0.0980398	0.0899316	0.0857017	0.0864743	0.0879132	0.0951505	0.0987587	0.0912027	0.0931964	0.0833916	0.0867473	0.0866145	0.0864419	0.0930098	0.0906366	0.093538	0	0.090393	0.0955185	0.101692	0.107734	0.137282	0.142193	0.149168	0.141704	0.149063	0.154597	0.179937	0.179684	0.0941924
typeB1_Z88344	0.19573	0.106154	0.0989339	0.141797	0.142572	0.144471	0.154066	0.149195	0.143989	0.161077	0.160375	0.0695565	0.0830849	0.0747324	0.0911122	0.0770064	0.0905641	0.083519	0.0874363	0.075428	0.0665353	0.0703856	0.0734453	0.0820333	0.0872123	0.0864821	0.0920025	0.0648672	0.078204	0.0739057	0.0774758	0.0819717	0.0847077	0.0874794	0.090393	0	0.0938925	0.0812105	0.0874591	0.117295	0.12201	0.129023	0.12155	0.129129	0.135	0.159999	0.159617	0.0828401
typeB2_Z32009	0.227183	0.13544	0.127825	0.171616	0.172075	0.174359	0.184105	0.179181	0.174034	0.191326	0.190599	0.0923851	0.0977164	0.0939051	0.102059	0.0956586	0.104283	0.0979616	0.09978	0.094379	0.0924026	0.0921901	0.0869662	0.0998731	0.101924	0.0916564	0.0936033	0.0905871	0.0912901	0.0911001	0.086035	0.0980472	0.0926904	0.0961735	0.0955185	0.0938925	0	0.108877	0.114815	0.143508	0.148495	0.155718	0.14813	0.155584	0.161281	0.186296	0.185638	0.0972381
Transient_28549	0.154085	0.071161	0.0647202	0.104354	0.105723	0.107349	0.115835	0.110813	0.106187	0.12207	0.121866	0.0553117	0.086452	0.0694749	0.100809	0.0727511	0.0955622	0.0879363	0.094487	0.070908	0.0427524	0.0615342	0.0699367	0.0826407	0.0960188	0.0976892	0.107167	0.0394293	0.0755165	0.0652645	0.0787275	0.074881	0.0906333	0.0936306	0.101692	0.0812105	0.108877	0	0.0560982	0.0844183	0.0889705	0.0948559	0.0880373	0.0944768	0.0998959	0.123028	0.122701	0.0875106
Transient_40246	0.153532	0.0762716	0.0699959	0.106317	0.107405	0.109072	0.117469	0.112993	0.108514	0.123475	0.123783	0.0625011	0.0921756	0.0759194	0.10619	0.0790438	0.101193	0.093649	0.100376	0.0776052	0.0506889	0.0684403	0.0767157	0.0890785	0.101828	0.103235	0.112981	0.0476631	0.0821701	0.072253	0.0850628	0.0821014	0.0970001	0.0993419	0.107734	0.0874591	0.114815	0.0560982	0	0.0858814	0.0889869	0.095029	0.0891905	0.0948624	0.0999703	0.121355	0.121318	0.0935427
Transient_93820	0.161773	0.100053	0.0955351	0.122007	0.122624	0.123496	0.131335	0.128044	0.124191	0.13661	0.138067	0.0945336	0.121253	0.106582	0.134277	0.109482	0.130182	0.122755	0.129089	0.108422	0.0840208	0.0996582	0.107415	0.118986	0.130576	0.132064	0.141863	0.0814678	0.112906	0.103559	0.115335	0.113629	0.126637	0.128631	0.137282	0.117295	0.143508	0.0844183	0.0858814	0	0.102592	0.106106	0.104306	0.106033	0.109635	0.124601	0.125644	0.123069
Transient_67975	0.162423	0.104118	0.0993813	0.124591	0.125177	0.12538	0.133694	0.130199	0.1263	0.138694	0.140532	0.100078	0.126269	0.111741	0.139371	0.114689	0.135041	0.127678	0.133958	0.113738	0.089797	0.105241	0.112762	0.124298	0.13587	0.136991	0.146692	0.087271	0.118322	0.109071	0.120569	0.118933	0.132225	0.133755	0.142193	0.12201	0.148495	0.0889705	0.0889869	0.102592	0	0.107274	0.104315	0.106468	0.110357	0.124542	0.124955	0.127873
Transient_57919	0.163064	0.108248	0.103844	0.127547	0.127501	0.12795	0.135728	0.13264	0.129117	0.141095	0.143169	0.107113	0.133101	0.118665	0.145776	0.121512	0.141811	0.13438	0.141006	0.120569	0.0970998	0.112117	0.119814	0.131071	0.142447	0.143802	0.153888	0.0945046	0.125075	0.11615	0.127681	0.126108	0.139028	0.140504	0.149168	0.129023	0.155718	0.0948559	0.095029	0.106106	0.107274	0	0.108413	0.109035	0.111467	0.124968	0.12489	0.134662
Transient_62471	0.164985	0.102928	0.0985804	0.125361	0.126089	0.126384	0.134344	0.130902	0.127247	0.139676	0.141458	0.0992458	0.12596	0.111024	0.139038	0.114321	0.134949	0.127095	0.133745	0.112814	0.0888164	0.10437	0.112135	0.12322	0.134935	0.136538	0.146328	0.0862646	0.117181	0.108173	0.119828	0.117667	0.131218	0.133021	0.141704	0.12155	0.14813	0.0880373	0.0891905	0.104306	0.104315	0.108413	0	0.108673	0.111725	0.127376	0.127605	0.127153
Transient_79751	0.163398	0.108978	0.104112	0.127508	0.127692	0.128446	0.135894	0.132737	0.129368	0.141184	0.143012	0.107104	0.132983	0.11824	0.14586	0.121453	0.142036	0.134329	0.140868	0.12053	0.0971111	0.112158	0.119736	0.13115	0.142624	0.143781	0.153671	0.0945774	0.125257	0.115802	0.127687	0.125956	0.138977	0.140412	0.149063	0.129129	0.155584	0.0944768	0.0948624	0.106033	0.106468	0.109035	0.108673	0	0.11214	0.124277	0.125388	0.134671
Transient_57910	0.16608	0.112594	0.10853	0.131266	0.131274	0.131674	0.139332	0.136045	0.132626	0.144399	0.147048	0.112813	0.138854	0.12411	0.151586	0.127247	0.147567	0.140165	0.146964	0.126295	0.102896	0.117858	0.125791	0.136906	0.148377	0.149608	0.159655	0.100296	0.130744	0.121874	0.133473	0.131946	0.144807	0.146452	0.154597	0.135	0.161281	0.0998959	0.0999703	0.109635	0.110357	0.111467	0.111725	0.11214	0	0.12737	0.126581	0.140616
Transient_79759	0.176322	0.134467	0.130571	0.147553	0.147072	0.147737	0.154746	0.151996	0.149251	0.158734	0.162318	0.138466	0.163684	0.149902	0.17626	0.15263	0.172401	0.165134	0.171843	0.151913	0.12865	0.14336	0.151209	0.162074	0.172937	0.174479	0.184635	0.126199	0.156523	0.147553	0.15882	0.15796	0.170008	0.171702	0.179937	0.159999	0.186296	0.123028	0.121355	0.124601	0.124542	0.124968	0.127376	0.124277	0.12737	0	0.136029	0.165756
Transient_94446	0.177031	0.133726	0.130276	0.148819	0.147887	0.147849	0.15336	0.151008	0.148186	0.157668	0.161039	0.138859	0.164499	0.150226	0.17756	0.153118	0.173756	0.166242	0.171301	0.15156	0.128776	0.144057	0.151053	0.16306	0.173938	0.175865	0.184256	0.12621	0.157278	0.147799	0.158733	0.157683	0.169732	0.172794	0.179684	0.159617	0.185638	0.122701	0.121318	0.125644	0.124955	0.12489	0.127605	0.125388	0.126581	0.136029	0	0.165313
typeC_26614	0.202994	0.11291	0.105502	0.148427	0.149395	0.151281	0.161078	0.155998	0.150572	0.168028	0.167385	0.0712151	0.0786787	0.0744495	0.0839039	0.0754526	0.0855853	0.0782692	0.081902	0.0737746	0.0729772	0.0767355	0.0795038	0.0881206	0.0935155	0.0900211	0.0956587	0.0709311	0.0827926	0.0790958	0.0820946	0.0870096	0.0888217	0.0915788	0.0941924	0.0828401	0.0972381	0.0875106	0.0935427	0.123069	0.127873	0.134662	0.127153	0.134671	0.140616	0.165756	0.165313	0
Resident_157515	0	0.13014	0.130912	0.116804	0.114307	0.113936	0.114593	0.115987	0.116649	0.115685	0.123844	0.169696	0.200405	0.183527	0.214721	0.186909	0.209815	0.201923	0.210054	0.186177	0.157626	0.175762	0.18529	0.197343	0.210984	0.212599	0.224977	0.154467	0.190686	0.180513	0.194718	0.19171	0.207401	0.208722	0.219452	0.195801	0.227094	0.154017	0.153521	0.161682	0.162344	0.16287	0.164767	0.163428	0.165975	0.176043	0.176929	0.20296
Resident_126165	0.13014	0	0.0689765	0.086263	0.0939523	0.0940292	0.0927442	0.0881406	0.0868347	0.0975461	0.0996235	0.0799021	0.111837	0.0942172	0.126561	0.0976425	0.121142	0.113108	0.119988	0.0958193	0.067263	0.086092	0.0948393	0.107733	0.121486	0.123563	0.133345	0.0638611	0.100455	0.0903239	0.103829	0.0998783	0.116124	0.119082	0.12784	0.106041	0.135108	0.0711723	0.0762029	0.10003	0.104162	0.108184	0.10301	0.109008	0.112506	0.134319	0.133455	0.11285
Resident_62250	0.130912	0.0689765	0	0.092177	0.0928012	0.0923343	0.100196	0.0957711	0.0920564	0.10539	0.107652	0.0724973	0.104155	0.0866236	0.118705	0.0900907	0.113327	0.105435	0.112487	0.0883564	0.060258	0.0787873	0.0876328	0.100391	0.1139	0.115848	0.126012	0.0566817	0.0931339	0.0828825	0.0965045	0.0927878	0.109008	0.111533	0.120362	0.0989004	0.127608	0.0647338	0.069879	0.0952694	0.0993578	0.103794	0.0986323	0.103931	0.108156	0.13058	0.129978	0.105417
Resident_126161	0.116804	0.086263	0.092177	0	0.0976201	0.0968153	0.0910069	0.0888362	0.090035	0.0874507	0.0969762	0.115783	0.146682	0.129627	0.161042	0.133021	0.155904	0.147992	0.155414	0.131877	0.103924	0.121768	0.130882	0.14301	0.156392	0.158294	0.169614	0.100862	0.136483	0.126244	0.139855	0.136593	0.152345	0.154058	0.163965	0.141757	0.171373	0.104307	0.106251	0.121805	0.124602	0.127258	0.125401	0.127526	0.130927	0.147453	0.148782	0.148326
Resident_31868	0.114307	0.0939523	0.0928012	0.0976201	0	0.0966765	0.101061	0.0996032	0.0982205	0.104958	0.109686	0.117469	0.147497	0.130731	0.161693	0.134189	0.15689	0.14897	0.156358	0.133156	0.105815	0.12335	0.132298	0.144054	0.157369	0.159255	0.170447	0.102856	0.137823	0.127795	0.141112	0.138105	0.15325	0.15537	0.164978	0.142637	0.172068	0.105737	0.107431	0.122517	0.124928	0.127229	0.126123	0.127754	0.13102	0.146921	0.147637	0.149494
Resident_35322	0.113936	0.0940292	0.0923343	0.0968153	0.0966765	0	0.100992	0.0980245	0.0970177	0.103079	0.108326	0.119516	0.14939	0.132923	0.163893	0.136312	0.158803	0.150877	0.158516	0.135193	0.108048	0.12535	0.134289	0.146207	0.159351	0.161395	0.172401	0.104998	0.139599	0.12982	0.143173	0.140223	0.155347	0.157232	0.166919	0.144535	0.174203	0.10748	0.10934	0.123778	0.125363	0.128136	0.126503	0.128416	0.131802	0.147889	0.147726	0.151353
Resident_126178	0.114593	0.0927442	0.100196	0.0910069	0.101061	0.100992	0	0.0885753	0.0911762	0.0921783	0.0972367	0.128702	0.159797	0.142472	0.174548	0.145919	0.169442	0.161191	0.167757	0.144218	0.116714	0.134812	0.143257	0.156367	0.169752	0.171901	0.182093	0.113649	0.149597	0.139343	0.152336	0.149327	0.16485	0.167701	0.176632	0.153851	0.183554	0.11565	0.117214	0.131236	0.133378	0.135474	0.13415	0.1358	0.139186	0.15464	0.153028	0.160784
Resident_126167	0.115987	0.0881406	0.0957711	0.0888362	0.0996032	0.0980245	0.0885753	0	0.0861208	0.0909476	0.0958115	0.123805	0.155171	0.13779	0.169992	0.140988	0.164486	0.156669	0.163054	0.139338	0.111892	0.129909	0.138524	0.151451	0.164928	0.167277	0.177265	0.108767	0.144709	0.134489	0.147469	0.144412	0.160059	0.162908	0.171957	0.149238	0.179009	0.110888	0.112849	0.127827	0.130016	0.132327	0.130843	0.132775	0.135908	0.151966	0.150613	0.155916
Resident_126169	0.116649	0.0868347	0.0920564	0.090035	0.0982205	0.0970177	0.0911762	0.0861208	0	0.0933249	0.0996838	0.118853	0.149779	0.132576	0.164524	0.136033	0.159466	0.151267	0.157639	0.134081	0.106967	0.124922	0.133392	0.146394	0.159854	0.162158	0.171964	0.103788	0.139535	0.129296	0.142285	0.139144	0.15495	0.157784	0.166493	0.14401	0.173686	0.106152	0.108483	0.124207	0.126444	0.129036	0.127218	0.129409	0.132725	0.149183	0.14794	0.150593
Resident_126163	0.115685	0.0975461	0.10539	0.0874507	0.104958	0.103079	0.0921783	0.0909476	0.0933249	0	0.0938305	0.135586	0.167016	0.149501	0.181783	0.15284	0.176547	0.168349	0.174581	0.151171	0.123514	0.141725	0.150257	0.163224	0.176809	0.179074	0.18902	0.120443	0.156764	0.146209	0.159351	0.156228	0.171834	0.174714	0.183669	0.16086	0.190879	0.121999	0.123386	0.136627	0.13868	0.141003	0.139553	0.141174	0.144385	0.158748	0.157618	0.167804
Resident_126158	0.123844	0.0996235	0.107652	0.0969762	0.109686	0.108326	0.0972367	0.0958115	0.0996838	0.0938305	0	0.134672	0.166329	0.148778	0.181075	0.152142	0.175758	0.167766	0.174037	0.150419	0.122481	0.140861	0.149445	0.162586	0.176128	0.178483	0.188486	0.119366	0.155883	0.145411	0.158578	0.155303	0.171118	0.173781	0.183025	0.160052	0.190228	0.12173	0.123615	0.137887	0.140237	0.14302	0.141328	0.142977	0.146951	0.162195	0.160806	0.167064
typeC_26626	0.169696	0.0799021	0.0724973	0.115783	0.117469	0.119516	0.128702	0.123805	0.118853	0.135586	0.134672	0	0.0703228	0.0585477	0.0814751	0.0606801	0.0788713	0.071042	0.0773067	0.0590156	0.042667	0.0547951	0.0613189	0.0721866	0.0823027	0.0822007	0.0904582	0.0394852	0.0650234	0.0580211	0.0673325	0.0670703	0.0773222	0.0801368	0.086363	0.0694992	0.0921038	0.0553749	0.0624134	0.0942712	0.0998285	0.106804	0.0991502	0.106839	0.112533	0.138269	0.138412	0.0712423
typeC_26627	0.200405	0.111837	0.104155	0.146682	0.147497	0.14939	0.159797	0.155171	0.149779	0.167016	0.166329	0.0703228	0	0.0745316	0.0835206	0.0747724	0.0855139	0.0781056	0.0819601	0.0739287	0.0721425	0.0757638	0.0794049	0.0868013	0.0926795	0.0897385	0.095932	0.0699961	0.0816033	0.0782896	0.081948	0.0867545	0.0888912	0.0909332	0.0948249	0.0831127	0.0978138	0.0866416	0.0923053	0.121174	0.126398	0.132967	0.125903	0.133044	0.138799	0.163584	0.164197	0.0788487
typeC_88353	0.183527	0.0942172	0.0866236	0.129627	0.130731	0.132923	0.142472	0.13779	0.132576	0.149501	0.148778	0.0585477	0.0745316	0	0.0831606	0.0668858	0.0821091	0.0743008	0.0798066	0.0656598	0.0561691	0.0637931	0.068526	0.0779912	0.0860477	0.0846942	0.0919534	0.053326	0.0717448	0.066297	0.0729023	0.0751541	0.0816738	0.0839964	0.0891574	0.0746343	0.0936493	0.0695459	0.0758559	0.10642	0.111603	0.118342	0.110803	0.118104	0.123844	0.149587	0.149821	0.0746013
typeC_26619	0.214721	0.126561	0.118705	0.161042	0.161693	0.163893	0.174548	0.169992	0.164524	0.181783	0.181075	0.0814751	0.0835206	0.0831606	0	0.0831368	0.0898993	0.0835122	0.0864925	0.0828534	0.0852433	0.0866849	0.0890773	0.0960583	0.0993306	0.0951444	0.100869	0.0837382	0.0910476	0.0892097	0.0902255	0.0970997	0.0963382	0.0977963	0.100427	0.0909462	0.101904	0.100858	0.105918	0.13401	0.139178	0.145485	0.138879	0.145633	0.151404	0.175839	0.177091	0.0839172
typeC_45800	0.186909	0.0976425	0.0900907	0.133021	0.134189	0.136312	0.145919	0.140988	0.136033	0.15284	0.152142	0.0606801	0.0747724	0.0668858	0.0831368	0	0.0813506	0.0752262	0.0800246	0.0672897	0.0592353	0.0668373	0.071272	0.080971	0.0884539	0.0866742	0.0939545	0.0568282	0.0750857	0.0692861	0.0754823	0.0784308	0.0843315	0.0864695	0.0913856	0.0769152	0.0955501	0.0727479	0.0790055	0.109304	0.114596	0.121224	0.114127	0.121415	0.126929	0.152509	0.152581	0.0755498
typeC_45804	0.209815	0.121142	0.113327	0.155904	0.15689	0.158803	0.169442	0.164486	0.159466	0.176547	0.175758	0.0788713	0.0855139	0.0821091	0.0898993	0.0813506	0	0.0851736	0.0884666	0.0818457	0.0806831	0.0843447	0.0872436	0.0953505	0.100221	0.0963769	0.102674	0.0791932	0.0907949	0.0868125	0.0896327	0.0951217	0.0973816	0.098319	0.102319	0.0903746	0.104214	0.0956293	0.101105	0.129863	0.134808	0.141581	0.13467	0.141817	0.147224	0.171962	0.17312	0.0855507
typeC_26620	0.201923	0.113108	0.105435	0.147992	0.14897	0.150877	0.161191	0.156669	0.151267	0.168349	0.167766	0.071042	0.0781056	0.0743008	0.0835122	0.0752262	0.0851736	0	0.0819551	0.0742887	0.0732842	0.076511	0.0797772	0.0876271	0.0926503	0.0899274	0.0964547	0.0711045	0.0821911	0.0791617	0.0821668	0.0875589	0.0894173	0.0912292	0.0950767	0.0834498	0.0978526	0.0878755	0.0934156	0.122429	0.127492	0.133969	0.126969	0.133934	0.139867	0.164891	0.165704	0.0781742
typeC_26623	0.210054	0.119988	0.112487	0.155414	0.156358	0.158516	0.167757	0.163054	0.157639	0.174581	0.174037	0.0773067	0.0819601	0.0798066	0.0864925	0.0800246	0.0884666	0.0819551	0	0.0790221	0.0794578	0.082596	0.084489	0.0929523	0.0971854	0.0934227	0.0984218	0.0779421	0.0881718	0.084796	0.086435	0.0924698	0.0932682	0.0958785	0.0981795	0.087091	0.0997181	0.0943905	0.100158	0.128812	0.133914	0.140826	0.133656	0.140687	0.146642	0.171663	0.170649	0.081723
typeC_26617	0.186177	0.0958193	0.0883564	0.131877	0.133156	0.135193	0.144218	0.139338	0.134081	0.151171	0.150419	0.0590156	0.0739287	0.0656598	0.0828534	0.0672897	0.0818457	0.0742887	0.0790221	0	0.0575935	0.0651071	0.0696536	0.07952	0.0877292	0.0861037	0.0926778	0.0546258	0.0730567	0.0676299	0.0739776	0.0762373	0.0824209	0.0858804	0.0901733	0.0753469	0.0942458	0.0708453	0.0774159	0.108169	0.113703	0.120402	0.11283	0.120351	0.12609	0.151745	0.151146	0.0738277
typeB1_Z124047	0.157626	0.067263	0.060258	0.103924	0.105815	0.108048	0.116714	0.111892	0.106967	0.123514	0.122481	0.042667	0.0721425	0.0561691	0.0852433	0.0592353	0.0806831	0.0732842	0.0794578	0.0575935	0	0.0475625	0.0553928	0.0673868	0.0792671	0.0816217	0.0904653	0.0274679	0.0612346	0.0520671	0.064305	0.0609144	0.075486	0.0781383	0.0856968	0.0665701	0.0922303	0.0428609	0.0507175	0.083863	0.0898931	0.0968752	0.088913	0.0971371	0.102807	0.128675	0.12842	0.0730314
typeB1_Z78581	0.175762	0.086092	0.0787873	0.121768	0.12335	0.12535	0.134812	0.129909	0.124922	0.141725	0.140861	0.0547951	0.0757638	0.0637931	0.0866849	0.0668373	0.0843447	0.076511	0.082596	0.0651071	0.0475625	0	0.0622274	0.0712129	0.0798442	0.0825901	0.0902982	0.0453488	0.0668457	0.0615195	0.0692352	0.0699162	0.0781704	0.081243	0.0865728	0.0704166	0.0920665	0.0616261	0.0684349	0.0994532	0.105163	0.112012	0.104325	0.111989	0.117685	0.143406	0.143735	0.076802
typeB1_Z32005	0.18529	0.0948393	0.0876328	0.130882	0.132298	0.134289	0.143257	0.138524	0.133392	0.150257	0.149445	0.0613189	0.0794049	0.068526	0.0890773	0.071272	0.0872436	0.0797772	0.084489	0.0696536	0.0553928	0.0622274	0	0.075699	0.0830763	0.0843891	0.0906911	0.0537442	0.0721427	0.0666845	0.0723751	0.0750583	0.0809641	0.0841662	0.0880807	0.0733539	0.0870149	0.070033	0.0765803	0.107251	0.112808	0.119758	0.112088	0.119703	0.12556	0.151195	0.150616	0.0794709
typeB1_Z78580	0.197343	0.107733	0.100391	0.14301	0.144054	0.146207	0.156367	0.151451	0.146394	0.163224	0.162586	0.0721866	0.0868013	0.0779912	0.0960583	0.080971	0.0953505	0.0876271	0.0929523	0.07952	0.0673868	0.0712129	0.075699	0	0.0849602	0.091324	0.0978481	0.0659109	0.0792697	0.0764634	0.081552	0.0829263	0.0879551	0.0903786	0.0952062	0.0819964	0.099875	0.0826693	0.0889834	0.11879	0.124125	0.130816	0.123063	0.131021	0.136539	0.161758	0.162563	0.0880878
typeB1_Z124038	0.210984	0.121486	0.1139	0.156392	0.157369	0.159351	0.169752	0.164928	0.159854	0.176809	0.176128	0.0823027	0.0926795	0.0860477	0.0993306	0.0884539	0.100221	0.0926503	0.0971854	0.0877292	0.0792671	0.0798442	0.0830763	0.0849602	0	0.0946033	0.100313	0.0789113	0.0871194	0.0856295	0.0881303	0.0915557	0.0932318	0.0953354	0.0989832	0.0872493	0.10192	0.0960075	0.101678	0.130343	0.135746	0.142215	0.134704	0.142292	0.148006	0.172628	0.173423	0.0935175
typeB2_Z40882	0.212599	0.123563	0.115848	0.158294	0.159255	0.161395	0.171901	0.167277	0.162158	0.179074	0.178483	0.0822007	0.0897385	0.0846942	0.0951444	0.0866742	0.0963769	0.0899274	0.0934227	0.0861037	0.0816217	0.0825901	0.0843891	0.091324	0.0946033	0	0.0898141	0.0797081	0.0831271	0.082096	0.0820833	0.0900295	0.0872332	0.0890379	0.0912301	0.086441	0.0916718	0.0978075	0.103169	0.131812	0.136971	0.143718	0.13654	0.143615	0.149214	0.174254	0.175437	0.0900886
typeB2_Z31884	0.224977	0.133345	0.126012	0.169614	0.170447	0.172401	0.182093	0.177265	0.171964	0.18902	0.188486	0.0904582	0.095932	0.0919534	0.100869	0.0939545	0.102674	0.0964547	0.0984218	0.0926778	0.0904653	0.0902982	0.0906911	0.0978481	0.100313	0.0898141	0	0.0886363	0.0895049	0.0893608	0.0870507	0.0951533	0.0913237	0.0942974	0.0931774	0.091927	0.0933689	0.107051	0.112775	0.141712	0.146583	0.15374	0.146426	0.153616	0.15939	0.184468	0.183793	0.0954181
typeB2_Z92362	0.154467	0.0638611	0.0566817	0.100862	0.102856	0.104998	0.113649	0.108767	0.103788	0.120443	0.119366	0.0394852	0.0699961	0.053326	0.0837382	0.0568282	0.0791932	0.0711045	0.0779421	0.0546258	0.0274679	0.0453488	0.0537442	0.0659109	0.0789113	0.0797081	0.0886363	0	0.0576045	0.0488153	0.0614686	0.0580485	0.0726233	0.0759031	0.0833461	0.0648406	0.0904023	0.0394607	0.047638	0.0812387	0.0872898	0.0943356	0.086384	0.0944499	0.100086	0.126144	0.125843	0.0709429
typeB2_Z124036	0.190686	0.100455	0.0931339	0.136483	0.137823	0.139599	0.149597	0.144709	0.139535	0.156764	0.155883	0.0650234	0.0816033	0.0717448	0.0910476	0.0750857	0.0907949	0.0821911	0.0881718	0.0730567	0.0612346	0.0668457	0.0721427	0.0792697	0.0871194	0.0831271	0.0895049	0.0576045	0	0.0680892	0.0731461	0.0748664	0.0788968	0.0829089	0.0867865	0.0781261	0.0911912	0.0754162	0.0819722	0.112556	0.118176	0.124793	0.117059	0.125042	0.130447	0.156321	0.156741	0.0827861
typeB2_Z92354	0.180513	0.0903239	0.0828825	0.126244	0.127795	0.12982	0.139343	0.134489	0.129296	0.146209	0.145411	0.0580211	0.0782896	0.066297	0.0892097	0.0692861	0.0868125	0.0791617	0.084796	0.0676299	0.0520671	0.0615195	0.0666845	0.0764634	0.0856295	0.082096	0.0893608	0.0488153	0.0680892	0	0.0701452	0.0712077	0.0786999	0.0812809	0.0865961	0.0738335	0.0909987	0.0653869	0.0722259	0.103457	0.109086	0.115999	0.10834	0.116018	0.121677	0.147575	0.147582	0.0790854
typeB2_Z124043	0.194718	0.103829	0.0965045	0.139855	0.141112	0.143173	0.152336	0.147469	0.142285	0.159351	0.158578	0.0673325	0.081948	0.0729023	0.0902255	0.0754823	0.0896327	0.0821668	0.086435	0.0739776	0.064305	0.0692352	0.0723751	0.081552	0.0881303	0.0820833	0.0870507	0.0614686	0.0731461	0.0701452	0	0.0776357	0.0799707	0.0833665	0.0862363	0.0772241	0.0857596	0.078831	0.0851543	0.115185	0.120683	0.12765	0.120069	0.127818	0.13328	0.158891	0.158268	0.0819219
typeB2_Z92367	0.19171	0.0998783	0.0927878	0.136593	0.138105	0.140223	0.149327	0.144412	0.139144	0.156228	0.155303	0.0670703	0.0867545	0.0751541	0.0970997	0.0784308	0.0951217	0.0875589	0.0924698	0.0762373	0.0609144	0.0699162	0.0750583	0.0829263	0.0915557	0.0900295	0.0951533	0.0580485	0.0748664	0.0712077	0.0776357	0	0.0849739	0.0873772	0.0929837	0.081876	0.0979407	0.0748825	0.0819299	0.11341	0.118861	0.125769	0.11766	0.126077	0.131725	0.157751	0.157149	0.0870749
typeB2_Z92365	0.207401	0.116124	0.109008	0.152345	0.15325	0.155347	0.16485	0.160059	0.15495	0.171834	0.171118	0.0773222	0.0888912	0.0816738	0.0963382	0.0843315	0.0973816	0.0894173	0.0932682	0.0824209	0.075486	0.0781704	0.0809641	0.0879551	0.0932318	0.0872332	0.0913237	0.0726233	0.0788968	0.0786999	0.0799707	0.0849739	0	0.0885493	0.0908336	0.0846294	0.0927522	0.0906542	0.0969271	0.126406	0.132175	0.13889	0.131212	0.138926	0.144529	0.169714	0.169277	0.0887384
typeB2_Z92363	0.208722	0.119082	0.111533	0.154058	0.15537	0.157232	0.167701	0.162908	0.157784	0.174714	0.173781	0.0801368	0.0909332	0.0839964	0.0977963	0.0864695	0.098319	0.0912292	0.0958785	0.0858804	0.0781383	0.081243	0.0841662	0.0903786	0.0953354	0.0890379	0.0942974	0.0759031	0.0829089	0.0812809	0.0833665	0.0873772	0.0885493	0	0.0936335	0.0876953	0.0963253	0.0937396	0.0993549	0.128522	0.133601	0.140431	0.133115	0.140541	0.146242	0.171564	0.172216	0.0916412
typeB2_Z78595	0.219452	0.12784	0.120362	0.163965	0.164978	0.166919	0.176632	0.171957	0.166493	0.183669	0.183025	0.086363	0.0948249	0.0891574	0.100427	0.0913856	0.102319	0.0950767	0.0981795	0.0901733	0.0856968	0.0865728	0.0880807	0.0952062	0.0989832	0.0912301	0.0931774	0.0833461	0.0867865	0.0865961	0.0862363	0.0929837	0.0908336	0.0936335	0	0.0903497	0.0953117	0.101699	0.10767	0.13693	0.142139	0.149014	0.141697	0.14912	0.154566	0.179876	0.17918	0.0942942
typeB1_Z88344	0.195801	0.106041	0.0989004	0.141757	0.142637	0.144535	0.153851	0.149238	0.14401	0.16086	0.160052	0.0694992	0.0831127	0.0746343	0.0909462	0.0769152	0.0903746	0.0834498	0.087091	0.0753469	0.0665701	0.0704166	0.0733539	0.0819964	0.0872493	0.086441	0.091927	0.0648406	0.0781261	0.0738335	0.0772241	0.081876	0.0846294	0.0876953	0.0903497	0	0.0935943	0.081278	0.0873977	0.116947	0.121904	0.128893	0.121583	0.128886	0.134751	0.159781	0.159182	0.0826641
typeB2_Z32009	0.227094	0.135108	0.127608	0.171373	0.172068	0.174203	0.183554	0.179009	0.173686	0.190879	0.190228	0.0921038	0.0978138	0.0936493	0.101904	0.0955501	0.104214	0.0978526	0.0997181	0.0942458	0.0922303	0.0920665	0.0870149	0.099875	0.10192	0.0916718	0.0933689	0.0904023	0.0911912	0.0909987	0.0857596	0.0979407	0.0927522	0.0963253	0.0953117	0.0935943	0	0.108745	0.114571	0.143055	0.148271	0.155355	0.148054	0.155448	0.16106	0.185845	0.184923	0.0971
Transient_28549	0.154017	0.0711723	0.0647338	0.104307	0.105737	0.10748	0.11565	0.110888	0.106152	0.121999	0.12173	0.0553749	0.0866416	0.0695459	0.100858	0.0727479	0.0956293	0.0878755	0.0943905	0.0708453	0.0428609	0.0616261	0.070033	0.0826693	0.0960075	0.0978075	0.107051	0.0394607	0.0754162	0.0653869	0.078831	0.0748825	0.0906542	0.0937396	0.101699	0.081278	0.108745	0	0.0561622	0.0843692	0.0890673	0.0948683	0.0882161	0.0944197	0.0997959	0.122974	0.122309	0.0875297
Transient_40246	0.153521	0.0762029	0.069879	0.106251	0.107431	0.10934	0.117214	0.112849	0.108483	0.123386	0.123615	0.0624134	0.0923053	0.0758559	0.105918	0.0790055	0.101105	0.0934156	0.100158	0.0774159	0.0507175	0.0684349	0.0765803	0.0889834	0.101678	0.103169	0.112775	0.047638	0.0819722	0.0722259	0.0851543	0.0819299	0.0969271	0.0993549	0.10767	0.0873977	0.114571	0.0561622	0	0.0857859	0.088948	0.0948241	0.0892214	0.0948436	0.0999813	0.121402	0.120973	0.0934494
Transient_93820	0.161682	0.10003	0.0952694	0.121805	0.122517	0.123778	0.131236	0.127827	0.124207	0.136627	0.137887	0.0942712	0.121174	0.10642	0.13401	0.109304	0.129863	0.122429	0.128812	0.108169	0.083863	0.0994532	0.107251	0.11879	0.130343	0.131812	0.141712	0.0812387	0.112556	0.103457	0.115185	0.11341	0.126406	0.128522	0.13693	0.116947	0.143055	0.0843692	0.0857859	0	0.102508	0.105993	0.104406	0.105869	0.10962	0.124387	0.125245	0.122718
Transient_67975	0.162344	0.104162	0.0993578	0.124602	0.124928	0.125363	0.133378	0.130016	0.126444	0.13868	0.140237	0.0998285	0.126398	0.111603	0.139178	0.114596	0.134808	0.127492	0.133914	0.113703	0.0898931	0.105163	0.112808	0.124125	0.135746	0.136971	0.146583	0.0872898	0.118176	0.109086	0.120683	0.118861	0.132175	0.133601	0.142139	0.121904	0.148271	0.0890673	0.088948	0.102508	0	0.107051	0.104257	0.106622	0.11032	0.124672	0.124828	0.127823
Transient_57919	0.16287	0.108184	0.103794	0.127258	0.127229	0.128136	0.135474	0.132327	0.129036	0.141003	0.14302	0.106804	0.132967	0.118342	0.145485	0.121224	0.141581	0.133969	0.140826	0.120402	0.0968752	0.112012	0.119758	0.130816	0.142215	0.143718	0.15374	0.0943356	0.124793	0.115999	0.12765	0.125769	0.13889	0.140431	0.149014	0.128893	0.155355	0.0948683	0.0948241	0.105993	0.107051	0	0.108195	0.108968	0.111226	0.124752	0.124476	0.134476
Transient_62471	0.164767	0.10301	0.0986323	0.125401	0.126123	0.126503	0.13415	0.130843	0.127218	0.139553	0.141328	0.0991502	0.125903	0.110803	0.138879	0.114127	0.13467	0.126969	0.133656	0.11283	0.088913	0.104325	0.112088	0.123063	0.134704	0.13654	0.146426	0.086384	0.117059	0.10834	0.120069	0.11766	0.131212	0.133115	0.141697	0.121583	0.148054	0.0882161	0.0892214	0.104406	0.104257	0.108195	0	0.108711	0.111689	0.12746	0.127258	0.127015
Transient_79751	0.163428	0.109008	0.103931	0.127526	0.127754	0.128416	0.1358	0.132775	0.129409	0.141174	0.142977	0.106839	0.133044	0.118104	0.145633	0.121415	0.141817	0.133934	0.140687	0.120351	0.0971371	0.111989	0.119703	0.131021	0.142292	0.143615	0.153616	0.0944499	0.125042	0.116018	0.127818	0.126077	0.138926	0.140541	0.14912	0.128886	0.155448	0.0944197	0.0948436	0.105869	0.106622	0.108968	0.108711	0	0.112086	0.12398	0.125334	0.13456
Transient_57910	0.165975	0.112506	0.108156	0.130927	0.13102	0.131802	0.139186	0.135908	0.132725	0.144385	0.146951	0.112533	0.138799	0.123844	0.151404	0.126929	0.147224	0.139867	0.146642	0.12609	0.102807	0.117685	0.12556	0.136539	0.148006	0.149214	0.15939	0.100086	0.130447	0.121677	0.13328	0.131725	0.144529	0.146242	0.154566	0.134751	0.16106	0.0997959	0.0999813	0.10962	0.11032	0.111226	0.111689	0.112086	0	0.127318	0.126332	0.140278
Transient_79759	0.176043	0.134319	0.13058	0.147453	0.146921	0.147889	0.15464	0.151966	0.149183	0.158748	0.162195	0.138269	0.163584	0.149587	0.175839	0.152509	0.171962	0.164891	0.171663	0.151745	0.128675	0.143406	0.151195	0.161758	0.172628	0.174254	0.184468	0.126144	0.156321	0.147575	0.158891	0.157751	0.169714	0.171564	0.179876	0.159781	0.185845	0.122974	0.121402	0.124387	0.124672	0.124752	0.12746	0.12398	0.127318	0	0.135732	0.165457
Transient_94446	0.176929	0.133455	0.129978	0.148782	0.147637	0.147726	0.153028	0.150613	0.14794	0.157618	0.160806	0.138412	0.164197	0.149821	0.177091	0.152581	0.17312	0.165704	0.170649	0.151146	0.12842	0.143735	0.150616	0.162563	0.173423	0.175437	0.183793	0.125843	0.156741	0.147582	0.158268	0.157149	0.169277	0.172216	0.17918	0.159182	0.184923	0.122309	0.120973	0.125245	0.124828	0.124476	0.127258	0.125334	0.126332	0.135732	0	0.164848
typeC_26614	0.20296	0.11285	0.105417	0.148326	0.149494	0.151353	0.160784	0.155916	0.150593	0.167804	0.167064	0.0712423	0.0788487	0.0746013	0.0839172	0.0755498	0.0855507	0.0781742	0.081723	0.0738277	0.0730314	0.076802	0.0794709	0.0880878	0.0935175	0.0900886	0.0954181	0.0709429	0.0827861	0.0790854	0.0819219	0.0870749	0.0887384	0.0916412	0.0942942	0.0826641	0.0971	0.0875297	0.0934494	0.122718	0.127823	0.134476	0.127015	0.13456	0.140278	0.165457	0.164848	0
Resident_157515	0	0.130238	0.130871	0.117052	0.114492	0.113941	0.114512	0.116096	0.116768	0.11593	0.124098	0.169625	0.200657	0.183492	0.214753	0.18686	0.209672	0.201965	0.21017	0.186212	0.157449	0.1757	0.18508	0.197396	0.210963	0.212529	0.224949	0.15449	0.190621	0.180431	0.194562	0.191628	0.207392	0.208726	0.219202	0.195473	0.226977	0.154036	0.15326	0.16182	0.162423	0.162787	0.164716	0.163295	0.166058	0.176077	0.177035	0.202914
Resident_126165	0.130238	0	0.068826	0.0862047	0.0940105	0.0937659	0.0928157	0.0880822	0.0867012	0.0974556	0.0996027	0.0797433	0.111898	0.0941471	0.126387	0.0975598	0.120863	0.112998	0.119839	0.0956669	0.0670837	0.0858749	0.0945845	0.107614	0.12138	0.123347	0.133146	0.063795	0.100356	0.090159	0.10364	0.0997531	0.116122	0.118916	0.127612	0.105692	0.135096	0.0711526	0.0760768	0.100018	0.104104	0.108159	0.102818	0.108892	0.112509	0.134232	0.133484	0.112711
Resident_62250	0.130871	0.068826	0	0.0919921	0.0927146	0.0920994	0.100029	0.0957513	0.0916872	0.105199	0.107579	0.0724251	0.104407	0.0866335	0.118729	0.0900727	0.113165	0.105482	0.112494	0.0882535	0.0600527	0.0785971	0.0874268	0.100296	0.113875	0.11572	0.12586	0.0566105	0.0930086	0.0827772	0.0963825	0.0927157	0.108925	0.1113	0.120187	0.0986015	0.127551	0.0646123	0.0697319	0.0951393	0.0991965	0.103551	0.0984929	0.103814	0.108119	0.130432	0.129793	0.105351
Resident_126161	0.117052	0.0862047	0.0919921	0	0.0977639	0.096606	0.0909091	0.0887946	0.0899223	0.0876526	0.0969908	0.115734	0.146828	0.12953	0.160985	0.13298	0.155667	0.148026	0.155258	0.131753	0.103724	0.121636	0.130618	0.142897	0.156287	0.158033	0.169398	0.100802	0.136266	0.126128	0.139717	0.13639	0.152259	0.153858	0.163779	0.141399	0.171185	0.104211	0.10597	0.121913	0.124406	0.12724	0.125067	0.127185	0.130869	0.147306	0.148479	0.148237
Resident_31868	0.114492	0.0940105	0.0927146	0.0977639	0	0.0964394	0.101112	0.0997333	0.0982342	0.105106	0.109937	0.117204	0.147469	0.13041	0.16145	0.133905	0.156443	0.14885	0.156168	0.132882	0.105494	0.122943	0.131875	0.14375	0.157103	0.158876	0.17012	0.102623	0.137567	0.12737	0.140521	0.137687	0.153049	0.155028	0.164548	0.142129	0.171661	0.105658	0.107057	0.122491	0.125018	0.127126	0.125833	0.12768	0.13098	0.14688	0.147685	0.149155
Resident_35322	0.113941	0.0937659	0.0920994	0.096606	0.0964394	0	0.100557	0.0978847	0.0967938	0.102775	0.108118	0.119363	0.149393	0.132713	0.163784	0.136169	0.158424	0.150795	0.158171	0.134888	0.107685	0.125048	0.134046	0.145954	0.159183	0.161122	0.172071	0.10476	0.139353	0.129525	0.142871	0.139922	0.155225	0.156953	0.166568	0.144117	0.17384	0.107259	0.108802	0.12336	0.125338	0.127628	0.126275	0.128177	0.131548	0.147514	0.147558	0.151148
Resident_126178	0.114512	0.0928157	0.100029	0.0909091	0.101112	0.100557	0	0.0888197	0.0911178	0.0922762	0.0972029	0.12882	0.160191	0.142527	0.174611	0.145958	0.169497	0.161326	0.167788	0.144217	0.116734	0.134792	0.143247	0.156493	0.169861	0.17202	0.182147	0.113821	0.149689	0.139275	0.152269	0.149283	0.164968	0.167738	0.176573	0.153657	0.18367	0.115758	0.117233	0.131437	0.13354	0.13531	0.13411	0.135631	0.139165	0.154579	0.153115	0.160838
Resident_126167	0.116096	0.0880822	0.0957513	0.0887946	0.0997333	0.0978847	0.0888197	0	0.0863209	0.091109	0.0958077	0.123941	0.155445	0.137778	0.169926	0.141052	0.164497	0.156833	0.163105	0.139326	0.111799	0.12978	0.138405	0.151488	0.164887	0.1672	0.177251	0.108788	0.144659	0.13426	0.147288	0.14442	0.160124	0.162866	0.171865	0.149005	0.178957	0.11093	0.112809	0.128038	0.130147	0.132376	0.130672	0.132659	0.135804	0.151879	0.150541	0.155974
Resident_126169	0.116768	0.0867012	0.0916872	0.0899223	0.0982342	0.0967938	0.0911178	0.0863209	0	0.0934793	0.0998392	0.118518	0.149727	0.132296	0.164225	0.135652	0.158949	0.151026	0.15732	0.13372	0.106567	0.124386	0.132971	0.146104	0.159412	0.161652	0.171532	0.103494	0.139149	0.128836	0.141862	0.13879	0.154548	0.157322	0.16605	0.143453	0.173362	0.105944	0.108069	0.124044	0.126116	0.128608	0.126876	0.129127	0.132431	0.149032	0.147759	0.150225
Resident_126163	0.11593	0.0974556	0.105199	0.0876526	0.105106	0.102775	0.0922762	0.091109	0.0934793	0	0.0938672	0.135505	0.167249	0.149483	0.181731	0.152831	0.176415	0.168443	0.174564	0.151107	0.123407	0.141726	0.150171	0.163236	0.176829	0.17895	0.188908	0.120391	0.156722	0.146041	0.159151	0.156146	0.171831	0.174593	0.183762	0.160581	0.190903	0.122012	0.123217	0.136623	0.138736	0.140842	0.139453	0.140913	0.14422	0.158678	0.157379	0.167864
Resident_126158	0.124098	0.0996027	0.107579	0.0969908	0.109937	0.108118	0.0972029	0.0958077	0.0998392	0.0938672	0	0.134831	0.166697	0.14885	0.181255	0.152209	0.175823	0.168048	0.174056	0.150499	0.122523	0.140924	0.149394	0.162661	0.17613	0.178353	0.188538	0.119556	0.155979	0.145418	0.158598	0.155418	0.171285	0.173958	0.183055	0.159945	0.190301	0.121888	0.123578	0.138098	0.140462	0.142877	0.14128	0.143002	0.146831	0.162157	0.160792	0.167346
typeC_26626	0.169625	0.0797433	0.0724251	0.115734	0.117204	0.119363	0.12882	0.123941	0.118518	0.135505	0.134831	0	0.070448	0.0584613	0.0814244	0.0606936	0.078831	0.0709841	0.0771595	0.0590212	0.0425722	0.0546963	0.0611316	0.0721456	0.0824631	0.0820342	0.0903489	0.0394392	0.0648639	0.0579927	0.0673667	0.0669426	0.077336	0.0799698	0.0861595	0.0693488	0.0921125	0.055355	0.0624897	0.0942192	0.0998167	0.106746	0.0991185	0.106955	0.112621	0.13833	0.138281	0.0712035
typeC_26627	0.200657	0.111898	0.104407	0.146828	0.147469	0.149393	0.160191	0.155445	0.149727	0.167249	0.166697	0.070448	0	0.0744493	0.0836062	0.0747811	0.0854497	0.0781274	0.0820358	0.0738172	0.0722519	0.0756961	0.0791402	0.0868399	0.0926351	0.0892982	0.0956749	0.0700293	0.0813722	0.078336	0.0818956	0.0866361	0.0886737	0.0907543	0.0945843	0.0831085	0.0976015	0.0867984	0.0924003	0.121257	0.126404	0.132979	0.126027	0.133279	0.138931	0.163636	0.164157	0.07881
typeC_88353	0.183492	0.0941471	0.0866335	0.12953	0.13041	0.132713	0.142527	0.137778	0.132296	0.149483	0.14885	0.0584613	0.0744493	0	0.0831269	0.0666759	0.0820114	0.0742861	0.0797553	0.0655206	0.0559919	0.0635859	0.0683789	0.0778064	0.0859402	0.0845216	0.0918107	0.0531741	0.0715071	0.0662947	0.0730567	0.0750049	0.0815394	0.0837848	0.0888735	0.0744313	0.0934738	0.0694981	0.0758713	0.106365	0.111706	0.118247	0.110874	0.118257	0.123825	0.149543	0.14979	0.0744809
typeC_26619	0.214753	0.126387	0.118729	0.160985	0.16145	0.163784	0.174611	0.169926	0.164225	0.181731	0.181255	0.0814244	0.0836062	0.0831269	0	0.0831231	0.0900485	0.0835956	0.0866125	0.0827087	0.0851933	0.0867094	0.0888037	0.0959438	0.0994022	0.0950177	0.100882	0.0835971	0.090928	0.0890037	0.0902594	0.0969099	0.096144	0.0977455	0.099952	0.0907994	0.101774	0.10076	0.106026	0.133953	0.139166	0.145431	0.138833	0.145801	0.151276	0.17599	0.176951	0.0839922
typeC_45800	0.18686	0.0975598	0.0900727	0.13298	0.133905	0.136169	0.145958	0.141052	0.135652	0.152831	0.152209	0.0606936	0.0747811	0.0666759	0.0831231	0	0.0813138	0.0750965	0.0799671	0.0671872	0.0591285	0.066778	0.070976	0.0809386	0.0885565	0.0864986	0.0938095	0.0567432	0.074843	0.0691816	0.0755363	0.078272	0.0842826	0.0864434	0.0910973	0.0768277	0.0954635	0.0728248	0.0790089	0.10933	0.114622	0.121264	0.114144	0.12152	0.127	0.152524	0.152504	0.0753519
typeC_45804	0.209672	0.120863	0.113165	0.155667	0.156443	0.158424	0.169497	0.164497	0.158949	0.176415	0.175823	0.078831	0.0854497	0.0820114	0.0900485	0.0813138	0	0.0849956	0.0883352	0.0817674	0.0805182	0.0841897	0.0869174	0.0953486	0.100137	0.096204	0.102528	0.0789878	0.0906386	0.0866741	0.0895203	0.0948457	0.0971403	0.098237	0.101973	0.0901656	0.104026	0.0954221	0.100967	0.129791	0.134753	0.141452	0.134662	0.141874	0.147107	0.172117	0.17288	0.0855417
typeC_26620	0.201965	0.112998	0.105482	0.148026	0.14885	0.150795	0.161326	0.156833	0.151026	0.168443	0.168048	0.0709841	0.0781274	0.0742861	0.0835956	0.0750965	0.0849956	0	0.0817879	0.0743828	0.0731911	0.0763863	0.0797402	0.0876763	0.0927895	0.0896124	0.0961706	0.0709994	0.0820063	0.0789774	0.0821774	0.0872342	0.0891974	0.091138	0.0946046	0.0831774	0.0976292	0.0877334	0.0934838	0.122362	0.127502	0.134038	0.126943	0.134191	0.1399	0.16491	0.165635	0.078178
typeC_26623	0.21017	0.119839	0.112494	0.155258	0.156168	0.158171	0.167788	0.163105	0.15732	0.174564	0.174056	0.0771595	0.0820358	0.0797553	0.0866125	0.0799671	0.0883352	0.0817879	0	0.0789283	0.0793924	0.0824774	0.0842557	0.092838	0.0972075	0.09326	0.0982404	0.0777508	0.0879049	0.0846157	0.0864889	0.0923419	0.0930317	0.095611	0.0977999	0.0870139	0.0993969	0.0943415	0.100198	0.128703	0.133804	0.1408	0.133712	0.140914	0.146545	0.171668	0.170524	0.0818411
typeC_26617	0.186212	0.0956669	0.0882535	0.131753	0.132882	0.134888	0.144217	0.139326	0.13372	0.151107	0.150499	0.0590212	0.0738172	0.0655206	0.0827087	0.0671872	0.0817674	0.0743828	0.0789283	0	0.0574753	0.064974	0.0695161	0.0794827	0.0877559	0.0858643	0.0926862	0.0545606	0.0728038	0.0676935	0.0739332	0.0760268	0.0823345	0.0856101	0.0898187	0.0753231	0.0941595	0.0709624	0.0775098	0.108089	0.113703	0.120366	0.112761	0.12052	0.126101	0.151878	0.151057	0.0737393
typeB1_Z124047	0.157449	0.0670837	0.0600527	0.103724	0.105494	0.107685	0.116734	0.111799	0.106567	0.123407	0.122523	0.0425722	0.0722519	0.0559919	0.0851933	0.0591285	0.0805182	0.0731911	0.0793924	0.0574753	0	0.0473342	0.0551345	0.0672148	0.0791989	0.0814408	0.090361	0.0273365	0.0609986	0.0519715	0.0642134	0.0608363	0.0754215	0.0779021	0.0855022	0.0663383	0.0922042	0.0428045	0.0506436	0.0837925	0.0897885	0.0966917	0.0888494	0.0971529	0.102696	0.12859	0.128266	0.0729131
typeB1_Z78581	0.1757	0.0858749	0.0785971	0.121636	0.122943	0.125048	0.134792	0.12978	0.124386	0.141726	0.140924	0.0546963	0.0756961	0.0635859	0.0867094	0.066778	0.0841897	0.0763863	0.0824774	0.064974	0.0473342	0	0.0619963	0.0709539	0.0799281	0.0824067	0.0901556	0.0451286	0.0667	0.0613551	0.0691474	0.0697135	0.0779447	0.0810476	0.0862976	0.0702081	0.0920032	0.0615402	0.068312	0.0993998	0.105114	0.111826	0.104333	0.112083	0.117712	0.143273	0.143555	0.0768143
typeB1_Z32005	0.18508	0.0945845	0.0874268	0.130618	0.131875	0.134046	0.143247	0.138405	0.132971	0.150171	0.149394	0.0611316	0.0791402	0.0683789	0.0888037	0.070976	0.0869174	0.0797402	0.0842557	0.0695161	0.0551345	0.0619963	0	0.0755945	0.0828859	0.0841782	0.0904883	0.0535146	0.0718797	0.0664126	0.072194	0.0749577	0.080914	0.0838213	0.0878447	0.072998	0.0867461	0.0699033	0.0766023	0.107185	0.112661	0.11954	0.112065	0.119784	0.125555	0.151084	0.150494	0.0792179
typeB1_Z78580	0.197396	0.107614	0.100296	0.142897	0.14375	0.145954	0.156493	0.151488	0.146104	0.163236	0.162661	0.0721456	0.0868399	0.0778064	0.0959438	0.0809386	0.0953486	0.0876763	0.092838	0.0794827	0.0672148	0.0709539	0.0755945	0	0.0850424	0.0909661	0.0977012	0.0657803	0.0789386	0.0763773	0.0815337	0.0826982	0.0878903	0.0901461	0.0949345	0.0818131	0.0994465	0.0827374	0.0890004	0.118792	0.124338	0.130658	0.123273	0.131122	0.136569	0.161947	0.162475	0.0879894
typeB1_Z124038	0.210963	0.12138	0.113875	0.156287	0.157103	0.159183	0.169861	0.164887	0.159412	0.176829	0.17613	0.0824631	0.0926351	0.0859402	0.0994022	0.0885565	0.100137	0.0927895	0.0972075	0.0877559	0.0791989	0.0799281	0.0828859	0.0850424	0	0.094447	0.100136	0.0788845	0.0869531	0.0854617	0.088319	0.0915029	0.0932915	0.0953039	0.0987526	0.0871853	0.101746	0.0960402	0.101848	0.130427	0.135817	0.142001	0.134779	0.142416	0.148029	0.172889	0.17331	0.0936133
typeB2_Z40882	0.212529	0.123347	0.11572	0.158033	0.158876	0.161122	0.17202	0.1672	0.161652	0.17895	0.178353	0.0820342	0.0892982	0.0845216	0.0950177	0.0864986	0.096204	0.0896124	0.09326	0.0858643	0.0814408	0.0824067	0.0841782	0.0909661	0.094447	0	0.0894931	0.0794423	0.0828835	0.0820352	0.0819375	0.0898246	0.0871539	0.0887763	0.0909956	0.0863978	0.0914774	0.0976306	0.103062	0.131637	0.13683	0.143449	0.136399	0.143787	0.149215	0.174204	0.175376	0.0898838
typeB2_Z31884	0.224949	0.133146	0.12586	0.169398	0.17012	0.172071	0.182147	0.177251	0.171532	0.188908	0.188538	0.0903489	0.0956749	0.0918107	0.100882	0.0938095	0.102528	0.0961706	0.0982404	0.0926862	0.090361	0.0901556	0.0904883	0.0977012	0.100136	0.0894931	0	0.0883577	0.0892349	0.0893647	0.0871181	0.0949536	0.0914172	0.0942046	0.0930613	0.0917026	0.0934499	0.107023	0.112743	0.14147	0.146426	0.153477	0.146314	0.153533	0.15934	0.184509	0.183662	0.095508
typeB2_Z92362	0.15449	0.063795	0.0566105	0.100802	0.102623	0.10476	0.113821	0.108788	0.103494	0.120391	0.119556	0.0394392	0.0700293	0.0531741	0.0835971	0.0567432	0.0789878	0.0709994	0.0777508	0.0545606	0.0273365	0.0451286	0.0535146	0.0657803	0.0788845	0.0794423	0.0883577	0	0.0574209	0.0487664	0.0614347	0.0578926	0.0726413	0.0756276	0.0831939	0.0645255	0.0902674	0.0395069	0.0476139	0.0812666	0.0872642	0.094252	0.0863031	0.0945958	0.100116	0.12614	0.12579	0.0707713
typeB2_Z124036	0.190621	0.100356	0.0930086	0.136266	0.137567	0.139353	0.149689	0.144659	0.139149	0.156722	0.155979	0.0648639	0.0813722	0.0715071	0.090928	0.074843	0.0906386	0.0820063	0.0879049	0.0728038	0.0609986	0.0667	0.0718797	0.0789386	0.0869531	0.0828835	0.0892349	0.0574209	0	0.0679235	0.0732636	0.0747302	0.0789233	0.0826259	0.0864095	0.0779017	0.0909221	0.0753387	0.0819405	0.112551	0.118075	0.124644	0.11697	0.12514	0.130473	0.156355	0.156499	0.082564
typeB2_Z92354	0.180431	0.090159	0.0827772	0.126128	0.12737	0.129525	0.139275	0.13426	0.128836	0.146041	0.145418	0.0579927	0.078336	0.0662947	0.0890037	0.0691816	0.0866741	0.0789774	0.0846157	0.0676935	0.0519715	0.0613551	0.0664126	0.0763773	0.0854617	0.0820352	0.0893647	0.0487664	0.0679235	0	0.0700467	0.0711108	0.0786229	0.0812099	0.0864413	0.0736698	0.0910209	0.0653966	0.0722572	0.1035	0.109047	0.115838	0.10823	0.116048	0.121743	0.147563	0.147345	0.0790013
typeB2_Z124043	0.194562	0.10364	0.0963825	0.139717	0.140521	0.142871	0.152269	0.147288	0.141862	0.159151	0.158598	0.0673667	0.0818956	0.0730567	0.0902594	0.0755363	0.0895203	0.0821774	0.0864889	0.0739332	0.0642134	0.0691474	0.072194	0.0815337	0.088319	0.0819375	0.0871181	0.0614347	0.0732636	0.0700467	0	0.0776436	0.0800162	0.0833111	0.0861031	0.077135	0.0856753	0.0787805	0.0851122	0.11514	0.120541	0.12748	0.119973	0.127784	0.133235	0.15875	0.158082	0.0819749
typeB2_Z92367	0.191628	0.0997531	0.0927157	0.13639	0.137687	0.139922	0.149283	0.14442	0.13879	0.156146	0.155418	0.0669426	0.0866361	0.0750049	0.0969099	0.078272	0.0948457	0.0872342	0.0923419	0.0760268	0.0608363	0.0697135	0.0749577	0.0826982	0.0915029	0.0898246	0.0949536	0.0578926	0.0747302	0.0711108	0.0776436	0	0.0847989	0.0871465	0.0927133	0.0816611	0.0977908	0.0748689	0.0819548	0.113288	0.118763	0.125789	0.117614	0.126115	0.131557	0.157792	0.156945	0.0868424
typeB2_Z92365	0.207392	0.116122	0.108925	0.152259	0.153049	0.155225	0.164968	0.160124	0.154548	0.171831	0.171285	0.077336	0.0886737	0.0815394	0.096144	0.0842826	0.0971403	0.0891974	0.0930317	0.0823345	0.0754215	0.0779447	0.080914	0.0878903	0.0932915	0.0871539	0.0914172	0.0726413	0.0789233	0.0786229	0.0800162	0.0847989	0	0.088443	0.0904136	0.0845479	0.0925865	0.0906969	0.0970546	0.126473	0.132221	0.138935	0.131283	0.139114	0.144612	0.169741	0.169161	0.0887001
typeB2_Z92363	0.208726	0.118916	0.1113	0.153858	0.155028	0.156953	0.167738	0.162866	0.157322	0.174593	0.173958	0.0799698	0.0907543	0.0837848	0.0977455	0.0864434	0.098237	0.091138	0.095611	0.0856101	0.0779021	0.0810476	0.0838213	0.0901461	0.0953039	0.0887763	0.0942046	0.0756276	0.0826259	0.0812099	0.0833111	0.0871465	0.088443	0	0.0932827	0.0874503	0.0960147	0.0935435	0.0991112	0.128304	0.133546	0.140141	0.132963	0.140463	0.146098	0.171481	0.172117	0.0914965
typeB2_Z78595	0.219202	0.127612	0.120187	0.163779	0.164548	0.166568	0.176573	0.171865	0.16605	0.183762	0.183055	0.0861595	0.0945843	0.0888735	0.099952	0.0910973	0.101973	0.0946046	0.0977999	0.0898187	0.0855022	0.0862976	0.0878447	0.0949345	0.0987526	0.0909956	0.0930613	0.0831939	0.0864095	0.0864413	0.0861031	0.0927133	0.0904136	0.0932827	0	0.0900205	0.0951104	0.101682	0.10758	0.136906	0.141961	0.148715	0.14155	0.149086	0.154425	0.179829	0.178914	0.0940464
typeB1_Z88344	0.195473	0.105692	0.0986015	0.141399	0.142129	0.144117	0.153657	0.149005	0.143453	0.160581	0.159945	0.0693488	0.0831085	0.0744313	0.0907994	0.0768277	0.0901656	0.0831774	0.0870139	0.0753231	0.0663383	0.0702081	0.072998	0.0818131	0.0871853	0.0863978	0.0917026	0.0645255	0.0779017	0.0736698	0.077135	0.0816611	0.0845479	0.0874503	0.0900205	0	0.093476	0.0810851	0.0872822	0.116838	0.121852	0.128665	0.121371	0.128922	0.134546	0.159726	0.15898	0.0826849
typeB2_Z32009	0.226977	0.135096	0.127551	0.171185	0.171661	0.17384	0.18367	0.178957	0.173362	0.190903	0.190301	0.0921125	0.0976015	0.0934738	0.101774	0.0954635	0.104026	0.0976292	0.0993969	0.0941595	0.0922042	0.0920032	0.0867461	0.0994465	0.101746	0.0914774	0.0934499	0.0902674	0.0909221	0.0910209	0.0856753	0.0977908	0.0925865	0.0960147	0.0951104	0.093476	0	0.108757	0.114602	0.143138	0.148376	0.155131	0.147962	0.155588	0.160963	0.186057	0.185009	0.0969977
Transient_28549	0.154036	0.0711526	0.0646123	0.104211	0.105658	0.107259	0.115758	0.11093	0.105944	0.122012	0.121888	0.055355	0.0867984	0.0694981	0.10076	0.0728248	0.0954221	0.0877334	0.0943415	0.0709624	0.0428045	0.0615402	0.0699033	0.0827374	0.0960402	0.0976306	0.107023	0.0395069	0.0753387	0.0653966	0.0787805	0.0748689	0.0906969	0.0935435	0.101682	0.0810851	0.108757	0	0.0561918	0.084416	0.0891096	0.0946739	0.0881201	0.0945146	0.0997986	0.122897	0.122244	0.087502
Transient_40246	0.15326	0.0760768	0.0697319	0.10597	0.107057	0.108802	0.117233	0.112809	0.108069	0.123217	0.123578	0.0624897	0.0924003	0.0758713	0.106026	0.0790089	0.100967	0.0934838	0.100198	0.0775098	0.0506436	0.068312	0.0766023	0.0890004	0.101848	0.103062	0.112743	0.0476139	0.0819405	0.0722572	0.0851122	0.0819548	0.0970546	0.0991112	0.10758	0.0872822	0.114602	0.0561918	0	0.0857397	0.0890666	0.0946408	0.0890976	0.0949642	0.0999479	0.121299	0.121024	0.0934045
Transient_93820	0.16182	0.100018	0.0951393	0.121913	0.122491	0.12336	0.131437	0.128038	0.124044	0.136623	0.138098	0.0942192	0.121257	0.106365	0.133953	0.10933	0.129791	0.122362	0.128703	0.108089	0.0837925	0.0993998	0.107185	0.118792	0.130427	0.131637	0.14147	0.0812666	0.112551	0.1035	0.11514	0.113288	0.126473	0.128304	0.136906	0.116838	0.143138	0.084416	0.0857397	0	0.102608	0.10586	0.104337	0.106144	0.109576	0.124692	0.125413	0.122666
Transient_67975	0.162423	0.104104	0.0991965	0.124406	0.125018	0.125338	0.13354	0.130147	0.126116	0.138736	0.140462	0.0998167	0.126404	0.111706	0.139166	0.114622	0.134753	0.127502	0.133804	0.113703	0.0897885	0.105114	0.112661	0.124338	0.135817	0.13683	0.146426	0.0872642	0.118075	0.109047	0.120541	0.118763	0.132221	0.133546	0.141961	0.121852	0.148376	0.0891096	0.0890666	0.102608	0	0.107035	0.104204	0.106497	0.110435	0.124655	0.12466	0.127761
Transient_57919	0.162787	0.108159	0.103551	0.12724	0.127126	0.127628	0.13531	0.132376	0.128608	0.140842	0.142877	0.106746	0.132979	0.118247	0.145431	0.121264	0.141452	0.134038	0.1408	0.120366	0.0966917	0.111826	0.11954	0.130658	0.142001	0.143449	0.153477	0.094252	0.124644	0.115838	0.12748	0.125789	0.138935	0.140141	0.148715	0.128665	0.155131	0.0946739	0.0946408	0.10586	0.107035	0	0.108237	0.108799	0.111109	0.124617	0.124442	0.134417
Transient_62471	0.164716	0.102818	0.0984929	0.125067	0.125833	0.126275	0.13411	0.130672	0.126876	0.139453	0.14128	0.0991185	0.126027	0.110874	0.138833	0.114144	0.134662	0.126943	0.133712	0.112761	0.0888494	0.104333	0.112065	0.123273	0.134779	0.136399	0.146314	0.0863031	0.11697	0.10823	0.119973	0.117614	0.131283	0.132963	0.14155	0.121371	0.147962	0.0881201	0.0890976	0.104337	0.104204	0.108237	0	0.108725	0.111588	0.127173	0.127272	0.127132
Transient_79751	0.163295	0.108892	0.103814	0.127185	0.12768	0.128177	0.135631	0.132659	0.129127	0.140913	0.143002	0.106955	0.133279	0.118257	0.145801	0.12152	0.141874	0.134191	0.140914	0.12052	0.0971529	0.112083	0.119784	0.131122	0.142416	0.143787	0.153533	0.0945958	0.12514	0.116048	0.127784	0.126115	0.139114	0.140463	0.149086	0.128922	0.155588	0.0945146	0.0949642	0.106144	0.106497	0.108799	0.108725	0	0.112065	0.124078	0.125314	0.134694
Transient_57910	0.166058	0.112509	0.108119	0.130869	0.13098	0.131548	0.139165	0.135804	0.132431	0.14422	0.146831	0.112621	0.138931	0.123825	0.151276	0.127	0.147107	0.1399	0.146545	0.126101	0.102696	0.117712	0.125555	0.136569	0.148029	0.149215	0.15934	0.100116	0.130473	0.121743	0.133235	0.131557	0.144612	0.146098	0.154425	0.134546	0.160963	0.0997986	0.0999479	0.109576	0.110435	0.111109	0.111588	0.112065	0	0.127204	0.126398	0.140245
Transient_79759	0.176077	0.134232	0.130432	0.147306	0.14688	0.147514	0.154579	0.151879	0.149032	0.158678	0.162157	0.13833	0.163636	0.149543	0.17599	0.152524	0.172117	0.16491	0.171668	0.151878	0.12859	0.143273	0.151084	0.161947	0.172889	0.174204	0.184509	0.12614	0.156355	0.147563	0.15875	0.157792	0.169741	0.171481	0.179829	0.159726	0.186057	0.122897	0.121299	0.124692	0.124655	0.124617	0.127173	0.124078	0.127204	0	0.135875	0.165621
Transient_94446	0.177035	0.133484	0.129793	0.148479	0.147685	0.147558	0.153115	0.150541	0.147759	0.157379	0.160792	0.138281	0.164157	0.14979	0.176951	0.152504	0.17288	0.165635	0.170524	0.151057	0.128266	0.143555	0.150494	0.162475	0.17331	0.175376	0.183662	0.12579	0.156499	0.147345	0.158082	0.156945	0.169161	0.172117	0.178914	0.15898	0.185009	0.122244	0.121024	0.125413	0.12466	0.124442	0.127272	0.125314	0.126398	0.135875	0	0.164729
typeC_26614	0.202914	0.112711	0.105351	0.148237	0.149155	0.151148	0.160838	0.155974	0.150225	0.167864	0.167346	0.0712035	0.07881	0.0744809	0.0839922	0.0753519	0.0855417	0.078178	0.0818411	0.0737393	0.0729131	0.0768143	0.0792179	0.0879894	0.0936133	0.0898838	0.095508	0.0707713	0.082564	0.0790013	0.0819749	0.0868424	0.0887001	0.0914965	0.0940464	0.0826849	0.0969977	0.087502	0.0934045	0.122666	0.127761	0.134417	0.127132	0.134694	0.140245	0.165621	0.164729	0
Resident_157515	0	0.130347	0.130911	0.117027	0.114521	0.113843	0.114595	0.116017	0.116763	0.115806	0.124058	0.169858	0.200535	0.183672	0.214904	0.186899	0.210508	0.202113	0.210103	0.186373	0.157782	0.175926	0.185456	0.197439	0.211158	0.212788	0.225148	0.15469	0.19076	0.180726	0.1947	0.191645	0.207561	0.20887	0.219437	0.195587	0.227011	0.154313	0.153581	0.162312	0.162854	0.163247	0.165078	0.163829	0.166532	0.17634	0.177231	0.203083
Resident_126165	0.130347	0	0.0688886	0.0864397	0.0941506	0.0938416	0.0927606	0.0881921	0.0867219	0.097712	0.10001	0.0797589	0.111554	0.0940671	0.126412	0.0975024	0.121221	0.112964	0.119576	0.0956097	0.0672331	0.0859008	0.094797	0.107624	0.121378	0.123565	0.13328	0.0637723	0.100357	0.0902751	0.103531	0.0996191	0.116021	0.118966	0.127703	0.105749	0.134998	0.071199	0.0761347	0.100119	0.104133	0.108073	0.102975	0.109048	0.112509	0.134142	0.133668	0.112626
Resident_62250	0.130911	0.0688886	0	0.0922776	0.092946	0.0921292	0.100063	0.0959611	0.0918437	0.105513	0.107939	0.0724887	0.10403	0.0865267	0.118684	0.0900606	0.113552	0.105447	0.112314	0.0883438	0.0602645	0.0786963	0.0877334	0.100308	0.113908	0.115972	0.125994	0.0567078	0.0930312	0.0828953	0.0963484	0.0925398	0.108885	0.111536	0.120281	0.0987223	0.127571	0.0647919	0.0699458	0.0952994	0.0994651	0.103618	0.0986109	0.104054	0.108324	0.130365	0.130178	0.105396
Resident_126161	0.117027	0.0864397	0.0922776	0	0.0978018	0.0967084	0.0912082	0.0889072	0.0900812	0.0879714	0.0973753	0.115834	0.146457	0.129642	0.161013	0.132895	0.156151	0.148033	0.155179	0.131885	0.10403	0.121837	0.130958	0.142998	0.156383	0.158409	0.169627	0.100982	0.136519	0.126382	0.139805	0.136433	0.152251	0.154023	0.16398	0.14156	0.17136	0.104494	0.106233	0.122137	0.12478	0.127303	0.125457	0.127592	0.131134	0.147432	0.148944	0.148336
Resident_31868	0.114521	0.0941506	0.092946	0.0978018	0	0.0965219	0.101347	0.0997572	0.0983492	0.105152	0.110056	0.117549	0.1475	0.130711	0.16184	0.134034	0.157081	0.149128	0.156232	0.133118	0.105957	0.123381	0.13243	0.144089	0.15731	0.159362	0.170566	0.102974	0.137869	0.127856	0.140834	0.13791	0.1533	0.155333	0.164867	0.142452	0.171909	0.105948	0.107479	0.122893	0.125366	0.127434	0.126356	0.127825	0.131327	0.146931	0.148129	0.149431
Resident_35322	0.113843	0.0938416	0.0921292	0.0967084	0.0965219	0	0.100512	0.0978488	0.0969005	0.102816	0.108302	0.119388	0.149242	0.132748	0.163851	0.136026	0.158965	0.150795	0.158132	0.135048	0.107826	0.125141	0.134211	0.145894	0.159154	0.161469	0.172319	0.10481	0.139501	0.129638	0.142942	0.139831	0.155242	0.157032	0.166654	0.144197	0.174014	0.107414	0.109043	0.123771	0.125614	0.128001	0.126433	0.128673	0.131827	0.147773	0.147879	0.151297
Resident_126178	0.114595	0.0927606	0.100063	0.0912082	0.101347	0.100512	0	0.0884127	0.0909905	0.092453	0.097459	0.128508	0.159484	0.142311	0.174247	0.145639	0.169516	0.161034	0.167277	0.14401	0.116611	0.134621	0.143216	0.156154	0.169563	0.171888	0.18195	0.113551	0.149473	0.139181	0.152035	0.148923	0.164633	0.167558	0.176524	0.153402	0.183453	0.115659	0.117078	0.131392	0.133571	0.13542	0.134188	0.135792	0.139268	0.154579	0.153277	0.160611
Resident_126167	0.116017	0.0881921	0.0959611	0.0889072	0.0997572	0.0978488	0.0884127	0	0.0860333	0.0911823	0.0961008	0.123939	0.155028	0.137776	0.169851	0.140932	0.164731	0.156745	0.162887	0.139379	0.112021	0.130004	0.138666	0.151472	0.164898	0.167333	0.177286	0.108838	0.14467	0.134399	0.147248	0.144308	0.160026	0.162941	0.171912	0.148991	0.178939	0.111065	0.113001	0.128008	0.130369	0.132669	0.130934	0.132837	0.136218	0.151917	0.151011	0.155952
Resident_126169	0.116763	0.0867219	0.0918437	0.0900812	0.0983492	0.0969005	0.0909905	0.0860333	0	0.0935426	0.100055	0.118536	0.149432	0.132347	0.164282	0.13554	0.159395	0.151056	0.157317	0.133812	0.10673	0.124561	0.133166	0.146064	0.159499	0.161882	0.17174	0.103561	0.139178	0.129029	0.141923	0.138751	0.154597	0.1576	0.166263	0.143506	0.173456	0.106102	0.108245	0.124349	0.126404	0.128729	0.12708	0.129279	0.132561	0.149024	0.148042	0.150224
Resident_126163	0.115806	0.097712	0.105513	0.0879714	0.105152	0.102816	0.092453	0.0911823	0.0935426	0	0.0942926	0.135694	0.167064	0.149606	0.181923	0.152851	0.176993	0.168607	0.174729	0.151308	0.123698	0.14188	0.150522	0.163426	0.177128	0.179403	0.189345	0.120556	0.15693	0.146356	0.159374	0.156184	0.172012	0.174856	0.18405	0.160792	0.191181	0.122244	0.123568	0.13709	0.138936	0.141086	0.139857	0.141483	0.144703	0.158896	0.157764	0.167968
Resident_126158	0.124058	0.10001	0.107939	0.0973753	0.110056	0.108302	0.097459	0.0961008	0.100055	0.0942926	0	0.135017	0.166569	0.149087	0.181308	0.152396	0.176348	0.168208	0.174205	0.150825	0.122889	0.141234	0.149874	0.162873	0.176442	0.178809	0.188952	0.119765	0.156231	0.145736	0.158803	0.155565	0.171494	0.174217	0.183377	0.160196	0.190518	0.122245	0.123924	0.138581	0.140909	0.143312	0.14183	0.143499	0.147348	0.162607	0.161292	0.167477
typeC_26626	0.169858	0.0797589	0.0724887	0.115834	0.117549	0.119388	0.128508	0.123939	0.118536	0.135694	0.135017	0	0.0702674	0.0583658	0.0814134	0.0605674	0.0789209	0.0708962	0.0769827	0.0589596	0.0426256	0.0546338	0.0612464	0.0720156	0.0823883	0.0822012	0.0903926	0.0394123	0.0648725	0.0579128	0.0673621	0.0668109	0.0773614	0.0800603	0.0862063	0.0694233	0.092119	0.0552977	0.0626164	0.0941708	0.099884	0.106685	0.0992213	0.106933	0.112509	0.138064	0.138477	0.0710895
typeC_26627	0.200535	0.111554	0.10403	0.146457	0.1475	0.149242	0.159484	0.155028	0.149432	0.167064	0.166569	0.0702674	0	0.074382	0.0836934	0.074717	0.0856323	0.0781704	0.0817611	0.0737773	0.0720132	0.0755452	0.0792082	0.0868256	0.0926951	0.0897224	0.0958921	0.0697679	0.0813271	0.0781765	0.0818351	0.0864741	0.0886235	0.0907513	0.0946615	0.0831041	0.0978115	0.0865219	0.0921907	0.121066	0.126066	0.132625	0.12587	0.132888	0.138615	0.163201	0.164147	0.0786946
typeC_88353	0.183672	0.0940671	0.0865267	0.129642	0.130711	0.132748	0.142311	0.137776	0.132347	0.149606	0.149087	0.0583658	0.074382	0	0.0831355	0.0666829	0.0821106	0.0742786	0.0796785	0.0654332	0.056067	0.063598	0.0684888	0.0778371	0.0859844	0.0847134	0.0919469	0.0531802	0.0715899	0.0662187	0.0730288	0.0750052	0.0816467	0.0839204	0.0890437	0.0745812	0.0936638	0.0694899	0.0759189	0.10629	0.111548	0.118195	0.110839	0.118074	0.123684	0.149305	0.150015	0.0744869
typeC_26619	0.214904	0.126412	0.118684	0.161013	0.16184	0.163851	0.174247	0.169851	0.164282	0.181923	0.181308	0.0814134	0.0836934	0.0831355	0	0.0831403	0.0901813	0.0836039	0.0864531	0.0826867	0.0853112	0.086622	0.0890412	0.0961292	0.0995403	0.0953304	0.100902	0.0836825	0.091077	0.0890934	0.0903482	0.0969264	0.0964204	0.0980307	0.100145	0.0910091	0.101887	0.100847	0.106062	0.133879	0.139122	0.145319	0.138908	0.145465	0.15115	0.175446	0.177033	0.0840374
typeC_45800	0.186899	0.0975024	0.0900606	0.132895	0.134034	0.136026	0.145639	0.140932	0.13554	0.152851	0.152396	0.0605674	0.074717	0.0666829	0.0831403	0	0.0816364	0.0751598	0.07975	0.0671059	0.0591559	0.0667079	0.0711191	0.0809455	0.0885869	0.0867693	0.0939453	0.0566749	0.074871	0.069179	0.0754758	0.0781139	0.0842744	0.0864726	0.0911289	0.0769862	0.0955871	0.0726778	0.0789586	0.109153	0.114493	0.121144	0.11417	0.121249	0.126797	0.151979	0.152691	0.0752491
typeC_45804	0.210508	0.121221	0.113552	0.156151	0.157081	0.158965	0.169516	0.164731	0.159395	0.176993	0.176348	0.0789209	0.0856323	0.0821106	0.0901813	0.0816364	0	0.0851272	0.0883674	0.0819162	0.0807827	0.0843743	0.0871818	0.0954613	0.100252	0.0965002	0.102667	0.0792489	0.0908574	0.0869183	0.089725	0.0948939	0.0973687	0.0984338	0.102124	0.0904773	0.104169	0.0956163	0.101348	0.12994	0.134939	0.141449	0.135054	0.141886	0.147198	0.171823	0.173456	0.0856853
typeC_26620	0.202113	0.112964	0.105447	0.148033	0.149128	0.150795	0.161034	0.156745	0.151056	0.168607	0.168208	0.0708962	0.0781704	0.0742786	0.0836039	0.0751598	0.0851272	0	0.0818137	0.0744531	0.0731971	0.0762341	0.0797322	0.0876115	0.0927795	0.0898304	0.0962541	0.0709688	0.0821151	0.0790144	0.0821779	0.0871537	0.0892492	0.0912923	0.0946405	0.0833023	0.0977749	0.0877643	0.0934972	0.122466	0.127513	0.134019	0.12703	0.133955	0.139718	0.164477	0.165914	0.0781064
typeC_26623	0.210103	0.119576	0.112314	0.155179	0.156232	0.158132	0.167277	0.162887	0.157317	0.174729	0.174205	0.0769827	0.0817611	0.0796785	0.0864531	0.07975	0.0883674	0.0818137	0	0.0787655	0.0793466	0.0824133	0.0842862	0.0929004	0.0969839	0.0934265	0.0981877	0.0777099	0.0879893	0.0846476	0.0862142	0.0921315	0.092963	0.095713	0.0978275	0.0871673	0.0994999	0.0941344	0.100058	0.12852	0.133506	0.140446	0.133534	0.140464	0.146327	0.171064	0.170623	0.0815509
typeC_26617	0.186373	0.0956097	0.0883438	0.131885	0.133118	0.135048	0.14401	0.139379	0.133812	0.151308	0.150825	0.0589596	0.0737773	0.0654332	0.0826867	0.0671059	0.0819162	0.0744531	0.0787655	0	0.0574916	0.0649578	0.0695762	0.0794252	0.0877733	0.0860469	0.0926402	0.054511	0.0728572	0.0675704	0.0738103	0.0759634	0.0822857	0.0857892	0.0897403	0.0752972	0.0941249	0.0708203	0.077521	0.108091	0.113603	0.12024	0.112796	0.120339	0.126044	0.151482	0.151217	0.0738049
typeB1_Z124047	0.157782	0.0672331	0.0602645	0.10403	0.105957	0.107826	0.116611	0.112021	0.10673	0.123698	0.122889	0.0426256	0.0720132	0.056067	0.0853112	0.0591559	0.0807827	0.0731971	0.0793466	0.0574916	0	0.0474273	0.0553954	0.0672505	0.0792333	0.0817015	0.0904692	0.0274732	0.0610625	0.0520782	0.0641698	0.0607117	0.075429	0.0780831	0.085601	0.0664071	0.092205	0.0428876	0.0508293	0.0839329	0.0897989	0.0967269	0.0889972	0.0971959	0.102701	0.128344	0.128605	0.0730385
typeB1_Z78581	0.175926	0.0859008	0.0786963	0.121837	0.123381	0.125141	0.134621	0.130004	0.124561	0.14188	0.141234	0.0546338	0.0755452	0.063598	0.086622	0.0667079	0.0843743	0.0762341	0.0824133	0.0649578	0.0474273	0	0.0622954	0.0709904	0.0799212	0.0825794	0.0903453	0.0451579	0.066757	0.0613384	0.0691013	0.0696741	0.0780703	0.081212	0.0864866	0.0703122	0.0920576	0.06156	0.0684577	0.0993972	0.105097	0.11171	0.104369	0.111985	0.117585	0.143003	0.143747	0.0766676
typeB1_Z32005	0.185456	0.094797	0.0877334	0.130958	0.13243	0.134211	0.143216	0.138666	0.133166	0.150522	0.149874	0.0612464	0.0792082	0.0684888	0.0890412	0.0711191	0.0871818	0.0797322	0.0842862	0.0695762	0.0553954	0.0622954	0	0.0756113	0.0831396	0.0844442	0.0906218	0.0537229	0.0721171	0.0666751	0.0723668	0.0749111	0.080951	0.084028	0.0878776	0.0731302	0.0871304	0.0700215	0.0767443	0.107299	0.112862	0.119605	0.112168	0.119737	0.125565	0.150919	0.150812	0.0794787
typeB1_Z78580	0.197439	0.107624	0.100308	0.142998	0.144089	0.145894	0.156154	0.151472	0.146064	0.163426	0.162873	0.0720156	0.0868256	0.0778371	0.0961292	0.0809455	0.0954613	0.0876115	0.0929004	0.0794252	0.0672505	0.0709904	0.0756113	0	0.0850756	0.0913875	0.0978948	0.0657362	0.0791409	0.0764365	0.0815003	0.08274	0.0878071	0.0903267	0.09515	0.082028	0.0997888	0.0825944	0.0889617	0.118637	0.124124	0.130503	0.123181	0.130829	0.13628	0.161552	0.162535	0.0880776
typeB1_Z124038	0.211158	0.121378	0.113908	0.156383	0.15731	0.159154	0.169563	0.164898	0.159499	0.177128	0.176442	0.0823883	0.0926951	0.0859844	0.0995403	0.0885869	0.100252	0.0927795	0.0969839	0.0877733	0.0792333	0.0799212	0.0831396	0.0850756	0	0.0947093	0.10014	0.0789441	0.0871399	0.0855245	0.0882765	0.0914706	0.093225	0.0953442	0.0988787	0.0872741	0.101918	0.0959834	0.10179	0.130389	0.135763	0.14193	0.134902	0.14224	0.147785	0.172357	0.173492	0.0935198
typeB2_Z40882	0.212788	0.123565	0.115972	0.158409	0.159362	0.161469	0.171888	0.167333	0.161882	0.179403	0.178809	0.0822012	0.0897224	0.0847134	0.0953304	0.0867693	0.0965002	0.0898304	0.0934265	0.0860469	0.0817015	0.0825794	0.0844442	0.0913875	0.0947093	0	0.0895909	0.0797893	0.0830465	0.0821601	0.0821681	0.0898872	0.0871608	0.0891303	0.0910529	0.086549	0.0916736	0.0978501	0.103321	0.131843	0.136888	0.143639	0.136508	0.143544	0.149277	0.173993	0.17552	0.0900793
typeB2_Z31884	0.225148	0.13328	0.125994	0.169627	0.170566	0.172319	0.18195	0.177286	0.17174	0.189345	0.188952	0.0903926	0.0958921	0.0919469	0.100902	0.0939453	0.102667	0.0962541	0.0981877	0.0926402	0.0904692	0.0903453	0.0906218	0.0978948	0.10014	0.0895909	0	0.0885347	0.0894529	0.089283	0.0872578	0.0950293	0.091308	0.0943868	0.0930331	0.0918275	0.0934681	0.107065	0.112914	0.141563	0.146601	0.153615	0.146458	0.153391	0.159234	0.184127	0.183896	0.0956226
typeB2_Z92362	0.15469	0.0637723	0.0567078	0.100982	0.102974	0.10481	0.113551	0.108838	0.103561	0.120556	0.119765	0.0394123	0.0697679	0.0531802	0.0836825	0.0566749	0.0792489	0.0709688	0.0777099	0.054511	0.0274732	0.0451579	0.0537229	0.0657362	0.0789441	0.0797893	0.0885347	0	0.0574171	0.0487514	0.0613497	0.0577942	0.0726585	0.0758077	0.0832931	0.0646216	0.0903182	0.039507	0.0476695	0.0812673	0.0872075	0.0941627	0.0863845	0.0944954	0.0999826	0.125832	0.125979	0.0707531
typeB2_Z124036	0.19076	0.100357	0.0930312	0.136519	0.137869	0.139501	0.149473	0.14467	0.139178	0.15693	0.156231	0.0648725	0.0813271	0.0715899	0.091077	0.074871	0.0908574	0.0821151	0.0879893	0.0728572	0.0610625	0.066757	0.0721171	0.0791409	0.0871399	0.0830465	0.0894529	0.0574171	0	0.0678342	0.0730981	0.0745428	0.0787838	0.0828574	0.0865355	0.0779612	0.0910725	0.0753685	0.0819612	0.112493	0.118041	0.124582	0.116994	0.124903	0.130204	0.156087	0.156785	0.0825232
typeB2_Z92354	0.180726	0.0902751	0.0828953	0.126382	0.127856	0.129638	0.139181	0.134399	0.129029	0.146356	0.145736	0.0579128	0.0781765	0.0662187	0.0890934	0.069179	0.0869183	0.0790144	0.0846476	0.0675704	0.0520782	0.0613384	0.0666751	0.0764365	0.0855245	0.0821601	0.089283	0.0487514	0.0678342	0	0.0700705	0.0709848	0.0785336	0.0812604	0.0864117	0.0739363	0.0909426	0.0654336	0.0723623	0.103485	0.109139	0.116028	0.108342	0.115963	0.121636	0.147352	0.147688	0.0789644
typeB2_Z124043	0.1947	0.103531	0.0963484	0.139805	0.140834	0.142942	0.152035	0.147248	0.141923	0.159374	0.158803	0.0673621	0.0818351	0.0730288	0.0903482	0.0754758	0.089725	0.0821779	0.0862142	0.0738103	0.0641698	0.0691013	0.0723668	0.0815003	0.0882765	0.0821681	0.0872578	0.0613497	0.0730981	0.0700705	0	0.0775084	0.0798993	0.0834436	0.0862652	0.0772356	0.0857556	0.0786749	0.0852158	0.115019	0.120515	0.127376	0.119911	0.127613	0.133111	0.158462	0.158378	0.0820333
typeB2_Z92367	0.191645	0.0996191	0.0925398	0.136433	0.13791	0.139831	0.148923	0.144308	0.138751	0.156184	0.155565	0.0668109	0.0864741	0.0750052	0.0969264	0.0781139	0.0948939	0.0871537	0.0921315	0.0759634	0.0607117	0.0696741	0.0749111	0.08274	0.0914706	0.0898872	0.0950293	0.0577942	0.0745428	0.0709848	0.0775084	0	0.0847947	0.0873823	0.0926846	0.0817234	0.0976846	0.074635	0.0818397	0.113129	0.118739	0.125546	0.117557	0.125837	0.131418	0.157304	0.157158	0.0866964
typeB2_Z92365	0.207561	0.116021	0.108885	0.152251	0.1533	0.155242	0.164633	0.160026	0.154597	0.172012	0.171494	0.0773614	0.0886235	0.0816467	0.0964204	0.0842744	0.0973687	0.0892492	0.092963	0.0822857	0.075429	0.0780703	0.080951	0.0878071	0.093225	0.0871608	0.091308	0.0726585	0.0787838	0.0785336	0.0798993	0.0847947	0	0.0885848	0.0904986	0.0847212	0.0926431	0.0906336	0.097006	0.126322	0.13209	0.138599	0.131073	0.138714	0.144327	0.169478	0.169271	0.0886047
typeB2_Z92363	0.20887	0.118966	0.111536	0.154023	0.155333	0.157032	0.167558	0.162941	0.1576	0.174856	0.174217	0.0800603	0.0907513	0.0839204	0.0980307	0.0864726	0.0984338	0.0912923	0.095713	0.0857892	0.0780831	0.081212	0.084028	0.0903267	0.0953442	0.0891303	0.0943868	0.0758077	0.0828574	0.0812604	0.0834436	0.0873823	0.0885848	0	0.0936403	0.0876336	0.0962096	0.0937267	0.0993819	0.128474	0.13356	0.140286	0.133149	0.140318	0.146062	0.171196	0.172429	0.0917215
typeB2_Z78595	0.219437	0.127703	0.120281	0.16398	0.164867	0.166654	0.176524	0.171912	0.166263	0.18405	0.183377	0.0862063	0.0946615	0.0890437	0.100145	0.0911289	0.102124	0.0946405	0.0978275	0.0897403	0.085601	0.0864866	0.0878776	0.09515	0.0988787	0.0910529	0.0930331	0.0832931	0.0865355	0.0864117	0.0862652	0.0926846	0.0904986	0.0936403	0	0.0901921	0.0952752	0.101649	0.107594	0.136904	0.141966	0.148562	0.141586	0.148901	0.154266	0.179421	0.179111	0.0942345
typeB1_Z88344	0.195587	0.105749	0.0987223	0.14156	0.142452	0.144197	0.153402	0.148991	0.143506	0.160792	0.160196	0.0694233	0.0831041	0.0745812	0.0910091	0.0769862	0.0904773	0.0833023	0.0871673	0.0752972	0.0664071	0.0703122	0.0731302	0.082028	0.0872741	0.086549	0.0918275	0.0646216	0.0779612	0.0739363	0.0772356	0.0817234	0.0847212	0.0876336	0.0901921	0	0.0936281	0.0811307	0.0872459	0.116829	0.121814	0.128463	0.121481	0.128688	0.134445	0.159322	0.159159	0.0826283
typeB2_Z32009	0.227011	0.134998	0.127571	0.17136	0.171909	0.174014	0.183453	0.178939	0.173456	0.191181	0.190518	0.092119	0.0978115	0.0936638	0.101887	0.0955871	0.104169	0.0977749	0.0994999	0.0941249	0.092205	0.0920576	0.0871304	0.0997888	0.101918	0.0916736	0.0934681	0.0903182	0.0910725	0.0909426	0.0857556	0.0976846	0.0926431	0.0962096	0.0952752	0.0936281	0	0.108627	0.114535	0.142913	0.148362	0.155132	0.148026	0.155362	0.160887	0.185533	0.185006	0.0971818
Transient_28549	0.154313	0.071199	0.0647919	0.104494	0.105948	0.107414	0.115659	0.111065	0.106102	0.122244	0.122245	0.0552977	0.0865219	0.0694899	0.100847	0.0726778	0.0956163	0.0877643	0.0941344	0.0708203	0.0428876	0.06156	0.0700215	0.0825944	0.0959834	0.0978501	0.107065	0.039507	0.0753685	0.0654336	0.0786749	0.074635	0.0906336	0.0937267	0.101649	0.0811307	0.108627	0	0.0562507	0.084344	0.0890043	0.0947066	0.0883497	0.0946237	0.0996719	0.122685	0.122539	0.0873917
Transient_40246	0.153581	0.0761347	0.0699458	0.106233	0.107479	0.109043	0.117078	0.113001	0.108245	0.123568	0.123924	0.0626164	0.0921907	0.0759189	0.106062	0.0789586	0.101348	0.0934972	0.100058	0.077521	0.0508293	0.0684577	0.0767443	0.0889617	0.10179	0.103321	0.112914	0.0476695	0.0819612	0.0723623	0.0852158	0.0818397	0.097006	0.0993819	0.107594	0.0872459	0.114535	0.0562507	0	0.0857644	0.0890306	0.0946117	0.0893632	0.0949995	0.100005	0.121125	0.121167	0.0934358
Transient_93820	0.162312	0.100119	0.0952994	0.122137	0.122893	0.123771	0.131392	0.128008	0.124349	0.13709	0.138581	0.0941708	0.121066	0.10629	0.133879	0.109153	0.12994	0.122466	0.12852	0.108091	0.0839329	0.0993972	0.107299	0.118637	0.130389	0.131843	0.141563	0.0812673	0.112493	0.103485	0.115019	0.113129	0.126322	0.128474	0.136904	0.116829	0.142913	0.084344	0.0857644	0	0.102716	0.105792	0.104461	0.106082	0.109423	0.124453	0.12556	0.122526
Transient_67975	0.162854	0.104133	0.0994651	0.12478	0.125366	0.125614	0.133571	0.130369	0.126404	0.138936	0.140909	0.099884	0.126066	0.111548	0.139122	0.114493	0.134939	0.127513	0.133506	0.113603	0.0897989	0.105097	0.112862	0.124124	0.135763	0.136888	0.146601	0.0872075	0.118041	0.109139	0.120515	0.118739	0.13209	0.13356	0.141966	0.121814	0.148362	0.0890043	0.0890306	0.102716	0	0.107057	0.104447	0.106573	0.110399	0.12433	0.124936	0.127644
Transient_57919	0.163247	0.108073	0.103618	0.127303	0.127434	0.128001	0.13542	0.132669	0.128729	0.141086	0.143312	0.106685	0.132625	0.118195	0.145319	0.121144	0.141449	0.134019	0.140446	0.12024	0.0967269	0.11171	0.119605	0.130503	0.14193	0.143639	0.153615	0.0941627	0.124582	0.116028	0.127376	0.125546	0.138599	0.140286	0.148562	0.128463	0.155132	0.0947066	0.0946117	0.105792	0.107057	0	0.108261	0.108909	0.111331	0.124524	0.124627	0.134313
Transient_62471	0.165078	0.102975	0.0986109	0.125457	0.126356	0.126433	0.134188	0.130934	0.12708	0.139857	0.14183	0.0992213	0.12587	0.110839	0.138908	0.11417	0.135054	0.12703	0.133534	0.112796	0.0889972	0.104369	0.112168	0.123181	0.134902	0.136508	0.146458	0.0863845	0.116994	0.108342	0.119911	0.117557	0.131073	0.133149	0.141586	0.121481	0.148026	0.0883497	0.0893632	0.104461	0.104447	0.108261	0	0.108978	0.111743	0.127313	0.127614	0.12697
Transient_79751	0.163829	0.109048	0.104054	0.127592	0.127825	0.128673	0.135792	0.132837	0.129279	0.141483	0.143499	0.106933	0.132888	0.118074	0.145465	0.121249	0.141886	0.133955	0.140464	0.120339	0.0971959	0.111985	0.119737	0.130829	0.14224	0.143544	0.153391	0.0944954	0.124903	0.115963	0.127613	0.125837	0.138714	0.140318	0.148901	0.128688	0.155362	0.0946237	0.0949995	0.106082	0.106573	0.108909	0.108978	0	0.112153	0.124121	0.1255	0.134425
Transient_57910	0.166532	0.112509	0.108324	0.131134	0.131327	0.131827	0.139268	0.136218	0.132561	0.144703	0.147348	0.112509	0.138615	0.123684	0.15115	0.126797	0.147198	0.139718	0.146327	0.126044	0.102701	0.117585	0.125565	0.13628	0.147785	0.149277	0.159234	0.0999826	0.130204	0.121636	0.133111	0.131418	0.144327	0.146062	0.154266	0.134445	0.160887	0.0996719	0.100005	0.109423	0.110399	0.111331	0.111743	0.112153	0	0.127188	0.126504	0.14002
Transient_79759	0.17634	0.134142	0.130365	0.147432	0.146931	0.147773	0.154579	0.151917	0.149024	0.158896	0.162607	0.138064	0.163201	0.149305	0.175446	0.151979	0.171823	0.164477	0.171064	0.151482	0.128344	0.143003	0.150919	0.161552	0.172357	0.173993	0.184127	0.125832	0.156087	0.147352	0.158462	0.157304	0.169478	0.171196	0.179421	0.159322	0.185533	0.122685	0.121125	0.124453	0.12433	0.124524	0.127313	0.124121	0.127188	0	0.135727	0.165101
Transient_94446	0.177231	0.133668	0.130178	0.148944	0.148129	0.147879	0.153277	0.151011	0.148042	0.157764	0.161292	0.138477	0.164147	0.150015	0.177033	0.152691	0.173456	0.165914	0.170623	0.151217	0.128605	0.143747	0.150812	0.162535	0.173492	0.17552	0.183896	0.125979	0.156785	0.147688	0.158378	0.157158	0.169271	0.172429	0.179111	0.159159	0.185006	0.122539	0.121167	0.12556	0.124936	0.124627	0.127614	0.1255	0.126504	0.135727	0	0.164929
typeC_26614	0.203083	0.112626	0.105396	0.148336	0.149431	0.151297	0.160611	0.155952	0.150224	0.167968	0.167477	0.0710895	0.0786946	0.0744869	0.0840374	0.0752491	0.0856853	0.0781064	0.0815509	0.0738049	0.0730385	0.0766676	0.0794787	0.0880776	0.0935198	0.0900793	0.0956226	0.0707531	0.0825232	0.0789644	0.0820333	0.0866964	0.0886047	0.0917215	0.0942345	0.0826283	0.0971818	0.0873917	0.0934358	0.122526	0.127644	0.134313	0.12697	0.134425	0.14002	0.165101	0.164929	0
Resident_157515	0	0.130539	0.131155	0.117227	0.114833	0.114113	0.114719	0.116388	0.117158	0.11598	0.124149	0.170094	0.200911	0.183746	0.215077	0.187199	0.210273	0.202211	0.210719	0.186556	0.157944	0.176176	0.185421	0.197696	0.21135	0.213159	0.225436	0.154887	0.191008	0.180713	0.195158	0.191981	0.207856	0.209049	0.21945	0.195822	0.227604	0.154276	0.153699	0.162184	0.162783	0.16322	0.165172	0.163575	0.166633	0.176553	0.176932	0.203415
Resident_126165	0.130539	0	0.0689884	0.0862827	0.0943348	0.0939722	0.092823	0.0881701	0.0867554	0.0974969	0.0997595	0.0798516	0.111867	0.0941573	0.126521	0.0976033	0.121199	0.113194	0.120032	0.0957346	0.0672466	0.0860979	0.0946085	0.10763	0.121384	0.123694	0.133463	0.0638755	0.100441	0.090195	0.103888	0.0998373	0.116229	0.118911	0.12767	0.105868	0.135388	0.0711222	0.0760676	0.100092	0.103999	0.10815	0.103045	0.108822	0.112524	0.134201	0.13336	0.113
Resident_62250	0.131155	0.0689884	0	0.0923466	0.0931024	0.0923212	0.100226	0.0959704	0.0918906	0.105397	0.107772	0.0726492	0.104411	0.0867778	0.118936	0.0902488	0.113548	0.105674	0.112798	0.0884653	0.060263	0.0789056	0.0876302	0.100353	0.113889	0.116099	0.126154	0.0567763	0.0931607	0.0828647	0.0967115	0.0928386	0.109221	0.1116	0.120251	0.09877	0.128028	0.0646945	0.0699171	0.0955356	0.0993879	0.103767	0.0987008	0.103913	0.108364	0.130546	0.129882	0.105674
Resident_126161	0.117227	0.0862827	0.0923466	0	0.0979947	0.0969362	0.0911459	0.0890256	0.0900672	0.0875735	0.0972426	0.11601	0.14679	0.12968	0.161092	0.13316	0.156141	0.148206	0.155652	0.131967	0.104042	0.122046	0.130814	0.143033	0.1565	0.158642	0.169852	0.101034	0.136582	0.126298	0.140169	0.136581	0.152536	0.154149	0.163966	0.141612	0.171743	0.104358	0.106081	0.122228	0.124658	0.127285	0.125442	0.127353	0.131257	0.147562	0.14867	0.148629
Resident_31868	0.114833	0.0943348	0.0931024	0.0979947	0	0.0967108	0.101384	0.0999543	0.0985532	0.105308	0.110216	0.117721	0.14778	0.130851	0.161942	0.134367	0.157124	0.149306	0.156691	0.133336	0.106113	0.12367	0.132385	0.144123	0.157445	0.159629	0.170708	0.103141	0.137999	0.127884	0.141286	0.138155	0.153601	0.155519	0.164934	0.142577	0.172413	0.105995	0.107458	0.122894	0.125343	0.127502	0.126215	0.127579	0.131493	0.147015	0.147788	0.149921
Resident_35322	0.114113	0.0939722	0.0923212	0.0969362	0.0967108	0	0.100786	0.0979946	0.096953	0.102839	0.108437	0.119703	0.149616	0.132896	0.164061	0.13634	0.158939	0.151078	0.158689	0.135235	0.10811	0.125551	0.134341	0.146219	0.159409	0.161744	0.172611	0.105078	0.139783	0.129859	0.14344	0.140254	0.155692	0.157253	0.166833	0.144424	0.17461	0.107534	0.109181	0.12383	0.125684	0.128031	0.126495	0.128312	0.131805	0.147804	0.147717	0.151684
Resident_126178	0.114719	0.092823	0.100226	0.0911459	0.101384	0.100786	0	0.0887838	0.0911687	0.092268	0.0975931	0.128932	0.160065	0.142576	0.174705	0.146105	0.169712	0.161373	0.168099	0.144468	0.116881	0.135053	0.143233	0.156461	0.169939	0.172374	0.182531	0.113904	0.149746	0.139387	0.152679	0.149406	0.165115	0.167838	0.176669	0.153793	0.18412	0.115731	0.117303	0.131529	0.133636	0.135697	0.134293	0.135664	0.139432	0.154828	0.15316	0.161135
Resident_126167	0.116388	0.0881701	0.0959704	0.0890256	0.0999543	0.0979946	0.0887838	0	0.0862138	0.0909867	0.0959101	0.124009	0.155265	0.137905	0.170167	0.14111	0.16473	0.156767	0.163417	0.139559	0.112014	0.13017	0.138543	0.151463	0.164937	0.16756	0.177548	0.108905	0.144815	0.134446	0.147717	0.144511	0.160382	0.163002	0.171856	0.149144	0.179335	0.110897	0.11291	0.128093	0.130375	0.132562	0.131042	0.132734	0.13618	0.152169	0.150668	0.156365
Resident_126169	0.117158	0.0867554	0.0918906	0.0900672	0.0985532	0.096953	0.0911687	0.0862138	0	0.0934503	0.0999096	0.11879	0.149809	0.132397	0.16445	0.135865	0.159406	0.151162	0.157826	0.134	0.106864	0.124846	0.133131	0.146198	0.159613	0.162112	0.171997	0.10371	0.139264	0.12909	0.142324	0.138953	0.154958	0.157603	0.166178	0.143665	0.173943	0.106047	0.108235	0.124288	0.126387	0.12903	0.127217	0.129248	0.132762	0.149179	0.147814	0.150696
Resident_126163	0.11598	0.0974969	0.105397	0.0875735	0.105308	0.102839	0.092268	0.0909867	0.0934503	0	0.0939506	0.135643	0.167125	0.149532	0.181882	0.15291	0.176684	0.168464	0.17494	0.151241	0.123583	0.141946	0.150281	0.163222	0.176909	0.179417	0.189326	0.120507	0.156805	0.146092	0.159519	0.156191	0.172086	0.174654	0.183798	0.16059	0.191325	0.122011	0.123236	0.136787	0.13878	0.141023	0.139762	0.1409	0.144528	0.158845	0.157615	0.168059
Resident_126158	0.124149	0.0997595	0.107772	0.0972426	0.110216	0.108437	0.0975931	0.0959101	0.0999096	0.0939506	0	0.135014	0.166598	0.148892	0.181335	0.152322	0.176118	0.168121	0.174493	0.150767	0.122657	0.141157	0.149481	0.162706	0.176294	0.178871	0.188967	0.119586	0.156056	0.145458	0.158961	0.155535	0.171516	0.173984	0.18312	0.160061	0.190636	0.121839	0.12361	0.138247	0.140579	0.143097	0.14155	0.143003	0.147199	0.162344	0.160832	0.167628
typeC_26626	0.170094	0.0798516	0.0726492	0.11601	0.117721	0.119703	0.128932	0.124009	0.11879	0.135643	0.135014	0	0.0704549	0.0585584	0.0815233	0.0607313	0.0790374	0.071217	0.0772421	0.0591118	0.0427057	0.0549347	0.061324	0.0721299	0.0823714	0.0823079	0.0905854	0.0395679	0.0649571	0.0579862	0.067494	0.0670505	0.0775435	0.0801828	0.0860403	0.0694679	0.0923152	0.0554462	0.0625597	0.0943621	0.0999187	0.106947	0.0993297	0.10692	0.112624	0.138141	0.138258	0.0713131
typeC_26627	0.200911	0.111867	0.104411	0.14679	0.14778	0.149616	0.160065	0.155265	0.149809	0.167125	0.166598	0.0704549	0	0.0745814	0.0836365	0.0748746	0.0855401	0.0781856	0.0819756	0.073843	0.0721705	0.0756831	0.0793447	0.086948	0.092554	0.0895793	0.0957182	0.070006	0.0813762	0.0781442	0.0819007	0.0866805	0.088838	0.0907231	0.0945735	0.0831084	0.0977189	0.0867299	0.092407	0.121243	0.126362	0.133016	0.126108	0.133135	0.138768	0.163378	0.164183	0.0789468
typeC_88353	0.183746	0.0941573	0.0867778	0.12968	0.130851	0.132896	0.142576	0.137905	0.132397	0.149532	0.148892	0.0585584	0.0745814	0	0.0832623	0.066885	0.0821925	0.0744869	0.0797705	0.0655331	0.0560256	0.0637361	0.0684903	0.0778752	0.0860424	0.0846456	0.0920145	0.0533125	0.0716042	0.0662167	0.0731169	0.0751226	0.0817027	0.0839662	0.0888754	0.0745302	0.0936975	0.0695112	0.0759015	0.106477	0.111555	0.118341	0.110881	0.117949	0.123819	0.149313	0.149731	0.0746643
typeC_26619	0.215077	0.126521	0.118936	0.161092	0.161942	0.164061	0.174705	0.170167	0.16445	0.181882	0.181335	0.0815233	0.0836365	0.0832623	0	0.0831115	0.0900308	0.083682	0.0866087	0.0826049	0.0852729	0.0867587	0.0889559	0.09614	0.0993663	0.0953121	0.101014	0.0838118	0.091073	0.0891092	0.090371	0.0971909	0.0964012	0.0978694	0.0999755	0.0911135	0.101919	0.100921	0.106133	0.134046	0.139105	0.145525	0.13893	0.145655	0.151244	0.175641	0.176793	0.0840913
typeC_45800	0.187199	0.0976033	0.0902488	0.13316	0.134367	0.13634	0.146105	0.14111	0.135865	0.15291	0.152322	0.0607313	0.0748746	0.066885	0.0831115	0	0.0815356	0.0752107	0.0800755	0.0671073	0.0592677	0.0669658	0.0712655	0.081041	0.0884005	0.0867094	0.0939472	0.0568206	0.0748937	0.0692227	0.0756177	0.0783487	0.0843589	0.0866105	0.0912025	0.0769484	0.0956664	0.0728491	0.0790945	0.109272	0.114605	0.121303	0.114181	0.121364	0.126971	0.152241	0.152501	0.0754304
typeC_45804	0.210273	0.121199	0.113548	0.156141	0.157124	0.158939	0.169712	0.16473	0.159406	0.176684	0.176118	0.0790374	0.0855401	0.0821925	0.0900308	0.0815356	0	0.0851939	0.0884993	0.0819011	0.0807643	0.0844239	0.0873202	0.095551	0.100188	0.0965702	0.102758	0.0791951	0.0908545	0.0868085	0.0897418	0.0950621	0.0973798	0.0983923	0.102091	0.0904738	0.104114	0.0956666	0.101217	0.129906	0.134936	0.141697	0.134901	0.141856	0.147241	0.171906	0.173118	0.0856346
typeC_26620	0.202211	0.113194	0.105674	0.148206	0.149306	0.151078	0.161373	0.156767	0.151162	0.168464	0.168121	0.071217	0.0781856	0.0744869	0.083682	0.0752107	0.0851939	0	0.08199	0.0744224	0.0733327	0.0766339	0.0799355	0.0878436	0.0927246	0.0900077	0.0962777	0.0712179	0.0822757	0.0791949	0.0824305	0.0875501	0.0893803	0.091423	0.0946555	0.0834943	0.0980292	0.0879903	0.0936382	0.122545	0.127594	0.134198	0.127137	0.134192	0.139986	0.164703	0.165723	0.0783061
typeC_26623	0.210719	0.120032	0.112798	0.155652	0.156691	0.158689	0.168099	0.163417	0.157826	0.17494	0.174493	0.0772421	0.0819756	0.0797705	0.0866087	0.0800755	0.0884993	0.08199	0	0.0789436	0.0795743	0.0827059	0.0844937	0.093136	0.0971137	0.0934816	0.0983166	0.0779922	0.0882136	0.0847681	0.0866355	0.0925031	0.0932233	0.0958108	0.0978268	0.0874048	0.0997091	0.0945199	0.10046	0.128915	0.133985	0.14098	0.133832	0.140812	0.146568	0.171488	0.170693	0.0818263
typeC_26617	0.186556	0.0957346	0.0884653	0.131967	0.133336	0.135235	0.144468	0.139559	0.134	0.151241	0.150767	0.0591118	0.073843	0.0655331	0.0826049	0.0671073	0.0819011	0.0744224	0.0789436	0	0.0575777	0.0650303	0.0695846	0.0795702	0.0875799	0.0860647	0.0927724	0.0545643	0.0729373	0.0676084	0.0740394	0.0761401	0.0824387	0.0856713	0.0898148	0.075415	0.0942084	0.070912	0.0776086	0.108191	0.113696	0.120439	0.112883	0.120435	0.126208	0.151624	0.151045	0.073761
typeB1_Z124047	0.157944	0.0672466	0.060263	0.104042	0.106113	0.10811	0.116881	0.112014	0.106864	0.123583	0.122657	0.0427057	0.0721705	0.0560256	0.0852729	0.0592677	0.0807643	0.0733327	0.0795743	0.0575777	0	0.0475493	0.0552653	0.0673123	0.0791019	0.0817697	0.0905149	0.0274317	0.0611451	0.051916	0.0643393	0.0608572	0.0755703	0.0780188	0.0854772	0.0664433	0.0924491	0.0428323	0.050724	0.0839067	0.08975	0.0968816	0.0890481	0.0970477	0.102803	0.128412	0.128217	0.0731855
typeB1_Z78581	0.176176	0.0860979	0.0789056	0.122046	0.12367	0.125551	0.135053	0.13017	0.124846	0.141946	0.141157	0.0549347	0.0756831	0.0637361	0.0867587	0.0669658	0.0844239	0.0766339	0.0827059	0.0650303	0.0475493	0	0.0622161	0.0711178	0.0798673	0.0828393	0.0904643	0.0453599	0.0667931	0.0614683	0.0694036	0.0698755	0.0781899	0.081159	0.0862825	0.0704306	0.0921852	0.0616922	0.0686042	0.0996373	0.105326	0.112128	0.104538	0.112086	0.117828	0.143287	0.143688	0.0768975
typeB1_Z32005	0.185421	0.0946085	0.0876302	0.130814	0.132385	0.134341	0.143233	0.138543	0.133131	0.150281	0.149481	0.061324	0.0793447	0.0684903	0.0889559	0.0712655	0.0873202	0.0799355	0.0844937	0.0695846	0.0552653	0.0622161	0	0.0757395	0.0829051	0.0845038	0.0906796	0.0536703	0.0720248	0.0664067	0.0723965	0.0750986	0.0810174	0.083969	0.0878181	0.0731377	0.087174	0.069892	0.0766163	0.107238	0.112724	0.119673	0.112091	0.119622	0.125404	0.150887	0.150361	0.0794542
typeB1_Z78580	0.197696	0.10763	0.100353	0.143033	0.144123	0.146219	0.156461	0.151463	0.146198	0.163222	0.162706	0.0721299	0.086948	0.0778752	0.09614	0.081041	0.095551	0.0878436	0.093136	0.0795702	0.0673123	0.0711178	0.0757395	0	0.0848577	0.0914761	0.097963	0.0658619	0.0790467	0.0764696	0.0816104	0.0829363	0.0879831	0.09028	0.0950883	0.0819112	0.0997298	0.0826341	0.0890833	0.118895	0.12418	0.130715	0.123232	0.130913	0.136435	0.161636	0.16239	0.0881603
typeB1_Z124038	0.21135	0.121384	0.113889	0.1565	0.157445	0.159409	0.169939	0.164937	0.159613	0.176909	0.176294	0.0823714	0.092554	0.0860424	0.0993663	0.0884005	0.100188	0.0927246	0.0971137	0.0875799	0.0791019	0.0798673	0.0829051	0.0848577	0	0.0945375	0.100121	0.0789006	0.0868514	0.0853634	0.0881464	0.091448	0.0931761	0.0950804	0.0985853	0.0871292	0.101756	0.095907	0.101778	0.130245	0.13574	0.1422	0.134918	0.142289	0.147836	0.172439	0.173259	0.0934846
typeB2_Z40882	0.213159	0.123694	0.116099	0.158642	0.159629	0.161744	0.172374	0.16756	0.162112	0.179417	0.178871	0.0823079	0.0895793	0.0846456	0.0953121	0.0867094	0.0965702	0.0900077	0.0934816	0.0860647	0.0817697	0.0828393	0.0845038	0.0914761	0.0945375	0	0.0899202	0.0798327	0.0831065	0.0823083	0.0823766	0.0901441	0.0874478	0.0891762	0.0912039	0.0865511	0.0917153	0.0978882	0.103354	0.13196	0.136961	0.143932	0.136662	0.143689	0.149455	0.174045	0.175457	0.0902092
typeB2_Z31884	0.225436	0.133463	0.126154	0.169852	0.170708	0.172611	0.182531	0.177548	0.171997	0.189326	0.188967	0.0905854	0.0957182	0.0920145	0.101014	0.0939472	0.102758	0.0962777	0.0983166	0.0927724	0.0905149	0.0904643	0.0906796	0.097963	0.100121	0.0899202	0	0.0886363	0.0896504	0.0893674	0.0872557	0.0953209	0.091485	0.0943268	0.0930378	0.0919821	0.0936229	0.107163	0.112877	0.141601	0.146513	0.153677	0.146508	0.153486	0.15937	0.184249	0.183621	0.0955418
typeB2_Z92362	0.154887	0.0638755	0.0567763	0.101034	0.103141	0.105078	0.113904	0.108905	0.10371	0.120507	0.119586	0.0395679	0.070006	0.0533125	0.0838118	0.0568206	0.0791951	0.0712179	0.0779922	0.0545643	0.0274317	0.0453599	0.0536703	0.0658619	0.0789006	0.0798327	0.0886363	0	0.0575937	0.0486874	0.0616186	0.0579832	0.0728175	0.0757467	0.0832624	0.0646983	0.090637	0.0395034	0.0476688	0.0813667	0.0872246	0.0943882	0.0864176	0.0944889	0.1002	0.12601	0.125728	0.0709659
typeB2_Z124036	0.191008	0.100441	0.0931607	0.136582	0.137999	0.139783	0.149746	0.144815	0.139264	0.156805	0.156056	0.0649571	0.0813762	0.0716042	0.091073	0.0748937	0.0908545	0.0822757	0.0882136	0.0729373	0.0611451	0.0667931	0.0720248	0.0790467	0.0868514	0.0831065	0.0896504	0.0575937	0	0.0679039	0.0732874	0.0747601	0.0790136	0.0827931	0.0865114	0.0780313	0.0912027	0.0754121	0.0820228	0.112638	0.11806	0.124769	0.117038	0.124911	0.130391	0.156033	0.156525	0.0827144
typeB2_Z92354	0.180713	0.090195	0.0828647	0.126298	0.127884	0.129859	0.139387	0.134446	0.12909	0.146092	0.145458	0.0579862	0.0781442	0.0662167	0.0891092	0.0692227	0.0868085	0.0791949	0.0847681	0.0676084	0.051916	0.0614683	0.0664067	0.0764696	0.0853634	0.0823083	0.0893674	0.0486874	0.0679039	0	0.0701037	0.0710866	0.0787482	0.0811687	0.0862371	0.0738855	0.0911383	0.0652465	0.0721573	0.103419	0.108946	0.115983	0.108268	0.11583	0.121631	0.147206	0.147289	0.0791427
typeB2_Z124043	0.195158	0.103888	0.0967115	0.140169	0.141286	0.14344	0.152679	0.147717	0.142324	0.159519	0.158961	0.067494	0.0819007	0.0731169	0.090371	0.0756177	0.0897418	0.0824305	0.0866355	0.0740394	0.0643393	0.0694036	0.0723965	0.0816104	0.0881464	0.0823766	0.0872557	0.0616186	0.0732874	0.0701037	0	0.0777432	0.0801395	0.0832817	0.0862152	0.0772323	0.0859488	0.0788867	0.0853321	0.115288	0.120679	0.127762	0.120211	0.12776	0.133264	0.158702	0.158253	0.0821561
typeB2_Z92367	0.191981	0.0998373	0.0928386	0.136581	0.138155	0.140254	0.149406	0.144511	0.138953	0.156191	0.155535	0.0670505	0.0866805	0.0751226	0.0971909	0.0783487	0.0950621	0.0875501	0.0925031	0.0761401	0.0608572	0.0698755	0.0750986	0.0829363	0.091448	0.0901441	0.0953209	0.0579832	0.0747601	0.0710866	0.0777432	0	0.0850047	0.0872667	0.0927857	0.0818163	0.0979684	0.074843	0.082032	0.11339	0.118786	0.125822	0.117672	0.125965	0.131647	0.157444	0.156997	0.0869474
typeB2_Z92365	0.207856	0.116229	0.109221	0.152536	0.153601	0.155692	0.165115	0.160382	0.154958	0.172086	0.171516	0.0775435	0.088838	0.0817027	0.0964012	0.0843589	0.0973798	0.0893803	0.0932233	0.0824387	0.0755703	0.0781899	0.0810174	0.0879831	0.0931761	0.0874478	0.091485	0.0728175	0.0790136	0.0787482	0.0801395	0.0850047	0	0.0884461	0.0905778	0.084691	0.092752	0.0907363	0.0971574	0.126486	0.132145	0.138998	0.131346	0.138909	0.144578	0.169699	0.169253	0.0887701
typeB2_Z92363	0.209049	0.118911	0.1116	0.154149	0.155519	0.157253	0.167838	0.163002	0.157603	0.174654	0.173984	0.0801828	0.0907231	0.0839662	0.0978694	0.0866105	0.0983923	0.091423	0.0958108	0.0856713	0.0780188	0.081159	0.083969	0.09028	0.0950804	0.0891762	0.0943268	0.0757467	0.0827931	0.0811687	0.0832817	0.0872667	0.0884461	0	0.0933564	0.0875475	0.0961115	0.0936153	0.099342	0.128507	0.133532	0.140415	0.133166	0.140244	0.14616	0.171312	0.172154	0.0916227
typeB2_Z78595	0.21945	0.12767	0.120251	0.163966	0.164934	0.166833	0.176669	0.171856	0.166178	0.183798	0.18312	0.0860403	0.0945735	0.0888754	0.0999755	0.0912025	0.102091	0.0946555	0.0978268	0.0898148	0.0854772	0.0862825	0.0878181	0.0950883	0.0985853	0.0912039	0.0930378	0.0832624	0.0865114	0.0862371	0.0862152	0.0927857	0.0905778	0.0933564	0	0.0902246	0.0954448	0.101585	0.107614	0.136835	0.141784	0.148759	0.141563	0.148823	0.154286	0.179527	0.178847	0.094095
typeB1_Z88344	0.195822	0.105868	0.09877	0.141612	0.142577	0.144424	0.153793	0.149144	0.143665	0.16059	0.160061	0.0694679	0.0831084	0.0745302	0.0911135	0.0769484	0.0904738	0.0834943	0.0874048	0.075415	0.0664433	0.0704306	0.0731377	0.0819112	0.0871292	0.0865511	0.0919821	0.0646983	0.0780313	0.0738855	0.0772323	0.0818163	0.084691	0.0875475	0.0902246	0	0.093688	0.0811103	0.0872877	0.116814	0.121843	0.128666	0.121479	0.128697	0.134524	0.159497	0.15883	0.0827876
typeB2_Z32009	0.227604	0.135388	0.128028	0.171743	0.172413	0.17461	0.18412	0.179335	0.173943	0.191325	0.190636	0.0923152	0.0977189	0.0936975	0.101919	0.0956664	0.104114	0.0980292	0.0997091	0.0942084	0.0924491	0.0921852	0.087174	0.0997298	0.101756	0.0917153	0.0936229	0.090637	0.0912027	0.0911383	0.0859488	0.0979684	0.092752	0.0961115	0.0954448	0.093688	0	0.108901	0.114864	0.14324	0.148421	0.155529	0.148353	0.155616	0.161269	0.185859	0.185166	0.0971115
Transient_28549	0.154276	0.0711222	0.0646945	0.104358	0.105995	0.107534	0.115731	0.110897	0.106047	0.122011	0.121839	0.0554462	0.0867299	0.0695112	0.100921	0.0728491	0.0956666	0.0879903	0.0945199	0.070912	0.0428323	0.0616922	0.069892	0.0826341	0.095907	0.0978882	0.107163	0.0395034	0.0754121	0.0652465	0.0788867	0.074843	0.0907363	0.0936153	0.101585	0.0811103	0.108901	0	0.0561416	0.0844441	0.0890688	0.0948785	0.0883361	0.094285	0.0998037	0.122867	0.122282	0.0876929
Transient_40246	0.153699	0.0760676	0.0699171	0.106081	0.107458	0.109181	0.117303	0.11291	0.108235	0.123236	0.12361	0.0625597	0.092407	0.0759015	0.106133	0.0790945	0.101217	0.0936382	0.10046	0.0776086	0.050724	0.0686042	0.0766163	0.0890833	0.101778	0.103354	0.112877	0.0476688	0.0820228	0.0721573	0.0853321	0.082032	0.0971574	0.099342	0.107614	0.0872877	0.114864	0.0561416	0	0.0857862	0.088977	0.0948627	0.0892938	0.0947913	0.0999226	0.121123	0.120973	0.0936718
Transient_93820	0.162184	0.100092	0.0955356	0.122228	0.122894	0.12383	0.131529	0.128093	0.124288	0.136787	0.138247	0.0943621	0.121243	0.106477	0.134046	0.109272	0.129906	0.122545	0.128915	0.108191	0.0839067	0.0996373	0.107238	0.118895	0.130245	0.13196	0.141601	0.0813667	0.112638	0.103419	0.115288	0.11339	0.126486	0.128507	0.136835	0.116814	0.14324	0.0844441	0.0857862	0	0.102799	0.106008	0.104505	0.106009	0.109599	0.124565	0.125262	0.122834
Transient_67975	0.162783	0.103999	0.0993879	0.124658	0.125343	0.125684	0.133636	0.130375	0.126387	0.13878	0.140579	0.0999187	0.126362	0.111555	0.139105	0.114605	0.134936	0.127594	0.133985	0.113696	0.08975	0.105326	0.112724	0.12418	0.13574	0.136961	0.146513	0.0872246	0.11806	0.108946	0.120679	0.118786	0.132145	0.133532	0.141784	0.121843	0.148421	0.0890688	0.088977	0.102799	0	0.107292	0.104302	0.106624	0.110509	0.124498	0.124872	0.1279
Transient_57919	0.16322	0.10815	0.103767	0.127285	0.127502	0.128031	0.135697	0.132562	0.12903	0.141023	0.143097	0.106947	0.133016	0.118341	0.145525	0.121303	0.141697	0.134198	0.14098	0.120439	0.0968816	0.112128	0.119673	0.130715	0.1422	0.143932	0.153677	0.0943882	0.124769	0.115983	0.127762	0.125822	0.138998	0.140415	0.148759	0.128666	0.155529	0.0948785	0.0948627	0.106008	0.107292	0	0.108265	0.108962	0.111272	0.124766	0.124449	0.134678
Transient_62471	0.165172	0.103045	0.0987008	0.125442	0.126215	0.126495	0.134293	0.131042	0.127217	0.139762	0.14155	0.0993297	0.126108	0.110881	0.13893	0.114181	0.134901	0.127137	0.133832	0.112883	0.0890481	0.104538	0.112091	0.123232	0.134918	0.136662	0.146508	0.0864176	0.117038	0.108268	0.120211	0.117672	0.131346	0.133166	0.141563	0.121479	0.148353	0.0883361	0.0892938	0.104505	0.104302	0.108265	0	0.108885	0.111558	0.127288	0.127219	0.127324
Transient_79751	0.163575	0.108822	0.103913	0.127353	0.127579	0.128312	0.135664	0.132734	0.129248	0.1409	0.143003	0.10692	0.133135	0.117949	0.145655	0.121364	0.141856	0.134192	0.140812	0.120435	0.0970477	0.112086	0.119622	0.130913	0.142289	0.143689	0.153486	0.0944889	0.124911	0.11583	0.12776	0.125965	0.138909	0.140244	0.148823	0.128697	0.155616	0.094285	0.0947913	0.106009	0.106624	0.108962	0.108885	0	0.11211	0.124004	0.125155	0.134671
Transient_57910	0.166633	0.112524	0.108364	0.131257	0.131493	0.131805	0.139432	0.13618	0.132762	0.144528	0.147199	0.112624	0.138768	0.123819	0.151244	0.126971	0.147241	0.139986	0.146568	0.126208	0.102803	0.117828	0.125404	0.136435	0.147836	0.149455	0.15937	0.1002	0.130391	0.121631	0.133264	0.131647	0.144578	0.14616	0.154286	0.134524	0.161269	0.0998037	0.0999226	0.109599	0.110509	0.111272	0.111558	0.11211	0	0.127377	0.12618	0.140362
Transient_79759	0.176553	0.134201	0.130546	0.147562	0.147015	0.147804	0.154828	0.152169	0.149179	0.158845	0.162344	0.138141	0.163378	0.149313	0.175641	0.152241	0.171906	0.164703	0.171488	0.151624	0.128412	0.143287	0.150887	0.161636	0.172439	0.174045	0.184249	0.12601	0.156033	0.147206	0.158702	0.157444	0.169699	0.171312	0.179527	0.159497	0.185859	0.122867	0.121123	0.124565	0.124498	0.124766	0.127288	0.124004	0.127377	0	0.135787	0.165561
Transient_94446	0.176932	0.13336	0.129882	0.14867	0.147788	0.147717	0.15316	0.150668	0.147814	0.157615	0.160832	0.138258	0.164183	0.149731	0.176793	0.152501	0.173118	0.165723	0.170693	0.151045	0.128217	0.143688	0.150361	0.16239	0.173259	0.175457	0.183621	0.125728	0.156525	0.147289	0.158253	0.156997	0.169253	0.172154	0.178847	0.15883	0.185166	0.122282	0.120973	0.125262	0.124872	0.124449	0.127219	0.125155	0.12618	0.135787	0	0.164768
typeC_26614	0.203415	0.113	0.105674	0.148629	0.149921	0.151684	0.161135	0.156365	0.150696	0.168059	0.167628	0.0713131	0.0789468	0.0746643	0.0840913	0.0754304	0.0856346	0.0783061	0.0818263	0.073761	0.0731855	0.0768975	0.0794542	0.0881603	0.0934846	0.0902092	0.0955418	0.0709659	0.0827144	0.0791427	0.0821561	0.0869474	0.0887701	0.0916227	0.094095	0.0827876	0.0971115	0.0876929	0.0936718	0.122834	0.1279	0.134678	0.127324	0.134671	0.140362	0.165561	0.164768	0
Resident_157515	0	0.1304	0.131091	0.117021	0.114489	0.113947	0.114788	0.11618	0.116892	0.115764	0.124055	0.170044	0.200793	0.183845	0.215182	0.187166	0.210554	0.20199	0.210409	0.186518	0.157823	0.176047	0.185437	0.19759	0.21141	0.213095	0.225493	0.154686	0.190918	0.180712	0.195064	0.191883	0.207731	0.209138	0.219486	0.195893	0.22726	0.15419	0.153766	0.162061	0.16269	0.162912	0.164831	0.163543	0.166243	0.176565	0.177214	0.203326
Resident_126165	0.1304	0	0.0690841	0.0861702	0.0941633	0.0941064	0.0927299	0.0880471	0.0869015	0.097558	0.0996111	0.0799692	0.112046	0.0943442	0.126761	0.0976753	0.121401	0.11295	0.120069	0.0959104	0.0673221	0.0860495	0.0948202	0.107738	0.121491	0.123761	0.133767	0.0638344	0.100499	0.0902807	0.103991	0.0999407	0.116333	0.119182	0.12794	0.105981	0.135351	0.0712335	0.0761961	0.100238	0.104073	0.108127	0.102902	0.108991	0.112513	0.134589	0.133594	0.113024
Resident_62250	0.131091	0.0690841	0	0.0923229	0.0930193	0.092506	0.100261	0.0959116	0.0921253	0.105569	0.107795	0.0727242	0.104506	0.0869013	0.118993	0.0902096	0.113772	0.105521	0.112757	0.0885867	0.0603977	0.0788979	0.0878077	0.10049	0.114086	0.116178	0.126358	0.0568154	0.0932388	0.0829082	0.096724	0.0928789	0.109216	0.111818	0.120536	0.0989033	0.127928	0.0648783	0.0699402	0.0956647	0.0995019	0.103898	0.0986652	0.104105	0.108514	0.130953	0.130342	0.105607
Resident_126161	0.117021	0.0861702	0.0923229	0	0.0977279	0.0969697	0.091108	0.0887772	0.0900367	0.087595	0.0971641	0.116077	0.147003	0.129911	0.161314	0.133273	0.156322	0.148058	0.155705	0.132121	0.104146	0.122103	0.130913	0.143234	0.156686	0.158603	0.170022	0.10101	0.136681	0.126361	0.140149	0.136701	0.152569	0.154398	0.164237	0.141699	0.1716	0.10446	0.106289	0.122283	0.124725	0.127375	0.125436	0.127413	0.131245	0.147914	0.148873	0.148567
Resident_31868	0.114489	0.0941633	0.0930193	0.0977279	0	0.0966836	0.101372	0.0997362	0.0984793	0.105199	0.109987	0.11775	0.147842	0.130942	0.16194	0.134236	0.157259	0.149083	0.156634	0.133272	0.10601	0.123533	0.132397	0.14427	0.157528	0.159547	0.170862	0.102965	0.137982	0.127893	0.141316	0.138203	0.153511	0.1556	0.165112	0.142655	0.172152	0.105991	0.1076	0.122968	0.125322	0.127448	0.12618	0.127838	0.131376	0.147457	0.148024	0.14965
Resident_35322	0.113947	0.0941064	0.092506	0.0969697	0.0966836	0	0.100822	0.0980494	0.0970863	0.102866	0.108319	0.119778	0.149658	0.133178	0.164167	0.13642	0.159239	0.150952	0.15875	0.135313	0.108114	0.125463	0.134372	0.146223	0.15956	0.161769	0.172765	0.105015	0.139746	0.129829	0.143475	0.140303	0.155648	0.157405	0.167036	0.144512	0.174338	0.107571	0.109226	0.123866	0.125787	0.128261	0.126638	0.128476	0.131945	0.148095	0.147915	0.151689
Resident_126178	0.114788	0.0927299	0.100261	0.091108	0.101372	0.100822	0	0.0886839	0.0911592	0.0923333	0.0972482	0.128867	0.159915	0.142548	0.174535	0.145893	0.169712	0.161033	0.167821	0.144298	0.116788	0.134827	0.143249	0.156323	0.169718	0.172268	0.1824	0.113702	0.149629	0.139294	0.152491	0.149366	0.164892	0.167891	0.176671	0.153747	0.183592	0.115659	0.117325	0.131589	0.133483	0.135351	0.13401	0.135755	0.139167	0.154988	0.153105	0.160913
Resident_126167	0.11618	0.0880471	0.0959116	0.0887772	0.0997362	0.0980494	0.0886839	0	0.0861379	0.0910548	0.0958212	0.124072	0.155404	0.13796	0.170132	0.141174	0.16496	0.156582	0.163396	0.139529	0.112064	0.129994	0.138543	0.151526	0.164984	0.167564	0.177639	0.10882	0.144868	0.134403	0.147704	0.144601	0.160235	0.163083	0.172066	0.149203	0.179186	0.11107	0.112946	0.12824	0.130254	0.132519	0.130802	0.132607	0.136037	0.152403	0.150994	0.156187
Resident_126169	0.116892	0.0869015	0.0921253	0.0900367	0.0984793	0.0970863	0.0911592	0.0861379	0	0.093666	0.0999035	0.118999	0.150036	0.132764	0.16468	0.136039	0.159684	0.151188	0.15796	0.134275	0.10711	0.12496	0.133449	0.146489	0.159813	0.162181	0.172328	0.103874	0.139504	0.129249	0.142502	0.139174	0.154998	0.157938	0.166584	0.143901	0.173851	0.106293	0.108566	0.124446	0.126498	0.128767	0.127091	0.129312	0.13269	0.149471	0.148034	0.15084
Resident_126163	0.115764	0.097558	0.105569	0.087595	0.105199	0.102866	0.0923333	0.0910548	0.093666	0	0.0939323	0.13589	0.167435	0.149815	0.182089	0.153048	0.177047	0.168517	0.175118	0.15151	0.123822	0.142027	0.150506	0.163449	0.177107	0.179538	0.189544	0.120632	0.157079	0.146341	0.159705	0.156507	0.172279	0.17497	0.184116	0.160946	0.191274	0.122202	0.123634	0.137095	0.138885	0.140914	0.139684	0.141006	0.144527	0.159131	0.15772	0.168196
Resident_126158	0.124055	0.0996111	0.107795	0.0971641	0.109987	0.108319	0.0972482	0.0958212	0.0999035	0.0939323	0	0.135042	0.166646	0.148985	0.181297	0.152283	0.176227	0.167807	0.17441	0.150686	0.122694	0.141025	0.149533	0.162649	0.176345	0.178795	0.188901	0.11952	0.156105	0.14547	0.158897	0.15556	0.171414	0.174197	0.183279	0.160172	0.190438	0.121921	0.123741	0.138342	0.140523	0.143054	0.141279	0.143082	0.147071	0.162688	0.160908	0.16747
typeC_26626	0.170044	0.0799692	0.0727242	0.116077	0.11775	0.119778	0.128867	0.124072	0.118999	0.13589	0.135042	0	0.0704259	0.0585958	0.081534	0.0607131	0.0791303	0.0709857	0.0773628	0.0591885	0.0427861	0.0548003	0.0613146	0.0721808	0.0823914	0.0823681	0.0907229	0.0395552	0.0650857	0.0579855	0.0675596	0.0670481	0.0775501	0.0803152	0.0863616	0.0694972	0.0922658	0.0554312	0.06259	0.0946545	0.100156	0.106908	0.0993329	0.107302	0.112845	0.138697	0.138656	0.0712521
typeC_26627	0.200793	0.112046	0.104506	0.147003	0.147842	0.149658	0.159915	0.155404	0.150036	0.167435	0.166646	0.0704259	0	0.0745719	0.0837667	0.0748879	0.0856944	0.0780999	0.0819263	0.0740105	0.0723511	0.075791	0.0793442	0.0869061	0.0927202	0.0898411	0.0959688	0.0700225	0.081446	0.0782454	0.0819382	0.0867055	0.0888231	0.0908494	0.0948645	0.0831584	0.0977312	0.0867475	0.0925164	0.121636	0.126682	0.133119	0.126232	0.133396	0.139043	0.164053	0.164504	0.0788193
typeC_88353	0.183845	0.0943442	0.0869013	0.129911	0.130942	0.133178	0.142548	0.13796	0.132764	0.149815	0.148985	0.0585958	0.0745719	0	0.0833473	0.0668869	0.082304	0.0744463	0.0798839	0.0656645	0.0562509	0.0637851	0.068591	0.0779335	0.0859862	0.0848608	0.0923835	0.0534187	0.0717547	0.066384	0.0733292	0.0752319	0.0819053	0.0842483	0.0893604	0.0746484	0.0938329	0.0696101	0.0760847	0.106819	0.111886	0.118559	0.111082	0.118404	0.124043	0.150064	0.150133	0.0746585
typeC_26619	0.215182	0.126761	0.118993	0.161314	0.16194	0.164167	0.174535	0.170132	0.16468	0.182089	0.181297	0.081534	0.0837667	0.0833473	0	0.083276	0.0901697	0.0834773	0.0864828	0.0826617	0.0854047	0.086696	0.0888941	0.0960745	0.0994358	0.095336	0.101124	0.083829	0.0912171	0.0891283	0.0904825	0.0971903	0.09652	0.0980139	0.100247	0.0910068	0.102067	0.101008	0.106226	0.134379	0.139369	0.145567	0.13907	0.146072	0.151577	0.17635	0.177436	0.0840712
typeC_45800	0.187166	0.0976753	0.0902096	0.133273	0.134236	0.13642	0.145893	0.141174	0.136039	0.153048	0.152283	0.0607131	0.0748879	0.0668869	0.083276	0	0.081808	0.075239	0.0801471	0.067382	0.0593403	0.0669936	0.0711529	0.0811337	0.0885502	0.0868314	0.0941819	0.0567846	0.0749498	0.0691689	0.0756074	0.0783325	0.0844731	0.0866395	0.0913004	0.0770319	0.0956131	0.0728177	0.0790775	0.109547	0.114715	0.121415	0.114272	0.121701	0.127132	0.152874	0.152963	0.0756144
typeC_45804	0.210554	0.121401	0.113772	0.156322	0.157259	0.159239	0.169712	0.16496	0.159684	0.177047	0.176227	0.0791303	0.0856944	0.082304	0.0901697	0.081808	0	0.0851924	0.0886002	0.0821356	0.0809613	0.0845474	0.0872706	0.095735	0.100376	0.0966612	0.102982	0.0794854	0.0910002	0.0869476	0.0900633	0.0952232	0.0974733	0.0986765	0.102498	0.0906259	0.104405	0.0958417	0.101532	0.130344	0.135175	0.141837	0.13513	0.142212	0.147639	0.172677	0.173595	0.0857282
typeC_26620	0.20199	0.11295	0.105521	0.148058	0.149083	0.150952	0.161033	0.156582	0.151188	0.168517	0.167807	0.0709857	0.0780999	0.0744463	0.0834773	0.075239	0.0851924	0	0.0816675	0.0743375	0.0732316	0.0764199	0.0797317	0.0877497	0.0925871	0.0899679	0.0963524	0.0710182	0.0821171	0.079102	0.0822905	0.0872135	0.0894191	0.0912866	0.0949591	0.0833209	0.0978833	0.0878234	0.0935196	0.122719	0.127496	0.134039	0.126986	0.134192	0.139902	0.165256	0.166003	0.078219
typeC_26623	0.210409	0.120069	0.112757	0.155705	0.156634	0.15875	0.167821	0.163396	0.15796	0.175118	0.17441	0.0773628	0.0819263	0.0798839	0.0864828	0.0801471	0.0886002	0.0816675	0	0.079092	0.0796026	0.0827089	0.0844422	0.0929839	0.097079	0.0934629	0.0984025	0.0779711	0.0882436	0.0847114	0.0865688	0.092411	0.0932843	0.0958456	0.0981242	0.0870927	0.0996232	0.0945213	0.100391	0.129047	0.134122	0.140894	0.133865	0.141072	0.146833	0.172095	0.171166	0.0818375
typeC_26617	0.186518	0.0959104	0.0885867	0.132121	0.133272	0.135313	0.144298	0.139529	0.134275	0.15151	0.150686	0.0591885	0.0740105	0.0656645	0.0826617	0.067382	0.0821356	0.0743375	0.079092	0	0.0577467	0.0650771	0.0697346	0.0795589	0.0877819	0.0862338	0.0929192	0.0547049	0.0728925	0.067626	0.0741061	0.0762328	0.0825777	0.0857522	0.0901277	0.075571	0.0943505	0.0709843	0.0776444	0.108536	0.113847	0.120422	0.113011	0.120752	0.126268	0.152239	0.151487	0.0739043
typeB1_Z124047	0.157823	0.0673221	0.0603977	0.104146	0.10601	0.108114	0.116788	0.112064	0.10711	0.123822	0.122694	0.0427861	0.0723511	0.0562509	0.0854047	0.0593403	0.0809613	0.0732316	0.0796026	0.0577467	0	0.0474643	0.0554311	0.0672918	0.0792394	0.0819048	0.0908219	0.027497	0.0612705	0.0520877	0.0644467	0.0609669	0.075653	0.0782216	0.0858457	0.066582	0.0924862	0.0429231	0.0508127	0.0842345	0.0899563	0.0968977	0.0889606	0.0973928	0.102986	0.129047	0.128699	0.0731174
typeB1_Z78581	0.176047	0.0860495	0.0788979	0.122103	0.123533	0.125463	0.134827	0.129994	0.12496	0.142027	0.141025	0.0548003	0.075791	0.0637851	0.086696	0.0669936	0.0845474	0.0764199	0.0827089	0.0650771	0.0474643	0	0.0622704	0.0711967	0.0798816	0.082853	0.0904368	0.0453	0.06689	0.0613835	0.0692694	0.0698678	0.0782313	0.0813106	0.0866017	0.0704918	0.0921501	0.0617104	0.0685379	0.099833	0.105499	0.112049	0.104464	0.112428	0.117862	0.143646	0.144031	0.0768902
typeB1_Z32005	0.185437	0.0948202	0.0878077	0.130913	0.132397	0.134372	0.143249	0.138543	0.133449	0.150506	0.149533	0.0613146	0.0793442	0.068591	0.0888941	0.0711529	0.0872706	0.0797317	0.0844422	0.0697346	0.0554311	0.0622704	0	0.0757004	0.0829981	0.0845366	0.0907803	0.0537021	0.0722111	0.0665734	0.0724087	0.0751761	0.0810344	0.084108	0.0881603	0.0732995	0.087024	0.0701051	0.0767741	0.107628	0.113015	0.119801	0.112179	0.119995	0.125713	0.151494	0.151026	0.0794786
typeB1_Z78580	0.19759	0.107738	0.10049	0.143234	0.14427	0.146223	0.156323	0.151526	0.146489	0.163449	0.162649	0.0721808	0.0869061	0.0779335	0.0960745	0.0811337	0.095735	0.0877497	0.0929839	0.0795589	0.0672918	0.0711967	0.0757004	0	0.0849173	0.0914977	0.0980383	0.065903	0.0790826	0.0764188	0.081731	0.0829083	0.0879914	0.0903884	0.0953427	0.0819916	0.0997149	0.0826516	0.0891914	0.119095	0.124536	0.130792	0.123276	0.131337	0.136733	0.162199	0.162847	0.0881463
typeB1_Z124038	0.21141	0.121491	0.114086	0.156686	0.157528	0.15956	0.169718	0.164984	0.159813	0.177107	0.176345	0.0823914	0.0927202	0.0859862	0.0994358	0.0885502	0.100376	0.0925871	0.097079	0.0877819	0.0792394	0.0798816	0.0829981	0.0849173	0	0.0947834	0.100256	0.0789915	0.086991	0.0855305	0.0883611	0.0914998	0.0932721	0.0954155	0.0989709	0.0872421	0.101783	0.0960739	0.101932	0.130737	0.136081	0.142237	0.135041	0.142784	0.148204	0.173279	0.173838	0.0936104
typeB2_Z40882	0.213095	0.123761	0.116178	0.158603	0.159547	0.161769	0.172268	0.167564	0.162181	0.179538	0.178795	0.0823681	0.0898411	0.0848608	0.095336	0.0868314	0.0966612	0.0899679	0.0934629	0.0862338	0.0819048	0.082853	0.0845366	0.0914977	0.0947834	0	0.0900746	0.0798969	0.0832576	0.0823588	0.08254	0.0901206	0.0873566	0.0891567	0.0915279	0.0865831	0.0916452	0.0979909	0.103467	0.132352	0.137189	0.143833	0.136859	0.144097	0.149577	0.174725	0.175864	0.0902969
typeB2_Z31884	0.225493	0.133767	0.126358	0.170022	0.170862	0.172765	0.1824	0.177639	0.172328	0.189544	0.188901	0.0907229	0.0959688	0.0923835	0.101124	0.0941819	0.102982	0.0963524	0.0984025	0.0929192	0.0908219	0.0904368	0.0907803	0.0980383	0.100256	0.0900746	0	0.0888451	0.0896754	0.0894252	0.0873452	0.0953771	0.0916637	0.0943648	0.0934397	0.092078	0.0935727	0.107434	0.113167	0.142125	0.147012	0.154009	0.146709	0.154051	0.159766	0.184919	0.184381	0.0957441
typeB2_Z92362	0.154686	0.0638344	0.0568154	0.10101	0.102965	0.105015	0.113702	0.10882	0.103874	0.120632	0.11952	0.0395552	0.0700225	0.0534187	0.083829	0.0567846	0.0794854	0.0710182	0.0779711	0.0547049	0.027497	0.0453	0.0537021	0.065903	0.0789915	0.0798969	0.0888451	0	0.0576702	0.0487471	0.0616354	0.0580131	0.0728485	0.0760013	0.0834856	0.0647236	0.0905366	0.0395	0.0476577	0.0815665	0.0874001	0.0942578	0.086293	0.0946895	0.100229	0.126493	0.126007	0.0709827
typeB2_Z124036	0.190918	0.100499	0.0932388	0.136681	0.137982	0.139746	0.149629	0.144868	0.139504	0.157079	0.156105	0.0650857	0.081446	0.0717547	0.0912171	0.0749498	0.0910002	0.0821171	0.0882436	0.0728925	0.0612705	0.06689	0.0722111	0.0790826	0.086991	0.0832576	0.0896754	0.0576702	0	0.067996	0.0733367	0.0748892	0.0789731	0.0830195	0.0868741	0.0780472	0.091148	0.0755056	0.082093	0.113039	0.118449	0.124896	0.117188	0.125227	0.130689	0.156673	0.157035	0.0826743
typeB2_Z92354	0.180712	0.0902807	0.0829082	0.126361	0.127893	0.129829	0.139294	0.134403	0.129249	0.146341	0.14547	0.0579855	0.0782454	0.066384	0.0891283	0.0691689	0.0869476	0.079102	0.0847114	0.067626	0.0520877	0.0613835	0.0665734	0.0764188	0.0855305	0.0823588	0.0894252	0.0487471	0.067996	0	0.0700959	0.0711633	0.0787408	0.0814708	0.0866457	0.0738077	0.0909903	0.0654039	0.0722464	0.103786	0.109235	0.116073	0.108299	0.116171	0.121891	0.147992	0.147797	0.079053
typeB2_Z124043	0.195064	0.103991	0.096724	0.140149	0.141316	0.143475	0.152491	0.147704	0.142502	0.159705	0.158897	0.0675596	0.0819382	0.0733292	0.0904825	0.0756074	0.0900633	0.0822905	0.0865688	0.0741061	0.0644467	0.0692694	0.0724087	0.081731	0.0883611	0.08254	0.0873452	0.0616354	0.0733367	0.0700959	0	0.0777662	0.0801945	0.0834834	0.0864621	0.0772673	0.0857719	0.0789525	0.0853185	0.115541	0.120818	0.127744	0.120185	0.128044	0.133443	0.159196	0.158724	0.0821352
typeB2_Z92367	0.191883	0.0999407	0.0928789	0.136701	0.138203	0.140303	0.149366	0.144601	0.139174	0.156507	0.15556	0.0670481	0.0867055	0.0752319	0.0971903	0.0783325	0.0952232	0.0872135	0.092411	0.0762328	0.0609669	0.0698678	0.0751761	0.0829083	0.0914998	0.0901206	0.0953771	0.0580131	0.0748892	0.0711633	0.0777662	0	0.0850305	0.0872566	0.0931091	0.081946	0.0979551	0.0749554	0.082042	0.113733	0.118928	0.125812	0.117725	0.126247	0.131908	0.15815	0.157487	0.0870031
typeB2_Z92365	0.207731	0.116333	0.109216	0.152569	0.153511	0.155648	0.164892	0.160235	0.154998	0.172279	0.171414	0.0775501	0.0888231	0.0819053	0.09652	0.0844731	0.0974733	0.0894191	0.0932843	0.0825777	0.075653	0.0782313	0.0810344	0.0879914	0.0932721	0.0873566	0.0916637	0.0728485	0.0789731	0.0787408	0.0801945	0.0850305	0	0.0887442	0.0907832	0.0847114	0.0927682	0.0907937	0.0971812	0.126833	0.132411	0.139026	0.131376	0.139369	0.144738	0.170252	0.169559	0.0889587
typeB2_Z92363	0.209138	0.119182	0.111818	0.154398	0.1556	0.157405	0.167891	0.163083	0.157938	0.17497	0.174197	0.0803152	0.0908494	0.0842483	0.0980139	0.0866395	0.0986765	0.0912866	0.0958456	0.0857522	0.0782216	0.0813106	0.084108	0.0903884	0.0954155	0.0891567	0.0943648	0.0760013	0.0830195	0.0814708	0.0834834	0.0872566	0.0887442	0	0.0937772	0.0876641	0.0962419	0.0938236	0.0994752	0.128894	0.133977	0.140619	0.133291	0.140869	0.146447	0.172066	0.172652	0.0918009
typeB2_Z78595	0.219486	0.12794	0.120536	0.164237	0.165112	0.167036	0.176671	0.172066	0.166584	0.184116	0.183279	0.0863616	0.0948645	0.0893604	0.100247	0.0913004	0.102498	0.0949591	0.0981242	0.0901277	0.0858457	0.0866017	0.0881603	0.0953427	0.0989709	0.0915279	0.0934397	0.0834856	0.0868741	0.0866457	0.0864621	0.0931091	0.0907832	0.0937772	0	0.0905194	0.0956238	0.101867	0.107832	0.137272	0.142263	0.148893	0.141712	0.1494	0.154579	0.180158	0.179345	0.0943051
typeB1_Z88344	0.195893	0.105981	0.0989033	0.141699	0.142655	0.144512	0.153747	0.149203	0.143901	0.160946	0.160172	0.0694972	0.0831584	0.0746484	0.0910068	0.0770319	0.0906259	0.0833209	0.0870927	0.075571	0.066582	0.0704918	0.0732995	0.0819916	0.0872421	0.0865831	0.092078	0.0647236	0.0780472	0.0738077	0.0772673	0.081946	0.0847114	0.0876641	0.0905194	0	0.0937155	0.0812164	0.0874708	0.117154	0.12203	0.128608	0.121538	0.129144	0.134724	0.159973	0.159414	0.0828061
typeB2_Z32009	0.22726	0.135351	0.127928	0.1716	0.172152	0.174338	0.183592	0.179186	0.173851	0.191274	0.190438	0.0922658	0.0977312	0.0938329	0.102067	0.0956131	0.104405	0.0978833	0.0996232	0.0943505	0.0924862	0.0921501	0.087024	0.0997149	0.101783	0.0916452	0.0935727	0.0905366	0.091148	0.0909903	0.0857719	0.0979551	0.0927682	0.0962419	0.0956238	0.0937155	0	0.10896	0.11491	0.143515	0.148594	0.155544	0.148311	0.155813	0.16135	0.18651	0.185443	0.0973792
Transient_28549	0.15419	0.0712335	0.0648783	0.10446	0.105991	0.107571	0.115659	0.11107	0.106293	0.122202	0.121921	0.0554312	0.0867475	0.0696101	0.101008	0.0728177	0.0958417	0.0878234	0.0945213	0.0709843	0.0429231	0.0617104	0.0701051	0.0826516	0.0960739	0.0979909	0.107434	0.0395	0.0755056	0.0654039	0.0789525	0.0749554	0.0907937	0.0938236	0.101867	0.0812164	0.10896	0	0.0561896	0.0847356	0.0892542	0.0948017	0.0881305	0.0946397	0.0999525	0.123269	0.122679	0.0877142
Transient_40246	0.153766	0.0761961	0.0699402	0.106289	0.1076	0.109226	0.117325	0.112946	0.108566	0.123634	0.123741	0.06259	0.0925164	0.0760847	0.106226	0.0790775	0.101532	0.0935196	0.100391	0.0776444	0.0508127	0.0685379	0.0767741	0.0891914	0.101932	0.103467	0.113167	0.0476577	0.082093	0.0722464	0.0853185	0.082042	0.0971812	0.0994752	0.107832	0.0874708	0.11491	0.0561896	0	0.0861454	0.0891785	0.094882	0.0892198	0.0950845	0.100177	0.121741	0.121354	0.0937025
Transient_93820	0.162061	0.100238	0.0956647	0.122283	0.122968	0.123866	0.131589	0.12824	0.124446	0.137095	0.138342	0.0946545	0.121636	0.106819	0.134379	0.109547	0.130344	0.122719	0.129047	0.108536	0.0842345	0.099833	0.107628	0.119095	0.130737	0.132352	0.142125	0.0815665	0.113039	0.103786	0.115541	0.113733	0.126833	0.128894	0.137272	0.117154	0.143515	0.0847356	0.0861454	0	0.102813	0.106133	0.104627	0.106289	0.109782	0.125138	0.125786	0.123086
Transient_67975	0.16269	0.104073	0.0995019	0.124725	0.125322	0.125787	0.133483	0.130254	0.126498	0.138885	0.140523	0.100156	0.126682	0.111886	0.139369	0.114715	0.135175	0.127496	0.134122	0.113847	0.0899563	0.105499	0.113015	0.124536	0.136081	0.137189	0.147012	0.0874001	0.118449	0.109235	0.120818	0.118928	0.132411	0.133977	0.142263	0.12203	0.148594	0.0892542	0.0891785	0.102813	0	0.107279	0.104378	0.106742	0.110574	0.124799	0.125124	0.127971
Transient_57919	0.162912	0.108127	0.103898	0.127375	0.127448	0.128261	0.135351	0.132519	0.128767	0.140914	0.143054	0.106908	0.133119	0.118559	0.145567	0.121415	0.141837	0.134039	0.140894	0.120422	0.0968977	0.112049	0.119801	0.130792	0.142237	0.143833	0.154009	0.0942578	0.124896	0.116073	0.127744	0.125812	0.139026	0.140619	0.148893	0.128608	0.155544	0.0948017	0.094882	0.106133	0.107279	0	0.10835	0.109104	0.111474	0.12509	0.124844	0.134452
Transient_62471	0.164831	0.102902	0.0986652	0.125436	0.12618	0.126638	0.13401	0.130802	0.127091	0.139684	0.141279	0.0993329	0.126232	0.111082	0.13907	0.114272	0.13513	0.126986	0.133865	0.113011	0.0889606	0.104464	0.112179	0.123276	0.135041	0.136859	0.146709	0.086293	0.117188	0.108299	0.120185	0.117725	0.131376	0.133291	0.141712	0.121538	0.148311	0.0881305	0.0892198	0.104627	0.104378	0.10835	0	0.108771	0.111606	0.127787	0.127585	0.127356
Transient_79751	0.163543	0.108991	0.104105	0.127413	0.127838	0.128476	0.135755	0.132607	0.129312	0.141006	0.143082	0.107302	0.133396	0.118404	0.146072	0.121701	0.142212	0.134192	0.141072	0.120752	0.0973928	0.112428	0.119995	0.131337	0.142784	0.144097	0.154051	0.0946895	0.125227	0.116171	0.128044	0.126247	0.139369	0.140869	0.1494	0.129144	0.155813	0.0946397	0.0950845	0.106289	0.106742	0.109104	0.108771	0	0.112253	0.124572	0.125582	0.134892
Transient_57910	0.166243	0.112513	0.108514	0.131245	0.131376	0.131945	0.139167	0.136037	0.13269	0.144527	0.147071	0.112845	0.139043	0.124043	0.151577	0.127132	0.147639	0.139902	0.146833	0.126268	0.102986	0.117862	0.125713	0.136733	0.148204	0.149577	0.159766	0.100229	0.130689	0.121891	0.133443	0.131908	0.144738	0.146447	0.154579	0.134724	0.16135	0.0999525	0.100177	0.109782	0.110574	0.111474	0.111606	0.112253	0	0.127651	0.126491	0.140557
Transient_79759	0.176565	0.134589	0.130953	0.147914	0.147457	0.148095	0.154988	0.152403	0.149471	0.159131	0.162688	0.138697	0.164053	0.150064	0.17635	0.152874	0.172677	0.165256	0.172095	0.152239	0.129047	0.143646	0.151494	0.162199	0.173279	0.174725	0.184919	0.126493	0.156673	0.147992	0.159196	0.15815	0.170252	0.172066	0.180158	0.159973	0.18651	0.123269	0.121741	0.125138	0.124799	0.12509	0.127787	0.124572	0.127651	0	0.136135	0.16601
Transient_94446	0.177214	0.133594	0.130342	0.148873	0.148024	0.147915	0.153105	0.150994	0.148034	0.15772	0.160908	0.138656	0.164504	0.150133	0.177436	0.152963	0.173595	0.166003	0.171166	0.151487	0.128699	0.144031	0.151026	0.162847	0.173838	0.175864	0.184381	0.126007	0.157035	0.147797	0.158724	0.157487	0.169559	0.172652	0.179345	0.159414	0.185443	0.122679	0.121354	0.125786	0.125124	0.124844	0.127585	0.125582	0.126491	0.136135	0	0.165302
typeC_26614	0.203326	0.113024	0.105607	0.148567	0.14965	0.151689	0.160913	0.156187	0.15084	0.168196	0.16747	0.0712521	0.0788193	0.0746585	0.0840712	0.0756144	0.0857282	0.078219	0.0818375	0.0739043	0.0731174	0.0768902	0.0794786	0.0881463	0.0936104	0.0902969	0.0957441	0.0709827	0.0826743	0.079053	0.0821352	0.0870031	0.0889587	0.0918009	0.0943051	0.0828061	0.0973792	0.0877142	0.0937025	0.123086	0.127971	0.134452	0.127356	0.134892	0.140557	0.16601	0.165302	0
Resident_157515	0	0.130331	0.130966	0.117083	0.114649	0.114034	0.114779	0.116244	0.117152	0.115685	0.124131	0.169949	0.200609	0.183677	0.215145	0.187016	0.210498	0.202043	0.210436	0.186466	0.157862	0.176016	0.185473	0.197716	0.211249	0.212907	0.225365	0.154736	0.191046	0.180763	0.194956	0.192077	0.207872	0.209182	0.219624	0.195995	0.227254	0.15438	0.153719	0.162013	0.162773	0.163232	0.164938	0.163867	0.166377	0.17648	0.177249	0.203321
Resident_126165	0.130331	0	0.0688186	0.0862033	0.093981	0.0940017	0.0928407	0.0881545	0.0869186	0.0974627	0.0998114	0.0798279	0.111869	0.0941826	0.126635	0.0975518	0.121262	0.113117	0.120026	0.0958044	0.0672273	0.0860169	0.0948636	0.107777	0.121535	0.123697	0.133649	0.0637793	0.100532	0.0902217	0.103924	0.100001	0.116369	0.119113	0.127941	0.106013	0.135304	0.0710923	0.0760425	0.100264	0.104233	0.108149	0.102935	0.109197	0.112608	0.134332	0.133726	0.112942
Resident_62250	0.130966	0.0688186	0	0.0921983	0.0926797	0.0922474	0.100289	0.0957333	0.0919993	0.105343	0.107695	0.0724409	0.104153	0.0865671	0.118761	0.0899807	0.113555	0.105386	0.112576	0.0883065	0.0601666	0.0787042	0.0875784	0.100359	0.113864	0.115928	0.126116	0.0566089	0.093163	0.0827746	0.0965316	0.0928393	0.109102	0.111558	0.120457	0.098831	0.127669	0.0646512	0.0698139	0.0955065	0.0994316	0.103677	0.0985177	0.104214	0.108373	0.13072	0.130285	0.105457
Resident_126161	0.117083	0.0862033	0.0921983	0	0.0978064	0.0968822	0.0913383	0.088943	0.0901959	0.0876657	0.0972809	0.115876	0.146831	0.129723	0.161154	0.133042	0.156263	0.148205	0.155631	0.131956	0.104	0.121911	0.130995	0.143187	0.156494	0.15858	0.16992	0.100947	0.13676	0.126283	0.140241	0.136794	0.152598	0.154283	0.164231	0.141837	0.171531	0.104412	0.106177	0.122152	0.124812	0.127288	0.125365	0.127678	0.131063	0.14769	0.148852	0.148502
Resident_31868	0.114649	0.093981	0.0926797	0.0978064	0	0.0966845	0.101389	0.0998252	0.0985174	0.10509	0.11	0.117324	0.147453	0.130639	0.161733	0.133892	0.157015	0.148819	0.156375	0.133112	0.105781	0.123307	0.1322	0.144138	0.15726	0.159237	0.170445	0.102769	0.137918	0.127606	0.140904	0.138068	0.153424	0.155474	0.164887	0.142443	0.171854	0.105711	0.107344	0.122826	0.125312	0.127503	0.126075	0.128027	0.131208	0.147335	0.147975	0.149554
Resident_35322	0.114034	0.0940017	0.0922474	0.0968822	0.0966845	0	0.100837	0.0979706	0.0970763	0.102611	0.108283	0.119611	0.149577	0.133006	0.164132	0.136224	0.159124	0.150972	0.158677	0.135192	0.108069	0.125508	0.134392	0.146342	0.15952	0.161647	0.172607	0.104985	0.139861	0.129791	0.143403	0.14038	0.155693	0.157459	0.16712	0.144565	0.174305	0.10752	0.109123	0.123795	0.125699	0.128056	0.126503	0.128585	0.131903	0.147953	0.147884	0.151545
Resident_126178	0.114779	0.0928407	0.100289	0.0913383	0.101389	0.100837	0	0.0888739	0.0914619	0.092295	0.097284	0.128991	0.160133	0.142786	0.174841	0.146073	0.16999	0.161521	0.168152	0.144646	0.117068	0.135192	0.143518	0.156853	0.170156	0.172484	0.18271	0.113996	0.150063	0.139578	0.15286	0.149783	0.165463	0.16815	0.177081	0.154166	0.184011	0.115989	0.117559	0.131686	0.133865	0.135769	0.13436	0.136157	0.139538	0.155036	0.153426	0.161212
Resident_126167	0.116244	0.0881545	0.0957333	0.088943	0.0998252	0.0979706	0.0888739	0	0.0863443	0.0909444	0.0958559	0.124001	0.155287	0.137865	0.170099	0.141041	0.164915	0.156739	0.16331	0.139531	0.112007	0.12998	0.138604	0.151659	0.165026	0.167619	0.177727	0.108797	0.144971	0.134445	0.147659	0.144732	0.160403	0.163074	0.172182	0.149382	0.179222	0.110998	0.112953	0.128143	0.130352	0.13255	0.130801	0.133095	0.136076	0.152151	0.150964	0.156167
Resident_126169	0.117152	0.0869186	0.0919993	0.0901959	0.0985174	0.0970763	0.0914619	0.0863443	0	0.0936298	0.0999532	0.11883	0.149762	0.13255	0.164574	0.135901	0.159654	0.151344	0.157847	0.134112	0.107051	0.12488	0.133402	0.146456	0.159809	0.162296	0.172204	0.103816	0.139638	0.129279	0.142476	0.139365	0.155181	0.157959	0.166633	0.144061	0.173807	0.10632	0.108516	0.12435	0.126668	0.128858	0.127167	0.129674	0.132777	0.149393	0.148017	0.150713
Resident_126163	0.115685	0.0974627	0.105343	0.0876657	0.10509	0.102611	0.092295	0.0909444	0.0936298	0	0.093965	0.135649	0.167206	0.149607	0.182058	0.152901	0.177015	0.168635	0.174944	0.151377	0.123678	0.141939	0.150545	0.163541	0.177093	0.17951	0.189464	0.120519	0.157106	0.14634	0.159582	0.156542	0.172305	0.174905	0.184145	0.160992	0.191259	0.122138	0.123391	0.136913	0.138909	0.141086	0.139616	0.141464	0.144439	0.158852	0.157767	0.168198
Resident_126158	0.124131	0.0998114	0.107695	0.0972809	0.11	0.108283	0.097284	0.0958559	0.0999532	0.093965	0	0.134888	0.166512	0.148887	0.181245	0.152181	0.176282	0.168055	0.174407	0.150649	0.122686	0.141159	0.149667	0.16281	0.176399	0.178794	0.188933	0.119571	0.156171	0.145537	0.158914	0.15573	0.171473	0.174145	0.183356	0.160277	0.190485	0.121915	0.123795	0.138239	0.140776	0.143193	0.141451	0.143367	0.147174	0.162576	0.16107	0.167478
typeC_26626	0.169949	0.0798279	0.0724409	0.115876	0.117324	0.119611	0.128991	0.124001	0.11883	0.135649	0.134888	0	0.0705121	0.0585623	0.0817391	0.0608308	0.0792014	0.0711669	0.0774169	0.0591866	0.0426913	0.0549267	0.061408	0.0723086	0.0825355	0.0824076	0.0906618	0.0395059	0.0651161	0.0579928	0.0676331	0.0671889	0.0776229	0.0804156	0.0864339	0.0696904	0.0923341	0.0553566	0.0624106	0.094424	0.0999987	0.106849	0.0992058	0.107131	0.112714	0.13843	0.138791	0.0714824
typeC_26627	0.200609	0.111869	0.104153	0.146831	0.147453	0.149577	0.160133	0.155287	0.149762	0.167206	0.166512	0.0705121	0	0.0744395	0.0838896	0.074759	0.0858223	0.0782624	0.0820947	0.0738978	0.0722489	0.0757667	0.079358	0.087009	0.0926975	0.0897715	0.0959887	0.0700379	0.0815253	0.0783286	0.0820843	0.086882	0.0889899	0.0909807	0.0948674	0.0832244	0.0980453	0.0866947	0.0924079	0.121343	0.126384	0.132968	0.126014	0.133241	0.139097	0.163632	0.164498	0.0788874
typeC_88353	0.183677	0.0941826	0.0865671	0.129723	0.130639	0.133006	0.142786	0.137865	0.13255	0.149607	0.148887	0.0585623	0.0744395	0	0.0831165	0.0667498	0.082279	0.0744181	0.0799298	0.0655343	0.0561086	0.0637178	0.0684976	0.0780235	0.0860246	0.0847839	0.092122	0.0532254	0.0717567	0.0662814	0.0732344	0.0752319	0.0818132	0.084108	0.0891141	0.0746166	0.093844	0.0695351	0.0758972	0.106511	0.11175	0.118339	0.110929	0.118355	0.123898	0.149679	0.150252	0.0744353
typeC_26619	0.215145	0.126635	0.118761	0.161154	0.161733	0.164132	0.174841	0.170099	0.164574	0.182058	0.181245	0.0817391	0.0838896	0.0831165	0	0.0832759	0.0903199	0.0837097	0.0867873	0.0829275	0.0855142	0.0868905	0.0891807	0.0962772	0.0995278	0.095454	0.101268	0.0838746	0.0913549	0.0891362	0.0903567	0.0972597	0.0965589	0.0982612	0.100475	0.0910522	0.102241	0.100998	0.10614	0.134268	0.139338	0.14552	0.139062	0.145908	0.151498	0.176152	0.177468	0.084072
typeC_45800	0.187016	0.0975518	0.0899807	0.133042	0.133892	0.136224	0.146073	0.141041	0.135901	0.152901	0.152181	0.0608308	0.074759	0.0667498	0.0832759	0	0.0815771	0.0753378	0.0800188	0.0673427	0.0593069	0.0668965	0.0713132	0.0811472	0.0885652	0.0869146	0.0941395	0.0567734	0.0750778	0.0691356	0.0757244	0.0785333	0.0843606	0.0866893	0.0914064	0.0770072	0.0957803	0.0727963	0.0790149	0.109342	0.114609	0.121285	0.114206	0.121614	0.127138	0.152512	0.152973	0.0754375
typeC_45804	0.210498	0.121262	0.113555	0.156263	0.157015	0.159124	0.16999	0.164915	0.159654	0.177015	0.176282	0.0792014	0.0858223	0.082279	0.0903199	0.0815771	0	0.0854307	0.0886939	0.0820672	0.0809314	0.0845491	0.0873811	0.0956021	0.100366	0.0967019	0.102892	0.0793924	0.0909994	0.0869188	0.0898369	0.0953054	0.0975308	0.0986916	0.102462	0.090656	0.10431	0.0958511	0.10136	0.130158	0.135112	0.141872	0.135051	0.142291	0.147676	0.172405	0.173782	0.085846
typeC_26620	0.202043	0.113117	0.105386	0.148205	0.148819	0.150972	0.161521	0.156739	0.151344	0.168635	0.168055	0.0711669	0.0782624	0.0744181	0.0837097	0.0753378	0.0854307	0	0.0821709	0.0744434	0.073355	0.076468	0.0799455	0.0877992	0.0928548	0.090033	0.0964602	0.0711045	0.0822342	0.0790471	0.082273	0.0876044	0.0895513	0.0915501	0.0950179	0.0834361	0.0979769	0.0879692	0.0935712	0.122599	0.127712	0.134122	0.127052	0.134324	0.140051	0.165027	0.166075	0.0783831
typeC_26623	0.210436	0.120026	0.112576	0.155631	0.156375	0.158677	0.168152	0.16331	0.157847	0.174944	0.174407	0.0774169	0.0820947	0.0799298	0.0867873	0.0800188	0.0886939	0.0821709	0	0.0791345	0.0796372	0.0827325	0.0845502	0.0932411	0.097217	0.0936007	0.0984451	0.0779998	0.0883179	0.0847946	0.08657	0.0925645	0.0934486	0.0959817	0.0982406	0.0873503	0.0999091	0.0945952	0.10025	0.128975	0.133966	0.140861	0.133902	0.141067	0.146829	0.171763	0.171134	0.0820212
typeC_26617	0.186466	0.0958044	0.0883065	0.131956	0.133112	0.135192	0.144646	0.139531	0.134112	0.151377	0.150649	0.0591866	0.0738978	0.0655343	0.0829275	0.0673427	0.0820672	0.0744434	0.0791345	0	0.0576441	0.0650386	0.0698243	0.0796266	0.0877354	0.0862069	0.0928336	0.0546864	0.0729508	0.067608	0.0740829	0.0763241	0.0825557	0.0858457	0.0900851	0.0756362	0.0944003	0.0710575	0.0774798	0.108347	0.113793	0.120466	0.112999	0.120723	0.126356	0.152001	0.151697	0.0738717
typeB1_Z124047	0.157862	0.0672273	0.0601666	0.104	0.105781	0.108069	0.117068	0.112007	0.107051	0.123678	0.122686	0.0426913	0.0722489	0.0561086	0.0855142	0.0593069	0.0809314	0.073355	0.0796372	0.0576441	0	0.0475062	0.0553712	0.0674932	0.079356	0.081929	0.0907341	0.0274486	0.0613019	0.0520924	0.064449	0.0610947	0.0756809	0.0782382	0.0858311	0.0666377	0.0924708	0.0428927	0.0506865	0.0840561	0.0898722	0.0968771	0.0889689	0.0972966	0.102916	0.128712	0.128753	0.0731065
typeB1_Z78581	0.176016	0.0860169	0.0787042	0.121911	0.123307	0.125508	0.135192	0.12998	0.12488	0.141939	0.141159	0.0549267	0.0757667	0.0637178	0.0868905	0.0668965	0.0845491	0.076468	0.0827325	0.0650386	0.0475062	0	0.062281	0.0711084	0.0798664	0.0827956	0.0904154	0.0453443	0.0669572	0.061421	0.0694346	0.0699682	0.0782444	0.0812853	0.0865369	0.0704802	0.092249	0.0616771	0.0683798	0.0997114	0.105283	0.111927	0.104396	0.112285	0.117944	0.143352	0.144003	0.0768201
typeB1_Z32005	0.185473	0.0948636	0.0875784	0.130995	0.1322	0.134392	0.143518	0.138604	0.133402	0.150545	0.149667	0.061408	0.079358	0.0684976	0.0891807	0.0713132	0.0873811	0.0799455	0.0845502	0.0698243	0.0553712	0.062281	0	0.075801	0.0829754	0.0845146	0.0907417	0.0537688	0.072141	0.0665897	0.0726118	0.0751304	0.0811317	0.0842041	0.0880661	0.073232	0.0870793	0.0700815	0.0766786	0.10753	0.112904	0.119725	0.112244	0.119983	0.125768	0.151141	0.151114	0.0794869
typeB1_Z78580	0.197716	0.107777	0.100359	0.143187	0.144138	0.146342	0.156853	0.151659	0.146456	0.163541	0.16281	0.0723086	0.087009	0.0780235	0.0962772	0.0811472	0.0956021	0.0877992	0.0932411	0.0796266	0.0674932	0.0711084	0.075801	0	0.0850954	0.0915071	0.0981382	0.0659815	0.0791632	0.0764978	0.0816435	0.0830816	0.0880856	0.0905992	0.0953293	0.0820712	0.0998489	0.082813	0.08908	0.118995	0.124335	0.130945	0.123371	0.131292	0.1368	0.161943	0.162986	0.0882554
typeB1_Z124038	0.211249	0.121535	0.113864	0.156494	0.15726	0.15952	0.170156	0.165026	0.159809	0.177093	0.176399	0.0825355	0.0926975	0.0860246	0.0995278	0.0885652	0.100366	0.0928548	0.097217	0.0877354	0.079356	0.0798664	0.0829754	0.0850954	0	0.0948135	0.100311	0.0789791	0.0871717	0.0856166	0.0883704	0.0916556	0.0934058	0.0954731	0.0989697	0.087308	0.102066	0.0960735	0.101812	0.130517	0.135798	0.14227	0.134937	0.142619	0.148198	0.172897	0.173719	0.0935101
typeB2_Z40882	0.212907	0.123697	0.115928	0.15858	0.159237	0.161647	0.172484	0.167619	0.162296	0.17951	0.178794	0.0824076	0.0897715	0.0847839	0.095454	0.0869146	0.0967019	0.090033	0.0936007	0.0862069	0.081929	0.0827956	0.0845146	0.0915071	0.0948135	0	0.0900397	0.0798942	0.0833054	0.0821793	0.0823117	0.0902607	0.0873391	0.0892792	0.0912999	0.0866514	0.0917868	0.0980559	0.103298	0.13201	0.137106	0.143894	0.136804	0.143949	0.149651	0.174406	0.175924	0.0902864
typeB2_Z31884	0.225365	0.133649	0.126116	0.16992	0.170445	0.172607	0.18271	0.177727	0.172204	0.189464	0.188933	0.0906618	0.0959887	0.092122	0.101268	0.0941395	0.102892	0.0964602	0.0984451	0.0928336	0.0907341	0.0904154	0.0907417	0.0981382	0.100311	0.0900397	0	0.0887934	0.0896729	0.0894188	0.0872196	0.0952995	0.0916069	0.0946309	0.0933166	0.092028	0.0937057	0.107327	0.112969	0.141848	0.146863	0.15378	0.146547	0.153805	0.159631	0.184488	0.184273	0.0958345
typeB2_Z92362	0.154736	0.0637793	0.0566089	0.100947	0.102769	0.104985	0.113996	0.108797	0.103816	0.120519	0.119571	0.0395059	0.0700379	0.0532254	0.0838746	0.0567734	0.0793924	0.0711045	0.0779998	0.0546864	0.0274486	0.0453443	0.0537688	0.0659815	0.0789791	0.0798942	0.0887934	0	0.0576746	0.0487856	0.0615831	0.0581528	0.0728866	0.0759957	0.0835337	0.0648553	0.0905772	0.0394906	0.0475209	0.0814101	0.0872657	0.0942616	0.0863411	0.0946495	0.100241	0.126174	0.126134	0.0709675
typeB2_Z124036	0.191046	0.100532	0.093163	0.13676	0.137918	0.139861	0.150063	0.144971	0.139638	0.157106	0.156171	0.0651161	0.0815253	0.0717567	0.0913549	0.0750778	0.0909994	0.0822342	0.0883179	0.0729508	0.0613019	0.0669572	0.072141	0.0791632	0.0871717	0.0833054	0.0896729	0.0576746	0	0.0678553	0.0733559	0.0748818	0.0788945	0.0830917	0.0868094	0.0781001	0.0911331	0.075572	0.0820244	0.112814	0.118307	0.125017	0.117142	0.125359	0.130723	0.156611	0.157121	0.0827952
typeB2_Z92354	0.180763	0.0902217	0.0827746	0.126283	0.127606	0.129791	0.139578	0.134445	0.129279	0.14634	0.145537	0.0579928	0.0783286	0.0662814	0.0891362	0.0691356	0.0869188	0.0790471	0.0847946	0.067608	0.0520924	0.061421	0.0665897	0.0764978	0.0856166	0.0821793	0.0894188	0.0487856	0.0678553	0	0.070187	0.0712474	0.0787155	0.0814662	0.0865539	0.0738775	0.0910617	0.0654318	0.072151	0.103584	0.109202	0.116064	0.108288	0.116175	0.121908	0.147674	0.14791	0.079131
typeB2_Z124043	0.194956	0.103924	0.0965316	0.140241	0.140904	0.143403	0.15286	0.147659	0.142476	0.159582	0.158914	0.0676331	0.0820843	0.0732344	0.0903567	0.0757244	0.0898369	0.082273	0.08657	0.0740829	0.064449	0.0694346	0.0726118	0.0816435	0.0883704	0.0823117	0.0872196	0.0615831	0.0733559	0.070187	0	0.077853	0.0801504	0.0834132	0.086421	0.0773101	0.0860183	0.0789322	0.0853395	0.115371	0.120706	0.127749	0.120203	0.127916	0.133564	0.158967	0.158727	0.0821115
typeB2_Z92367	0.192077	0.100001	0.0928393	0.136794	0.138068	0.14038	0.149783	0.144732	0.139365	0.156542	0.15573	0.0671889	0.086882	0.0752319	0.0972597	0.0785333	0.0953054	0.0876044	0.0925645	0.0763241	0.0610947	0.0699682	0.0751304	0.0830816	0.0916556	0.0902607	0.0952995	0.0581528	0.0748818	0.0712474	0.077853	0	0.0850379	0.0875277	0.0930837	0.0819822	0.0979751	0.0750381	0.0820265	0.11366	0.11904	0.125962	0.117797	0.12631	0.131924	0.158023	0.157745	0.087042
typeB2_Z92365	0.207872	0.116369	0.109102	0.152598	0.153424	0.155693	0.165463	0.160403	0.155181	0.172305	0.171473	0.0776229	0.0889899	0.0818132	0.0965589	0.0843606	0.0975308	0.0895513	0.0934486	0.0825557	0.0756809	0.0782444	0.0811317	0.0880856	0.0934058	0.0873391	0.0916069	0.0728866	0.0788945	0.0787155	0.0801504	0.0850379	0	0.0886817	0.0907709	0.0848369	0.0928423	0.0908688	0.0970712	0.126704	0.132316	0.139032	0.131362	0.139227	0.14488	0.170018	0.169633	0.0888152
typeB2_Z92363	0.209182	0.119113	0.111558	0.154283	0.155474	0.157459	0.16815	0.163074	0.157959	0.174905	0.174145	0.0804156	0.0909807	0.084108	0.0982612	0.0866893	0.0986916	0.0915501	0.0959817	0.0858457	0.0782382	0.0812853	0.0842041	0.0905992	0.0954731	0.0892792	0.0946309	0.0759957	0.0830917	0.0814662	0.0834132	0.0875277	0.0886817	0	0.0937093	0.0878669	0.0962773	0.0937922	0.0993733	0.128734	0.133827	0.140476	0.133194	0.14066	0.146496	0.171621	0.172622	0.0918483
typeB2_Z78595	0.219624	0.127941	0.120457	0.164231	0.164887	0.16712	0.177081	0.172182	0.166633	0.184145	0.183356	0.0864339	0.0948674	0.0891141	0.100475	0.0914064	0.102462	0.0950179	0.0982406	0.0900851	0.0858311	0.0865369	0.0880661	0.0953293	0.0989697	0.0912999	0.0933166	0.0835337	0.0868094	0.0865539	0.086421	0.0930837	0.0907709	0.0937093	0	0.0902087	0.0954602	0.101879	0.107766	0.13726	0.142183	0.148953	0.141631	0.149241	0.154632	0.179835	0.179524	0.0943195
typeB1_Z88344	0.195995	0.106013	0.098831	0.141837	0.142443	0.144565	0.154166	0.149382	0.144061	0.160992	0.160277	0.0696904	0.0832244	0.0746166	0.0910522	0.0770072	0.090656	0.0834361	0.0873503	0.0756362	0.0666377	0.0704802	0.073232	0.0820712	0.087308	0.0866514	0.092028	0.0648553	0.0781001	0.0738775	0.0773101	0.0819822	0.0848369	0.0878669	0.0902087	0	0.0937032	0.0813274	0.0874232	0.11707	0.122025	0.128903	0.121638	0.12928	0.134884	0.160025	0.159683	0.0827809
typeB2_Z32009	0.227254	0.135304	0.127669	0.171531	0.171854	0.174305	0.184011	0.179222	0.173807	0.191259	0.190485	0.0923341	0.0980453	0.093844	0.102241	0.0957803	0.10431	0.0979769	0.0999091	0.0944003	0.0924708	0.092249	0.0870793	0.0998489	0.102066	0.0917868	0.0937057	0.0905772	0.0911331	0.0910617	0.0860183	0.0979751	0.0928423	0.0962773	0.0954602	0.0937032	0	0.108928	0.114786	0.143348	0.14853	0.155393	0.148286	0.155584	0.161338	0.186	0.185494	0.0973204
Transient_28549	0.15438	0.0710923	0.0646512	0.104412	0.105711	0.10752	0.115989	0.110998	0.10632	0.122138	0.121915	0.0553566	0.0866947	0.0695351	0.100998	0.0727963	0.0958511	0.0879692	0.0945952	0.0710575	0.0428927	0.0616771	0.0700815	0.082813	0.0960735	0.0980559	0.107327	0.0394906	0.075572	0.0654318	0.0789322	0.0750381	0.0908688	0.0937922	0.101879	0.0813274	0.108928	0	0.0560842	0.0845783	0.0892218	0.094778	0.0881617	0.09469	0.0998435	0.123053	0.122598	0.0876537
Transient_40246	0.153719	0.0760425	0.0698139	0.106177	0.107344	0.109123	0.117559	0.112953	0.108516	0.123391	0.123795	0.0624106	0.0924079	0.0758972	0.10614	0.0790149	0.10136	0.0935712	0.10025	0.0774798	0.0506865	0.0683798	0.0766786	0.08908	0.101812	0.103298	0.112969	0.0475209	0.0820244	0.072151	0.0853395	0.0820265	0.0970712	0.0993733	0.107766	0.0874232	0.114786	0.0560842	0	0.0858785	0.089025	0.0947499	0.0892878	0.0949571	0.0999695	0.12135	0.121304	0.0935754
Transient_93820	0.162013	0.100264	0.0955065	0.122152	0.122826	0.123795	0.131686	0.128143	0.12435	0.136913	0.138239	0.094424	0.121343	0.106511	0.134268	0.109342	0.130158	0.122599	0.128975	0.108347	0.0840561	0.0997114	0.10753	0.118995	0.130517	0.13201	0.141848	0.0814101	0.112814	0.103584	0.115371	0.11366	0.126704	0.128734	0.13726	0.11707	0.143348	0.0845783	0.0858785	0	0.102825	0.106085	0.104466	0.106341	0.109601	0.124798	0.125714	0.122951
Transient_67975	0.162773	0.104233	0.0994316	0.124812	0.125312	0.125699	0.133865	0.130352	0.126668	0.138909	0.140776	0.0999987	0.126384	0.11175	0.139338	0.114609	0.135112	0.127712	0.133966	0.113793	0.0898722	0.105283	0.112904	0.124335	0.135798	0.137106	0.146863	0.0872657	0.118307	0.109202	0.120706	0.11904	0.132316	0.133827	0.142183	0.122025	0.14853	0.0892218	0.089025	0.102825	0	0.10723	0.104358	0.106891	0.110744	0.124776	0.124955	0.127928
Transient_57919	0.163232	0.108149	0.103677	0.127288	0.127503	0.128056	0.135769	0.13255	0.128858	0.141086	0.143193	0.106849	0.132968	0.118339	0.14552	0.121285	0.141872	0.134122	0.140861	0.120466	0.0968771	0.111927	0.119725	0.130945	0.14227	0.143894	0.15378	0.0942616	0.125017	0.116064	0.127749	0.125962	0.139032	0.140476	0.148953	0.128903	0.155393	0.094778	0.0947499	0.106085	0.10723	0	0.108333	0.109128	0.111486	0.124826	0.124732	0.13451
Transient_62471	0.164938	0.102935	0.0985177	0.125365	0.126075	0.126503	0.13436	0.130801	0.127167	0.139616	0.141451	0.0992058	0.126014	0.110929	0.139062	0.114206	0.135051	0.127052	0.133902	0.112999	0.0889689	0.104396	0.112244	0.123371	0.134937	0.136804	0.146547	0.0863411	0.117142	0.108288	0.120203	0.117797	0.131362	0.133194	0.141631	0.121638	0.148286	0.0881617	0.0892878	0.104466	0.104358	0.108333	0	0.108821	0.111704	0.127426	0.127648	0.127279
Transient_79751	0.163867	0.109197	0.104214	0.127678	0.128027	0.128585	0.136157	0.133095	0.129674	0.141464	0.143367	0.107131	0.133241	0.118355	0.145908	0.121614	0.142291	0.134324	0.141067	0.120723	0.0972966	0.112285	0.119983	0.131292	0.142619	0.143949	0.153805	0.0946495	0.125359	0.116175	0.127916	0.12631	0.139227	0.14066	0.149241	0.12928	0.155584	0.09469	0.0949571	0.106341	0.106891	0.109128	0.108821	0	0.112325	0.124363	0.125556	0.13493
Transient_57910	0.166377	0.112608	0.108373	0.131063	0.131208	0.131903	0.139538	0.136076	0.132777	0.144439	0.147174	0.112714	0.139097	0.123898	0.151498	0.127138	0.147676	0.140051	0.146829	0.126356	0.102916	0.117944	0.125768	0.1368	0.148198	0.149651	0.159631	0.100241	0.130723	0.121908	0.133564	0.131924	0.14488	0.146496	0.154632	0.134884	0.161338	0.0998435	0.0999695	0.109601	0.110744	0.111486	0.111704	0.112325	0	0.127673	0.12663	0.140538
Transient_79759	0.17648	0.134332	0.13072	0.14769	0.147335	0.147953	0.155036	0.152151	0.149393	0.158852	0.162576	0.13843	0.163632	0.149679	0.176152	0.152512	0.172405	0.165027	0.171763	0.152001	0.128712	0.143352	0.151141	0.161943	0.172897	0.174406	0.184488	0.126174	0.156611	0.147674	0.158967	0.158023	0.170018	0.171621	0.179835	0.160025	0.186	0.123053	0.12135	0.124798	0.124776	0.124826	0.127426	0.124363	0.127673	0	0.136119	0.165663
Transient_94446	0.177249	0.133726	0.130285	0.148852	0.147975	0.147884	0.153426	0.150964	0.148017	0.157767	0.16107	0.138791	0.164498	0.150252	0.177468	0.152973	0.173782	0.166075	0.171134	0.151697	0.128753	0.144003	0.151114	0.162986	0.173719	0.175924	0.184273	0.126134	0.157121	0.14791	0.158727	0.157745	0.169633	0.172622	0.179524	0.159683	0.185494	0.122598	0.121304	0.125714	0.124955	0.124732	0.127648	0.125556	0.12663	0.136119	0	0.165235
typeC_26614	0.203321	0.112942	0.105457	0.148502	0.149554	0.151545	0.161212	0.156167	0.150713	0.168198	0.167478	0.0714824	0.0788874	0.0744353	0.084072	0.0754375	0.085846	0.0783831	0.0820212	0.0738717	0.0731065	0.0768201	0.0794869	0.0882554	0.0935101	0.0902864	0.0958345	0.0709675	0.0827952	0.079131	0.0821115	0.087042	0.0888152	0.0918483	0.0943195	0.0827809	0.0973204	0.0876537	0.0935754	0.122951	0.127928	0.13451	0.127279	0.13493	0.140538	0.165663	0.165235	0
Resident_157515	0	0.130551	0.131037	0.117311	0.114664	0.113977	0.114814	0.1163	0.117042	0.1159	0.124043	0.17002	0.200571	0.183658	0.215244	0.187208	0.210285	0.202144	0.210405	0.186292	0.157848	0.17608	0.185369	0.197722	0.211191	0.212977	0.225381	0.154718	0.190729	0.180729	0.194845	0.191865	0.20765	0.209159	0.219566	0.195761	0.227424	0.154368	0.153792	0.162105	0.162761	0.163031	0.164907	0.163734	0.166386	0.176255	0.176938	0.203107
Resident_126165	0.130551	0	0.0690141	0.0864456	0.094356	0.0941493	0.0930247	0.0881601	0.0869725	0.097569	0.0998826	0.0798918	0.111768	0.0941085	0.126758	0.097678	0.12109	0.113033	0.119939	0.0955913	0.067297	0.086042	0.0947981	0.107625	0.121327	0.123565	0.133549	0.063797	0.100215	0.0902858	0.103675	0.0997582	0.116282	0.119082	0.12787	0.105823	0.135338	0.0712137	0.0762483	0.100245	0.104195	0.108172	0.102871	0.109118	0.112547	0.134356	0.133466	0.112639
Resident_62250	0.131037	0.0690141	0	0.0922089	0.0930834	0.0924076	0.100202	0.0958097	0.0920158	0.105379	0.107822	0.0726148	0.104237	0.0866494	0.119073	0.0902188	0.113506	0.105574	0.112598	0.0882868	0.0603401	0.0788438	0.0876925	0.100376	0.113884	0.115979	0.126281	0.0566996	0.0929867	0.0829417	0.0964658	0.0927606	0.109234	0.111683	0.120502	0.0988129	0.127886	0.0647546	0.0700686	0.0955619	0.0994322	0.103783	0.09847	0.104124	0.108352	0.130624	0.130108	0.10536
Resident_126161	0.117311	0.0864456	0.0922089	0	0.0979427	0.0969872	0.0914338	0.0889654	0.0902459	0.0878323	0.0974076	0.116036	0.146757	0.129727	0.161334	0.133287	0.155998	0.14827	0.155608	0.131811	0.104147	0.122032	0.130976	0.143201	0.156401	0.158562	0.169948	0.101027	0.136454	0.126328	0.140017	0.136624	0.152662	0.154244	0.16423	0.141628	0.171624	0.104633	0.106458	0.122223	0.124836	0.127414	0.125293	0.127555	0.131326	0.14757	0.148807	0.148317
Resident_31868	0.114664	0.094356	0.0930834	0.0979427	0	0.0968051	0.101453	0.100054	0.0985647	0.105276	0.110145	0.11785	0.147783	0.130827	0.162144	0.134399	0.15714	0.149279	0.156666	0.133188	0.106149	0.123655	0.132373	0.144372	0.157387	0.159583	0.170888	0.103092	0.137916	0.127895	0.141186	0.138213	0.153684	0.155729	0.165157	0.14264	0.17234	0.106091	0.107817	0.123005	0.125552	0.127662	0.126221	0.127958	0.131377	0.147198	0.148005	0.149588
Resident_35322	0.113977	0.0941493	0.0924076	0.0969872	0.0968051	0	0.100918	0.0982264	0.0971344	0.102941	0.108559	0.11988	0.149584	0.132982	0.164224	0.13659	0.159038	0.151043	0.158785	0.135262	0.108194	0.125688	0.134492	0.146343	0.159474	0.161755	0.172817	0.105128	0.139693	0.130004	0.143362	0.140374	0.155818	0.157606	0.167204	0.144564	0.174575	0.107718	0.109414	0.123873	0.125893	0.128221	0.12667	0.128749	0.131965	0.147782	0.147682	0.151527
Resident_126178	0.114814	0.0930247	0.100202	0.0914338	0.101453	0.100918	0	0.0886981	0.0913636	0.0923575	0.0973469	0.128916	0.159881	0.142549	0.174868	0.146111	0.169776	0.161338	0.167907	0.144242	0.116958	0.135012	0.143351	0.156489	0.169777	0.17223	0.182513	0.113826	0.149631	0.139433	0.152451	0.149368	0.165076	0.167996	0.176855	0.153737	0.183871	0.115932	0.117432	0.131647	0.133607	0.135452	0.134102	0.136011	0.139369	0.154642	0.153101	0.160882
Resident_126167	0.1163	0.0881601	0.0958097	0.0889654	0.100054	0.0982264	0.0886981	0	0.0863247	0.0910711	0.0958588	0.12417	0.155258	0.137924	0.170253	0.141275	0.164753	0.156847	0.163318	0.139427	0.112126	0.130235	0.138677	0.151489	0.164962	0.167528	0.177645	0.108878	0.144612	0.134549	0.147559	0.144493	0.160382	0.16315	0.172084	0.149174	0.179337	0.111121	0.113217	0.128205	0.130416	0.132703	0.130855	0.133122	0.136234	0.152186	0.150734	0.156042
Resident_126169	0.117042	0.0869725	0.0920158	0.0902459	0.0985647	0.0971344	0.0913636	0.0863247	0	0.0936824	0.100076	0.118905	0.149757	0.132506	0.164706	0.135914	0.159423	0.151377	0.157695	0.133884	0.107043	0.125005	0.133279	0.14638	0.159678	0.162062	0.172161	0.103756	0.139321	0.12919	0.142277	0.13902	0.15505	0.157902	0.166489	0.143865	0.173825	0.10634	0.108533	0.124302	0.126367	0.128909	0.127021	0.129404	0.132684	0.149191	0.147877	0.150449
Resident_126163	0.1159	0.097569	0.105379	0.0878323	0.105276	0.102941	0.0923575	0.0910711	0.0936824	0	0.0940577	0.135813	0.16718	0.149572	0.182196	0.153087	0.176776	0.168677	0.174939	0.151171	0.123769	0.141982	0.15045	0.163305	0.176909	0.179351	0.189343	0.120553	0.156783	0.146376	0.159491	0.156354	0.172257	0.17495	0.184065	0.160822	0.191356	0.122259	0.123562	0.136981	0.138883	0.140947	0.139584	0.141217	0.144503	0.158739	0.157574	0.167878
Resident_126158	0.124043	0.0998826	0.107822	0.0974076	0.110145	0.108559	0.0973469	0.0958588	0.100076	0.0940577	0	0.135107	0.166667	0.149022	0.181575	0.152587	0.176171	0.168111	0.174426	0.150623	0.122868	0.141246	0.149685	0.162771	0.17633	0.178794	0.188981	0.119673	0.155967	0.145677	0.158933	0.155618	0.171536	0.174299	0.183395	0.160191	0.190667	0.122138	0.123903	0.138285	0.140665	0.143106	0.141451	0.143283	0.147272	0.162347	0.160918	0.167324
typeC_26626	0.17002	0.0798918	0.0726148	0.116036	0.11785	0.11988	0.128916	0.12417	0.118905	0.135813	0.135107	0	0.0703654	0.0584401	0.0816697	0.0607424	0.078879	0.0710288	0.0770332	0.0588893	0.0426984	0.0547849	0.0612184	0.0720404	0.0823741	0.082249	0.0905258	0.0394582	0.0648241	0.0580148	0.0673924	0.0669087	0.0774834	0.0800565	0.0863083	0.0694973	0.0922668	0.0552882	0.0625355	0.0944105	0.0999739	0.106838	0.0991104	0.107037	0.112696	0.13853	0.138411	0.0711763
typeC_26627	0.200571	0.111768	0.104237	0.146757	0.147783	0.149584	0.159881	0.155258	0.149757	0.16718	0.166667	0.0703654	0	0.0743512	0.0837331	0.0747587	0.0854376	0.0779758	0.0818155	0.0738906	0.0721155	0.0756009	0.0791672	0.0867847	0.0926551	0.0896379	0.0959457	0.0698779	0.0813215	0.0782499	0.0817948	0.0865666	0.0888545	0.0907289	0.0946905	0.0831129	0.0977951	0.0865997	0.0924103	0.121201	0.126319	0.132875	0.125998	0.133064	0.138808	0.163835	0.164284	0.0787823
typeC_88353	0.183658	0.0941085	0.0866494	0.129727	0.130827	0.132982	0.142549	0.137924	0.132506	0.149572	0.149022	0.0584401	0.0743512	0	0.0832611	0.0667863	0.0820424	0.0743159	0.0798072	0.0654369	0.0561121	0.0637358	0.0683887	0.0778987	0.0859547	0.0846668	0.0920558	0.053193	0.0715346	0.0662906	0.0730686	0.075066	0.0818401	0.0839513	0.0891564	0.0746477	0.0937372	0.0694083	0.075902	0.106435	0.11163	0.118164	0.110794	0.118066	0.123832	0.149774	0.149906	0.0744176
typeC_26619	0.215244	0.126758	0.119073	0.161334	0.162144	0.164224	0.174868	0.170253	0.164706	0.182196	0.181575	0.0816697	0.0837331	0.0832611	0	0.0832852	0.090256	0.0837045	0.0867118	0.0827795	0.0855036	0.0868515	0.0892369	0.0962305	0.0996507	0.0954275	0.101399	0.0839301	0.091373	0.0894139	0.0904517	0.0972403	0.0965559	0.0981361	0.100471	0.0911085	0.102342	0.101018	0.106335	0.134289	0.139205	0.145647	0.139085	0.145814	0.151463	0.176172	0.177184	0.0840881
typeC_45800	0.187208	0.097678	0.0902188	0.133287	0.134399	0.13659	0.146111	0.141275	0.135914	0.153087	0.152587	0.0607424	0.0747587	0.0667863	0.0832852	0	0.0813849	0.0750905	0.0799324	0.0670986	0.0592962	0.066813	0.0712326	0.0809207	0.0884704	0.086748	0.094107	0.0567927	0.0748899	0.0692268	0.075562	0.0782374	0.0843855	0.0866572	0.091482	0.0768542	0.0957002	0.0728076	0.0791902	0.109537	0.1146	0.121454	0.114197	0.121446	0.127188	0.152888	0.152709	0.0752603
typeC_45804	0.210285	0.12109	0.113506	0.155998	0.15714	0.159038	0.169776	0.164753	0.159423	0.176776	0.176171	0.078879	0.0854376	0.0820424	0.090256	0.0813849	0	0.0849997	0.0884171	0.081837	0.0808162	0.0842854	0.0872016	0.0953016	0.100076	0.0966296	0.10278	0.0791906	0.0908032	0.0868121	0.0896247	0.0951245	0.0974158	0.098402	0.102331	0.0903606	0.104307	0.0955842	0.10125	0.130013	0.134857	0.141582	0.134787	0.14174	0.147368	0.172293	0.17335	0.0854512
typeC_26620	0.202144	0.113033	0.105574	0.14827	0.149279	0.151043	0.161338	0.156847	0.151377	0.168677	0.168111	0.0710288	0.0779758	0.0743159	0.0837045	0.0750905	0.0849997	0	0.0818019	0.0741986	0.0732387	0.0763262	0.0798504	0.0876558	0.0926858	0.0899754	0.096462	0.0710391	0.0822278	0.0791193	0.0821703	0.0873672	0.0893536	0.0913406	0.0948056	0.0833686	0.0979732	0.0878051	0.0936484	0.122529	0.127525	0.134068	0.127022	0.134083	0.139905	0.165073	0.165826	0.0780977
typeC_26623	0.210405	0.119939	0.112598	0.155608	0.156666	0.158785	0.167907	0.163318	0.157695	0.174939	0.174426	0.0770332	0.0818155	0.0798072	0.0867118	0.0799324	0.0884171	0.0818019	0	0.0788874	0.0794783	0.0824999	0.0843069	0.0928706	0.0968441	0.0935325	0.0984844	0.077855	0.0880323	0.0847027	0.0864785	0.0923922	0.0932486	0.0957833	0.0979912	0.0871397	0.0995639	0.0943046	0.100292	0.128853	0.133939	0.140875	0.133836	0.140723	0.146687	0.171975	0.170826	0.0816492
typeC_26617	0.186292	0.0955913	0.0882868	0.131811	0.133188	0.135262	0.144242	0.139427	0.133884	0.151171	0.150623	0.0588893	0.0738906	0.0654369	0.0827795	0.0670986	0.081837	0.0741986	0.0788874	0	0.0575135	0.0649171	0.0695461	0.0793034	0.0876898	0.0860262	0.0928585	0.0544828	0.0727722	0.0674418	0.0738469	0.0759734	0.0824691	0.0857349	0.0900917	0.0754205	0.0943634	0.0707691	0.0775249	0.108213	0.113595	0.120352	0.112757	0.120464	0.126122	0.151958	0.151217	0.0737168
typeB1_Z124047	0.157848	0.067297	0.0603401	0.104147	0.106149	0.108194	0.116958	0.112126	0.107043	0.123769	0.122868	0.0426984	0.0721155	0.0561121	0.0855036	0.0592962	0.0808162	0.0732387	0.0794783	0.0575135	0	0.0475606	0.0553615	0.0672281	0.0791278	0.0817482	0.0906715	0.0274012	0.0609859	0.052074	0.0642265	0.0608599	0.0756579	0.0781077	0.0858253	0.0664952	0.0924154	0.0428576	0.0508452	0.0841026	0.0898011	0.096874	0.0888949	0.0972385	0.102875	0.128912	0.128467	0.0729328
typeB1_Z78581	0.17608	0.086042	0.0788438	0.122032	0.123655	0.125688	0.135012	0.130235	0.125005	0.141982	0.141246	0.0547849	0.0756009	0.0637358	0.0868515	0.066813	0.0842854	0.0763262	0.0824999	0.0649171	0.0475606	0	0.0621936	0.0709023	0.0796847	0.0827732	0.0903766	0.0453069	0.0667462	0.0614956	0.0691802	0.0698173	0.0782468	0.0812021	0.086516	0.0703832	0.092238	0.0616182	0.0685454	0.0996047	0.105272	0.111964	0.104402	0.112099	0.117873	0.143556	0.143737	0.0766252
typeB1_Z32005	0.185369	0.0947981	0.0876925	0.130976	0.132373	0.134492	0.143351	0.138677	0.133279	0.15045	0.149685	0.0612184	0.0791672	0.0683887	0.0892369	0.0712326	0.0872016	0.0798504	0.0843069	0.0695461	0.0553615	0.0621936	0	0.0757511	0.0831077	0.0845251	0.0907877	0.0537088	0.0719985	0.0666751	0.0723792	0.0750502	0.0811273	0.084072	0.088161	0.0732976	0.0871153	0.0699396	0.07679	0.107371	0.112711	0.119585	0.111948	0.119764	0.125515	0.151234	0.150591	0.0793245
typeB1_Z78580	0.197722	0.107625	0.100376	0.143201	0.144372	0.146343	0.156489	0.151489	0.14638	0.163305	0.162771	0.0720404	0.0867847	0.0778987	0.0962305	0.0809207	0.0953016	0.0876558	0.0928706	0.0793034	0.0672281	0.0709023	0.0757511	0	0.0848819	0.0912986	0.0979602	0.0657798	0.0788642	0.076373	0.0814346	0.0828382	0.0879249	0.0903247	0.0953392	0.0819218	0.0998074	0.0825616	0.0890823	0.118891	0.124256	0.130786	0.12319	0.131067	0.136608	0.162145	0.162585	0.0880023
typeB1_Z124038	0.211191	0.121327	0.113884	0.156401	0.157387	0.159474	0.169777	0.164962	0.159678	0.176909	0.17633	0.0823741	0.0926551	0.0859547	0.0996507	0.0884704	0.100076	0.0926858	0.0968441	0.0876898	0.0791278	0.0796847	0.0831077	0.0848819	0	0.0945572	0.1002	0.0788547	0.0868913	0.0854628	0.0881901	0.0914257	0.0934535	0.0953194	0.0990955	0.0873285	0.102002	0.0958714	0.101761	0.130362	0.135696	0.14207	0.134764	0.142412	0.147994	0.172815	0.173363	0.0934597
typeB2_Z40882	0.212977	0.123565	0.115979	0.158562	0.159583	0.161755	0.17223	0.167528	0.162062	0.179351	0.178794	0.082249	0.0896379	0.0846668	0.0954275	0.086748	0.0966296	0.0899754	0.0935325	0.0860262	0.0817482	0.0827732	0.0845251	0.0912986	0.0945572	0	0.090004	0.0797994	0.083214	0.0821913	0.0821844	0.0900673	0.0872622	0.0890696	0.0913148	0.0868618	0.0916954	0.0977972	0.103329	0.131918	0.136967	0.143806	0.136636	0.143863	0.149461	0.17455	0.175637	0.0901753
typeB2_Z31884	0.225381	0.133549	0.126281	0.169948	0.170888	0.172817	0.182513	0.177645	0.172161	0.189343	0.188981	0.0905258	0.0959457	0.0920558	0.101399	0.094107	0.10278	0.096462	0.0984844	0.0928585	0.0906715	0.0903766	0.0907877	0.0979602	0.1002	0.090004	0	0.0887066	0.0897294	0.0895352	0.087346	0.0953767	0.0917545	0.0943806	0.0935401	0.0921331	0.0936926	0.107166	0.113012	0.141763	0.146742	0.153789	0.146497	0.153459	0.159383	0.18468	0.183832	0.0956638
typeB2_Z92362	0.154718	0.063797	0.0566996	0.101027	0.103092	0.105128	0.113826	0.108878	0.103756	0.120553	0.119673	0.0394582	0.0698779	0.053193	0.0839301	0.0567927	0.0791906	0.0710391	0.077855	0.0544828	0.0274012	0.0453069	0.0537088	0.0657798	0.0788547	0.0797994	0.0887066	0	0.0573914	0.0487833	0.0613929	0.0578237	0.0727984	0.0758824	0.0834342	0.0647181	0.0904955	0.039434	0.0476375	0.0813993	0.087262	0.0941965	0.086201	0.0945597	0.100186	0.126256	0.125811	0.070713
typeB2_Z124036	0.190729	0.100215	0.0929867	0.136454	0.137916	0.139693	0.149631	0.144612	0.139321	0.156783	0.155967	0.0648241	0.0813215	0.0715346	0.091373	0.0748899	0.0908032	0.0822278	0.0880323	0.0727722	0.0609859	0.0667462	0.0719985	0.0788642	0.0868913	0.083214	0.0897294	0.0573914	0	0.0678412	0.0731186	0.0746668	0.0789656	0.0828312	0.0866925	0.078029	0.0912172	0.0752239	0.0818493	0.112643	0.118005	0.124793	0.116933	0.124931	0.130309	0.156427	0.156633	0.0826547
typeB2_Z92354	0.180729	0.0902858	0.0829417	0.126328	0.127895	0.130004	0.139433	0.134549	0.12919	0.146376	0.145677	0.0580148	0.0782499	0.0662906	0.0894139	0.0692268	0.0868121	0.0791193	0.0847027	0.0674418	0.052074	0.0614956	0.0666751	0.076373	0.0854628	0.0821913	0.0895352	0.0487833	0.0678412	0	0.0700984	0.0711124	0.0787366	0.0814339	0.0865948	0.0738986	0.0910938	0.065371	0.0723345	0.103664	0.109073	0.115894	0.108226	0.115992	0.121785	0.147691	0.147504	0.0789565
typeB2_Z124043	0.194845	0.103675	0.0964658	0.140017	0.141186	0.143362	0.152451	0.147559	0.142277	0.159491	0.158933	0.0673924	0.0817948	0.0730686	0.0904517	0.075562	0.0896247	0.0821703	0.0864785	0.0738469	0.0642265	0.0691802	0.0723792	0.0814346	0.0881901	0.0821844	0.087346	0.0613929	0.0731186	0.0700984	0	0.0776712	0.0801493	0.0834489	0.0863452	0.0772855	0.0859634	0.078764	0.0851646	0.115233	0.120475	0.127515	0.119886	0.127721	0.13313	0.15892	0.158317	0.0819894
typeB2_Z92367	0.191865	0.0997582	0.0927606	0.136624	0.138213	0.140374	0.149368	0.144493	0.13902	0.156354	0.155618	0.0669087	0.0865666	0.075066	0.0972403	0.0782374	0.0951245	0.0873672	0.0923922	0.0759734	0.0608599	0.0698173	0.0750502	0.0828382	0.0914257	0.0900673	0.0953767	0.0578237	0.0746668	0.0711124	0.0776712	0	0.0850775	0.0873409	0.0929227	0.081841	0.0980562	0.0747175	0.0819219	0.113398	0.118873	0.125723	0.117557	0.125987	0.131686	0.158039	0.157159	0.0866721
typeB2_Z92365	0.20765	0.116282	0.109234	0.152662	0.153684	0.155818	0.165076	0.160382	0.15505	0.172257	0.171536	0.0774834	0.0888545	0.0818401	0.0965559	0.0843855	0.0974158	0.0893536	0.0932486	0.0824691	0.0756579	0.0782468	0.0811273	0.0879249	0.0934535	0.0872622	0.0917545	0.0727984	0.0789656	0.0787366	0.0801493	0.0850775	0	0.088588	0.0908182	0.0849081	0.092902	0.0908159	0.0972161	0.126761	0.132376	0.139022	0.131271	0.139114	0.144744	0.170151	0.169424	0.0886861
typeB2_Z92363	0.209159	0.119082	0.111683	0.154244	0.155729	0.157606	0.167996	0.16315	0.157902	0.17495	0.174299	0.0800565	0.0907289	0.0839513	0.0981361	0.0866572	0.098402	0.0913406	0.0957833	0.0857349	0.0781077	0.0812021	0.084072	0.0903247	0.0953194	0.0890696	0.0943806	0.0758824	0.0828312	0.0814339	0.0834489	0.0873409	0.088588	0	0.0936478	0.0877716	0.0962931	0.0936732	0.0994697	0.128621	0.133753	0.140472	0.133173	0.140567	0.14639	0.17184	0.17235	0.091646
typeB2_Z78595	0.219566	0.12787	0.120502	0.16423	0.165157	0.167204	0.176855	0.172084	0.166489	0.184065	0.183395	0.0863083	0.0946905	0.0891564	0.100471	0.091482	0.102331	0.0948056	0.0979912	0.0900917	0.0858253	0.086516	0.088161	0.0953392	0.0990955	0.0913148	0.0935401	0.0834342	0.0866925	0.0865948	0.0863452	0.0929227	0.0908182	0.0936478	0	0.0904235	0.0955551	0.101734	0.107887	0.137109	0.142179	0.148991	0.141615	0.149058	0.154434	0.180179	0.179162	0.0942083
typeB1_Z88344	0.195761	0.105823	0.0988129	0.141628	0.14264	0.144564	0.153737	0.149174	0.143865	0.160822	0.160191	0.0694973	0.0831129	0.0746477	0.0911085	0.0768542	0.0903606	0.0833686	0.0871397	0.0754205	0.0664952	0.0703832	0.0732976	0.0819218	0.0873285	0.0868618	0.0921331	0.0647181	0.078029	0.0738986	0.0772855	0.081841	0.0849081	0.0877716	0.0904235	0	0.0937833	0.0811012	0.0873496	0.116987	0.121896	0.128645	0.121467	0.128804	0.134681	0.159899	0.159076	0.0826852
typeB2_Z32009	0.227424	0.135338	0.127886	0.171624	0.17234	0.174575	0.183871	0.179337	0.173825	0.191356	0.190667	0.0922668	0.0977951	0.0937372	0.102342	0.0957002	0.104307	0.0979732	0.0995639	0.0943634	0.0924154	0.092238	0.0871153	0.0998074	0.102002	0.0916954	0.0936926	0.0904955	0.0912172	0.0910938	0.0859634	0.0980562	0.092902	0.0962931	0.0955551	0.0937833	0	0.108786	0.114805	0.143382	0.148573	0.155485	0.148258	0.155521	0.161101	0.186204	0.1852	0.0972774
Transient_28549	0.154368	0.0712137	0.0647546	0.104633	0.106091	0.107718	0.115932	0.111121	0.10634	0.122259	0.122138	0.0552882	0.0865997	0.0694083	0.101018	0.0728076	0.0955842	0.0878051	0.0943046	0.0707691	0.0428576	0.0616182	0.0699396	0.0825616	0.0958714	0.0977972	0.107166	0.039434	0.0752239	0.065371	0.078764	0.0747175	0.0908159	0.0936732	0.101734	0.0811012	0.108786	0	0.0562142	0.084521	0.0890714	0.094773	0.0881441	0.0946034	0.0998316	0.123165	0.122413	0.0873647
Transient_40246	0.153792	0.0762483	0.0700686	0.106458	0.107817	0.109414	0.117432	0.113217	0.108533	0.123562	0.123903	0.0625355	0.0924103	0.075902	0.106335	0.0791902	0.10125	0.0936484	0.100292	0.0775249	0.0508452	0.0685454	0.07679	0.0890823	0.101761	0.103329	0.113012	0.0476375	0.0818493	0.0723345	0.0851646	0.0819219	0.0972161	0.0994697	0.107887	0.0873496	0.114805	0.0562142	0	0.0860387	0.0889978	0.0949202	0.0891596	0.0951146	0.100046	0.121598	0.12107	0.0934152
Transient_93820	0.162105	0.100245	0.0955619	0.122223	0.123005	0.123873	0.131647	0.128205	0.124302	0.136981	0.138285	0.0944105	0.121201	0.106435	0.134289	0.109537	0.130013	0.122529	0.128853	0.108213	0.0841026	0.0996047	0.107371	0.118891	0.130362	0.131918	0.141763	0.0813993	0.112643	0.103664	0.115233	0.113398	0.126761	0.128621	0.137109	0.116987	0.143382	0.084521	0.0860387	0	0.102749	0.10598	0.104462	0.106081	0.109789	0.124626	0.125576	0.122781
Transient_67975	0.162761	0.104195	0.0994322	0.124836	0.125552	0.125893	0.133607	0.130416	0.126367	0.138883	0.140665	0.0999739	0.126319	0.11163	0.139205	0.1146	0.134857	0.127525	0.133939	0.113595	0.0898011	0.105272	0.112711	0.124256	0.135696	0.136967	0.146742	0.087262	0.118005	0.109073	0.120475	0.118873	0.132376	0.133753	0.142179	0.121896	0.148573	0.0890714	0.0889978	0.102749	0	0.107242	0.104362	0.106695	0.110536	0.124832	0.124967	0.12772
Transient_57919	0.163031	0.108172	0.103783	0.127414	0.127662	0.128221	0.135452	0.132703	0.128909	0.140947	0.143106	0.106838	0.132875	0.118164	0.145647	0.121454	0.141582	0.134068	0.140875	0.120352	0.096874	0.111964	0.119585	0.130786	0.14207	0.143806	0.153789	0.0941965	0.124793	0.115894	0.127515	0.125723	0.139022	0.140472	0.148991	0.128645	0.155485	0.094773	0.0949202	0.10598	0.107242	0	0.10814	0.109004	0.111394	0.12481	0.124517	0.134292
Transient_62471	0.164907	0.102871	0.09847	0.125293	0.126221	0.12667	0.134102	0.130855	0.127021	0.139584	0.141451	0.0991104	0.125998	0.110794	0.139085	0.114197	0.134787	0.127022	0.133836	0.112757	0.0888949	0.104402	0.111948	0.12319	0.134764	0.136636	0.146497	0.086201	0.116933	0.108226	0.119886	0.117557	0.131271	0.133173	0.141615	0.121467	0.148258	0.0881441	0.0891596	0.104462	0.104362	0.10814	0	0.108916	0.111496	0.127458	0.127531	0.126986
Transient_79751	0.163734	0.109118	0.104124	0.127555	0.127958	0.128749	0.136011	0.133122	0.129404	0.141217	0.143283	0.107037	0.133064	0.118066	0.145814	0.121446	0.14174	0.134083	0.140723	0.120464	0.0972385	0.112099	0.119764	0.131067	0.142412	0.143863	0.153459	0.0945597	0.124931	0.115992	0.127721	0.125987	0.139114	0.140567	0.149058	0.128804	0.155521	0.0946034	0.0951146	0.106081	0.106695	0.109004	0.108916	0	0.112112	0.124254	0.125465	0.134423
Transient_57910	0.166386	0.112547	0.108352	0.131326	0.131377	0.131965	0.139369	0.136234	0.132684	0.144503	0.147272	0.112696	0.138808	0.123832	0.151463	0.127188	0.147368	0.139905	0.146687	0.126122	0.102875	0.117873	0.125515	0.136608	0.147994	0.149461	0.159383	0.100186	0.130309	0.121785	0.13313	0.131686	0.144744	0.14639	0.154434	0.134681	0.161101	0.0998316	0.100046	0.109789	0.110536	0.111394	0.111496	0.112112	0	0.127337	0.126417	0.140172
Transient_79759	0.176255	0.134356	0.130624	0.14757	0.147198	0.147782	0.154642	0.152186	0.149191	0.158739	0.162347	0.13853	0.163835	0.149774	0.176172	0.152888	0.172293	0.165073	0.171975	0.151958	0.128912	0.143556	0.151234	0.162145	0.172815	0.17455	0.18468	0.126256	0.156427	0.147691	0.15892	0.158039	0.170151	0.17184	0.180179	0.159899	0.186204	0.123165	0.121598	0.124626	0.124832	0.12481	0.127458	0.124254	0.127337	0	0.135679	0.165675
Transient_94446	0.176938	0.133466	0.130108	0.148807	0.148005	0.147682	0.153101	0.150734	0.147877	0.157574	0.160918	0.138411	0.164284	0.149906	0.177184	0.152709	0.17335	0.165826	0.170826	0.151217	0.128467	0.143737	0.150591	0.162585	0.173363	0.175637	0.183832	0.125811	0.156633	0.147504	0.158317	0.157159	0.169424	0.17235	0.179162	0.159076	0.1852	0.122413	0.12107	0.125576	0.124967	0.124517	0.127531	0.125465	0.126417	0.135679	0	0.164817
typeC_26614	0.203107	0.112639	0.10536	0.148317	0.149588	0.151527	0.160882	0.156042	0.150449	0.167878	0.167324	0.0711763	0.0787823	0.0744176	0.0840881	0.0752603	0.0854512	0.0780977	0.0816492	0.0737168	0.0729328	0.0766252	0.0793245	0.0880023	0.0934597	0.0901753	0.0956638	0.070713	0.0826547	0.0789565	0.0819894	0.0866721	0.0886861	0.091646	0.0942083	0.0826852	0.0972774	0.0873647	0.0934152	0.122781	0.12772	0.134292	0.126986	0.134423	0.140172	0.165675	0.164817	0
Resident_157515	0	0.130356	0.131033	0.117201	0.114475	0.114025	0.114681	0.116063	0.116816	0.115746	0.124031	0.169949	0.200654	0.183691	0.215168	0.187005	0.210204	0.202157	0.210635	0.186521	0.157832	0.176034	0.185412	0.197648	0.21123	0.212783	0.225535	0.15469	0.191002	0.180639	0.194792	0.191893	0.207641	0.209096	0.21975	0.195879	0.227244	0.154209	0.153643	0.16196	0.162528	0.163132	0.16505	0.163711	0.166328	0.176487	0.176905	0.203459
Resident_126165	0.130356	0	0.0690586	0.0862653	0.0941096	0.0940667	0.092817	0.088289	0.0868196	0.0974478	0.0997465	0.0799392	0.111724	0.0942315	0.126668	0.0975294	0.121213	0.113156	0.120223	0.0958481	0.0673248	0.0860802	0.0947735	0.10776	0.121487	0.123666	0.133683	0.0638632	0.100672	0.0902184	0.103806	0.0999005	0.116293	0.119111	0.128147	0.105979	0.13535	0.0711467	0.0761898	0.100119	0.104123	0.108077	0.103097	0.108931	0.112622	0.134453	0.133468	0.113108
Resident_62250	0.131033	0.0690586	0	0.0922398	0.092922	0.0923641	0.100282	0.095935	0.0921304	0.105517	0.107809	0.0727762	0.104324	0.0868295	0.119029	0.0902041	0.113666	0.105743	0.112937	0.0885825	0.0604181	0.0789076	0.0877684	0.100499	0.114154	0.116097	0.126411	0.0568408	0.0933819	0.0829305	0.096614	0.0929554	0.109213	0.111781	0.120754	0.0990015	0.127892	0.0647207	0.0700507	0.0955718	0.0995356	0.103879	0.098755	0.104042	0.10848	0.130833	0.130135	0.105753
Resident_126161	0.117201	0.0862653	0.0922398	0	0.0978996	0.0969644	0.0912405	0.0889471	0.0899123	0.0876412	0.0972756	0.11608	0.146814	0.129804	0.161403	0.133149	0.156167	0.148308	0.155878	0.132037	0.104131	0.122046	0.130932	0.143253	0.156542	0.158405	0.170052	0.101079	0.136844	0.126321	0.140084	0.136669	0.152499	0.154362	0.164468	0.141689	0.171617	0.10441	0.106288	0.122109	0.124662	0.12724	0.125475	0.127391	0.13123	0.147702	0.148625	0.148655
Resident_31868	0.114475	0.0941096	0.092922	0.0978996	0	0.0966946	0.101396	0.0998314	0.0983825	0.105148	0.109982	0.117499	0.147372	0.130658	0.161846	0.134034	0.156927	0.149064	0.156573	0.133186	0.105868	0.123376	0.132164	0.144114	0.157258	0.159168	0.170676	0.102884	0.13793	0.127584	0.140858	0.137942	0.153232	0.15534	0.165058	0.142446	0.172014	0.105773	0.107437	0.122963	0.125295	0.127451	0.126286	0.127678	0.131347	0.147212	0.147863	0.149519
Resident_35322	0.114025	0.0940667	0.0923641	0.0969644	0.0966946	0	0.100751	0.0980618	0.0968914	0.102809	0.108337	0.119711	0.149496	0.132916	0.164168	0.136318	0.159002	0.151095	0.158769	0.135262	0.108083	0.125399	0.134247	0.146215	0.159411	0.161566	0.172757	0.104979	0.139841	0.129795	0.143194	0.140273	0.155458	0.15741	0.167135	0.144463	0.174255	0.107444	0.109225	0.12386	0.125688	0.12792	0.126526	0.128492	0.131939	0.147979	0.147504	0.15163
Resident_126178	0.114681	0.092817	0.100282	0.0912405	0.101396	0.100751	0	0.0888016	0.0913423	0.0923991	0.0972617	0.128971	0.159858	0.142598	0.174815	0.145887	0.169723	0.161372	0.168152	0.144492	0.116885	0.13491	0.143263	0.15652	0.169959	0.172124	0.18255	0.113808	0.149912	0.139291	0.152481	0.149374	0.165045	0.167895	0.177072	0.153864	0.183834	0.115723	0.117337	0.13148	0.133655	0.135474	0.134306	0.135913	0.139496	0.154863	0.153105	0.161076
Resident_126167	0.116063	0.088289	0.095935	0.0889471	0.0998314	0.0980618	0.0888016	0	0.0862347	0.0910729	0.0959434	0.124231	0.155314	0.138064	0.170298	0.141187	0.164915	0.156962	0.163683	0.139698	0.112145	0.130169	0.138675	0.151677	0.165157	0.167545	0.177802	0.108969	0.145115	0.134541	0.14756	0.144648	0.160479	0.163227	0.17233	0.149354	0.179383	0.11111	0.11315	0.128215	0.130505	0.132519	0.131208	0.132819	0.136128	0.152404	0.150807	0.156436
Resident_126169	0.116816	0.0868196	0.0921304	0.0899123	0.0983825	0.0968914	0.0913423	0.0862347	0	0.0934236	0.0998046	0.119042	0.14975	0.132665	0.164745	0.13593	0.159591	0.151471	0.158143	0.13424	0.107143	0.125014	0.133391	0.146544	0.15991	0.162186	0.172347	0.103896	0.139813	0.129204	0.142309	0.139246	0.155044	0.157955	0.166822	0.144084	0.173954	0.106276	0.108574	0.12454	0.126599	0.128885	0.127439	0.129382	0.132717	0.149386	0.147854	0.15089
Resident_126163	0.115746	0.0974478	0.105517	0.0876412	0.105148	0.102809	0.0923991	0.0910729	0.0934236	0	0.0939922	0.135829	0.167136	0.149693	0.182108	0.152858	0.17689	0.168714	0.175174	0.151394	0.123701	0.141942	0.150426	0.16354	0.177067	0.179357	0.189603	0.120575	0.1572	0.146228	0.159401	0.156375	0.172172	0.175028	0.184261	0.160834	0.191303	0.122062	0.123512	0.136813	0.138785	0.140953	0.13979	0.141072	0.144481	0.158837	0.157257	0.16819
Resident_126158	0.124031	0.0997465	0.107809	0.0972756	0.109982	0.108337	0.0972617	0.0959434	0.0998046	0.0939922	0	0.13505	0.166574	0.14908	0.181519	0.152268	0.17622	0.168324	0.174652	0.150815	0.122738	0.141189	0.149578	0.162857	0.17639	0.1787	0.189191	0.119619	0.156406	0.145507	0.158838	0.155574	0.17148	0.174246	0.183574	0.160251	0.190706	0.121868	0.123768	0.138402	0.140537	0.143	0.141658	0.143066	0.147218	0.162509	0.160733	0.167663
typeC_26626	0.169949	0.0799392	0.0727762	0.11608	0.117499	0.119711	0.128971	0.124231	0.119042	0.135829	0.13505	0	0.0702801	0.0584672	0.0815052	0.0606654	0.0789671	0.0710068	0.0773053	0.0590907	0.0427143	0.0548532	0.0612426	0.0722351	0.0823953	0.0822278	0.0905747	0.0395049	0.0650922	0.0579426	0.067449	0.0670245	0.0774006	0.0802295	0.0865305	0.0696605	0.0921249	0.0552873	0.0626225	0.0943985	0.100096	0.106931	0.0992022	0.10698	0.11271	0.138537	0.138584	0.0713601
typeC_26627	0.200654	0.111724	0.104324	0.146814	0.147372	0.149496	0.159858	0.155314	0.14975	0.167136	0.166574	0.0702801	0	0.0743593	0.0835694	0.074721	0.0855184	0.0780704	0.082019	0.0737421	0.0720426	0.0755462	0.0792441	0.0867003	0.0926738	0.0895833	0.0956771	0.0698045	0.081305	0.078113	0.0817403	0.086485	0.0885547	0.0906475	0.0946111	0.0829538	0.0975521	0.0864781	0.0923307	0.12129	0.126473	0.132873	0.126004	0.132948	0.138777	0.163703	0.164318	0.0787301
typeC_88353	0.183691	0.0942315	0.0868295	0.129804	0.130658	0.132916	0.142598	0.138064	0.132665	0.149693	0.14908	0.0584672	0.0743593	0	0.0832724	0.0668041	0.082	0.0742705	0.0799876	0.0655192	0.0560878	0.0637702	0.0685053	0.0779259	0.0860405	0.0847779	0.0920723	0.0532601	0.0716424	0.0662393	0.0731787	0.0751184	0.0816332	0.0840408	0.0893731	0.0747095	0.0935855	0.0694113	0.075969	0.106546	0.111727	0.118311	0.110934	0.118037	0.123824	0.149817	0.150053	0.0747208
typeC_26619	0.215168	0.126668	0.119029	0.161403	0.161846	0.164168	0.174815	0.170298	0.164745	0.182108	0.181519	0.0815052	0.0835694	0.0832724	0	0.0832636	0.0899492	0.0833995	0.0865531	0.0827217	0.085386	0.0867433	0.088939	0.0960367	0.0993429	0.0950877	0.100819	0.0837892	0.0909904	0.0890595	0.0903676	0.0970848	0.096259	0.0978557	0.100336	0.0910628	0.10195	0.100916	0.106243	0.134114	0.139381	0.145569	0.139086	0.14578	0.151443	0.176143	0.177188	0.0839411
typeC_45800	0.187005	0.0975294	0.0902041	0.133149	0.134034	0.136318	0.145887	0.141187	0.13593	0.152858	0.152268	0.0606654	0.074721	0.0668041	0.0832636	0	0.0814193	0.0752825	0.0802065	0.0671885	0.059212	0.066757	0.0711202	0.0810162	0.0884932	0.0866005	0.0940267	0.0566732	0.0747454	0.0690567	0.0755253	0.0782299	0.0841837	0.0865454	0.0914374	0.0768482	0.0954576	0.0725761	0.0790359	0.109348	0.114641	0.121278	0.114119	0.121263	0.12705	0.152557	0.152699	0.0755026
typeC_45804	0.210204	0.121213	0.113666	0.156167	0.156927	0.159002	0.169723	0.164915	0.159591	0.17689	0.17622	0.0789671	0.0855184	0.082	0.0899492	0.0814193	0	0.0852004	0.0885559	0.0819486	0.0807239	0.084384	0.0871953	0.0953674	0.100169	0.0963792	0.102713	0.0792314	0.0907676	0.0869043	0.0896856	0.0949561	0.0971759	0.0983269	0.102335	0.090441	0.10427	0.0955034	0.101318	0.129902	0.13496	0.141689	0.134803	0.141887	0.147299	0.172353	0.173242	0.0856927
typeC_26620	0.202157	0.113156	0.105743	0.148308	0.149064	0.151095	0.161372	0.156962	0.151471	0.168714	0.168324	0.0710068	0.0780704	0.0742705	0.0833995	0.0752825	0.0852004	0	0.082049	0.0743573	0.0732449	0.0763859	0.0798146	0.087695	0.0926685	0.0897712	0.0961959	0.0710605	0.0821679	0.0790798	0.0821877	0.0873279	0.0892181	0.0911806	0.0949124	0.0834109	0.0976498	0.0878013	0.0936605	0.122622	0.12768	0.134157	0.127045	0.13416	0.139885	0.16515	0.165938	0.0782939
typeC_26623	0.210635	0.120223	0.112937	0.155878	0.156573	0.158769	0.168152	0.163683	0.158143	0.175174	0.174652	0.0773053	0.082019	0.0799876	0.0865531	0.0802065	0.0885559	0.082049	0	0.0791484	0.0796401	0.0827177	0.084643	0.0931478	0.0972874	0.0935922	0.0984622	0.0780511	0.0882997	0.0849909	0.0866139	0.0925843	0.0933517	0.0958995	0.0982838	0.0874407	0.099567	0.0945578	0.100509	0.129092	0.134271	0.141056	0.133916	0.140863	0.146746	0.171944	0.170955	0.0819989
typeC_26617	0.186521	0.0958481	0.0885825	0.132037	0.133186	0.135262	0.144492	0.139698	0.13424	0.151394	0.150815	0.0590907	0.0737421	0.0655192	0.0827217	0.0671885	0.0819486	0.0743573	0.0791484	0	0.0576618	0.065029	0.0695996	0.0795293	0.0877494	0.0860421	0.0927877	0.054626	0.0728996	0.0676547	0.0738721	0.0760348	0.0823319	0.0857672	0.0901788	0.0755405	0.094255	0.0708845	0.0776689	0.1083	0.11383	0.120523	0.112892	0.120448	0.126168	0.152091	0.151378	0.0739874
typeB1_Z124047	0.157832	0.0673248	0.0604181	0.104131	0.105868	0.108083	0.116885	0.112145	0.107143	0.123701	0.122738	0.0427143	0.0720426	0.0560878	0.085386	0.059212	0.0807239	0.0732449	0.0796401	0.0576618	0	0.0474315	0.0553067	0.0673674	0.0793264	0.081715	0.090618	0.0274047	0.0612992	0.051974	0.0642579	0.0607891	0.0754627	0.078138	0.0858841	0.0665576	0.0922378	0.0427657	0.0508101	0.0840591	0.0899431	0.0969832	0.0888844	0.0971492	0.102879	0.128863	0.128615	0.0731777
typeB1_Z78581	0.176034	0.0860802	0.0789076	0.122046	0.123376	0.125399	0.13491	0.130169	0.125014	0.141942	0.141189	0.0548532	0.0755462	0.0637702	0.0867433	0.066757	0.084384	0.0763859	0.0827177	0.065029	0.0474315	0	0.0620993	0.0711178	0.0798607	0.0826001	0.0902806	0.0452794	0.0668555	0.0614612	0.0691781	0.0698051	0.0779764	0.0812036	0.0866722	0.070409	0.0919388	0.0615053	0.0685488	0.0995794	0.105461	0.112129	0.104298	0.112114	0.11786	0.143584	0.143817	0.0768728
typeB1_Z32005	0.185412	0.0947735	0.0877684	0.130932	0.132164	0.134247	0.143263	0.138675	0.133391	0.150426	0.149578	0.0612426	0.0792441	0.0685053	0.088939	0.0711202	0.0871953	0.0798146	0.084643	0.0695996	0.0553067	0.0620993	0	0.0757064	0.0829235	0.0842389	0.0907212	0.0536354	0.0721225	0.0665031	0.0723395	0.075079	0.0809121	0.0840333	0.0881397	0.0732241	0.0869038	0.0698131	0.076792	0.107285	0.112827	0.119779	0.112025	0.119698	0.125472	0.151274	0.150822	0.0794494
typeB1_Z78580	0.197648	0.10776	0.100499	0.143253	0.144114	0.146215	0.15652	0.151677	0.146544	0.16354	0.162857	0.0722351	0.0867003	0.0779259	0.0960367	0.0810162	0.0953674	0.087695	0.0931478	0.0795293	0.0673674	0.0711178	0.0757064	0	0.084993	0.091344	0.0979534	0.065884	0.0791542	0.0764241	0.0815142	0.0828297	0.0877048	0.0902826	0.0952273	0.0818508	0.0996466	0.0825729	0.0891121	0.118901	0.124411	0.130909	0.123127	0.130982	0.136579	0.162024	0.16273	0.0882652
typeB1_Z124038	0.21123	0.121487	0.114154	0.156542	0.157258	0.159411	0.169959	0.165157	0.15991	0.177067	0.17639	0.0823953	0.0926738	0.0860405	0.0993429	0.0884932	0.100169	0.0926685	0.0972874	0.0877494	0.0793264	0.0798607	0.0829235	0.084993	0	0.094412	0.100091	0.0789456	0.086968	0.0855447	0.0882092	0.091495	0.0932075	0.0953596	0.0988753	0.087286	0.101619	0.0959407	0.101929	0.130586	0.136096	0.142356	0.134896	0.142588	0.148049	0.172916	0.173693	0.0936683
typeB2_Z40882	0.212783	0.123666	0.116097	0.158405	0.159168	0.161566	0.172124	0.167545	0.162186	0.179357	0.1787	0.0822278	0.0895833	0.0847779	0.0950877	0.0866005	0.0963792	0.0897712	0.0935922	0.0860421	0.081715	0.0826001	0.0842389	0.091344	0.094412	0	0.0897393	0.0796356	0.0831292	0.0821849	0.082275	0.0899882	0.087271	0.0890364	0.0912948	0.0866014	0.0915173	0.0977461	0.103456	0.131953	0.13711	0.143867	0.136543	0.143598	0.149339	0.174399	0.17571	0.0901395
typeB2_Z31884	0.225535	0.133683	0.126411	0.170052	0.170676	0.172757	0.18255	0.177802	0.172347	0.189603	0.189191	0.0905747	0.0956771	0.0920723	0.100819	0.0940267	0.102713	0.0961959	0.0984622	0.0927877	0.090618	0.0902806	0.0907212	0.0979534	0.100091	0.0897393	0	0.0886188	0.0896062	0.0893917	0.0873281	0.0952193	0.0914094	0.0942513	0.0933003	0.0919294	0.0936488	0.107228	0.113119	0.14176	0.146931	0.153983	0.146631	0.153655	0.15953	0.184615	0.184085	0.0956891
typeB2_Z92362	0.15469	0.0638632	0.0568408	0.101079	0.102884	0.104979	0.113808	0.108969	0.103896	0.120575	0.119619	0.0395049	0.0698045	0.0532601	0.0837892	0.0566732	0.0792314	0.0710605	0.0780511	0.054626	0.0274047	0.0452794	0.0536354	0.065884	0.0789456	0.0796356	0.0886188	0	0.0577056	0.0487205	0.0614405	0.0579124	0.0726529	0.0758418	0.083537	0.0647681	0.090397	0.0393157	0.0476822	0.0813932	0.0873381	0.0943428	0.086272	0.0944293	0.10016	0.126346	0.125931	0.0709685
typeB2_Z124036	0.191002	0.100672	0.0933819	0.136844	0.13793	0.139841	0.149912	0.145115	0.139813	0.1572	0.156406	0.0650922	0.081305	0.0716424	0.0909904	0.0747454	0.0907676	0.0821679	0.0882997	0.0728996	0.0612992	0.0668555	0.0721225	0.0791542	0.086968	0.0831292	0.0896062	0.0577056	0	0.0680014	0.0733408	0.0748996	0.0789223	0.0828945	0.0868355	0.0780865	0.0911015	0.0754705	0.0822397	0.112871	0.118379	0.125072	0.1172	0.125188	0.130615	0.156777	0.157085	0.0827886
typeB2_Z92354	0.180639	0.0902184	0.0829305	0.126321	0.127584	0.129795	0.139291	0.134541	0.129204	0.146228	0.145507	0.0579426	0.078113	0.0662393	0.0890595	0.0690567	0.0869043	0.0790798	0.0849909	0.0676547	0.051974	0.0614612	0.0665031	0.0764241	0.0855447	0.0821849	0.0893917	0.0487205	0.0680014	0	0.0702104	0.0711513	0.0785275	0.0813805	0.0865683	0.0738561	0.0909051	0.065247	0.0722266	0.103602	0.109134	0.116053	0.108156	0.115909	0.121818	0.14765	0.147668	0.0791726
typeB2_Z124043	0.194792	0.103806	0.096614	0.140084	0.140858	0.143194	0.152481	0.14756	0.142309	0.159401	0.158838	0.067449	0.0817403	0.0731787	0.0903676	0.0755253	0.0896856	0.0821877	0.0866139	0.0738721	0.0642579	0.0691781	0.0723395	0.0815142	0.0882092	0.082275	0.0873281	0.0614405	0.0733408	0.0702104	0	0.0776143	0.0799579	0.0833295	0.0864466	0.0773069	0.0857831	0.0786854	0.0852511	0.115205	0.12065	0.127681	0.119981	0.127688	0.133325	0.158903	0.158486	0.0821894
typeB2_Z92367	0.191893	0.0999005	0.0929554	0.136669	0.137942	0.140273	0.149374	0.144648	0.139246	0.156375	0.155574	0.0670245	0.086485	0.0751184	0.0970848	0.0782299	0.0949561	0.0873279	0.0925843	0.0760348	0.0607891	0.0698051	0.075079	0.0828297	0.091495	0.0899882	0.0952193	0.0579124	0.0748996	0.0711513	0.0776143	0	0.0848468	0.0872883	0.0930415	0.081778	0.0978015	0.0747588	0.0820167	0.11348	0.118899	0.125887	0.117554	0.125987	0.131698	0.157955	0.157267	0.0869381
typeB2_Z92365	0.207641	0.116293	0.109213	0.152499	0.153232	0.155458	0.165045	0.160479	0.155044	0.172172	0.17148	0.0774006	0.0885547	0.0816332	0.096259	0.0841837	0.0971759	0.0892181	0.0933517	0.0823319	0.0754627	0.0779764	0.0809121	0.0877048	0.0932075	0.087271	0.0914094	0.0726529	0.0789223	0.0785275	0.0799579	0.0848468	0	0.088446	0.0907313	0.0845458	0.0925772	0.0905353	0.0970871	0.126539	0.13231	0.139024	0.131151	0.138832	0.144542	0.169949	0.169417	0.0888355
typeB2_Z92363	0.209096	0.119111	0.111781	0.154362	0.15534	0.15741	0.167895	0.163227	0.157955	0.175028	0.174246	0.0802295	0.0906475	0.0840408	0.0978557	0.0865454	0.0983269	0.0911806	0.0958995	0.0857672	0.078138	0.0812036	0.0840333	0.0902826	0.0953596	0.0890364	0.0942513	0.0758418	0.0828945	0.0813805	0.0833295	0.0872883	0.088446	0	0.0936307	0.0876391	0.096053	0.0936404	0.0995233	0.128624	0.133927	0.140581	0.13316	0.140454	0.146285	0.171758	0.172432	0.0917431
typeB2_Z78595	0.21975	0.128147	0.120754	0.164468	0.165058	0.167135	0.177072	0.17233	0.166822	0.184261	0.183574	0.0865305	0.0946111	0.0893731	0.100336	0.0914374	0.102335	0.0949124	0.0982838	0.0901788	0.0858841	0.0866722	0.0881397	0.0952273	0.0988753	0.0912948	0.0933003	0.083537	0.0868355	0.0865683	0.0864466	0.0930415	0.0907313	0.0936307	0	0.090402	0.0953635	0.101921	0.108099	0.137343	0.142509	0.14922	0.141844	0.149285	0.154676	0.180196	0.179588	0.094616
typeB1_Z88344	0.195879	0.105979	0.0990015	0.141689	0.142446	0.144463	0.153864	0.149354	0.144084	0.160834	0.160251	0.0696605	0.0829538	0.0747095	0.0910628	0.0768482	0.090441	0.0834109	0.0874407	0.0755405	0.0665576	0.070409	0.0732241	0.0818508	0.087286	0.0866014	0.0919294	0.0647681	0.0780865	0.0738561	0.0773069	0.081778	0.0845458	0.0876391	0.090402	0	0.0934223	0.0811923	0.0875039	0.117055	0.122031	0.128858	0.121494	0.1288	0.134706	0.159833	0.159406	0.0830736
typeB2_Z32009	0.227244	0.13535	0.127892	0.171617	0.172014	0.174255	0.183834	0.179383	0.173954	0.191303	0.190706	0.0921249	0.0975521	0.0935855	0.10195	0.0954576	0.10427	0.0976498	0.099567	0.094255	0.0922378	0.0919388	0.0869038	0.0996466	0.101619	0.0915173	0.0936488	0.090397	0.0911015	0.0909051	0.0857831	0.0978015	0.0925772	0.096053	0.0953635	0.0934223	0	0.10867	0.114819	0.143283	0.148471	0.155462	0.148121	0.155535	0.161041	0.186078	0.18531	0.0972829
Transient_28549	0.154209	0.0711467	0.0647207	0.10441	0.105773	0.107444	0.115723	0.11111	0.106276	0.122062	0.121868	0.0552873	0.0864781	0.0694113	0.100916	0.0725761	0.0955034	0.0878013	0.0945578	0.0708845	0.0427657	0.0615053	0.0698131	0.0825729	0.0959407	0.0977461	0.107228	0.0393157	0.0754705	0.065247	0.0786854	0.0747588	0.0905353	0.0936404	0.101921	0.0811923	0.10867	0	0.056118	0.0844379	0.089042	0.0947148	0.0881374	0.0943677	0.0997111	0.123101	0.122337	0.0875934
Transient_40246	0.153643	0.0761898	0.0700507	0.106288	0.107437	0.109225	0.117337	0.11315	0.108574	0.123512	0.123768	0.0626225	0.0923307	0.075969	0.106243	0.0790359	0.101318	0.0936605	0.100509	0.0776689	0.0508101	0.0685488	0.076792	0.0891121	0.101929	0.103456	0.113119	0.0476822	0.0822397	0.0722266	0.0852511	0.0820167	0.0970871	0.0995233	0.108099	0.0875039	0.114819	0.056118	0	0.0858146	0.0890864	0.0947926	0.0892226	0.0948988	0.100048	0.12149	0.120961	0.0937594
Transient_93820	0.16196	0.100119	0.0955718	0.122109	0.122963	0.12386	0.13148	0.128215	0.12454	0.136813	0.138402	0.0943985	0.12129	0.106546	0.134114	0.109348	0.129902	0.122622	0.129092	0.1083	0.0840591	0.0995794	0.107285	0.118901	0.130586	0.131953	0.14176	0.0813932	0.112871	0.103602	0.115205	0.11348	0.126539	0.128624	0.137343	0.117055	0.143283	0.0844379	0.0858146	0	0.102758	0.106028	0.104369	0.105946	0.109666	0.124684	0.12547	0.122986
Transient_67975	0.162528	0.104123	0.0995356	0.124662	0.125295	0.125688	0.133655	0.130505	0.126599	0.138785	0.140537	0.100096	0.126473	0.111727	0.139381	0.114641	0.13496	0.12768	0.134271	0.11383	0.0899431	0.105461	0.112827	0.124411	0.136096	0.13711	0.146931	0.0873381	0.118379	0.109134	0.12065	0.118899	0.13231	0.133927	0.142509	0.122031	0.148471	0.089042	0.0890864	0.102758	0	0.1073	0.104328	0.106723	0.110462	0.124764	0.124868	0.128167
Transient_57919	0.163132	0.108077	0.103879	0.12724	0.127451	0.12792	0.135474	0.132519	0.128885	0.140953	0.143	0.106931	0.132873	0.118311	0.145569	0.121278	0.141689	0.134157	0.141056	0.120523	0.0969832	0.112129	0.119779	0.130909	0.142356	0.143867	0.153983	0.0943428	0.125072	0.116053	0.127681	0.125887	0.139024	0.140581	0.14922	0.128858	0.155462	0.0947148	0.0947926	0.106028	0.1073	0	0.108365	0.108976	0.111278	0.124914	0.124545	0.134605
Transient_62471	0.16505	0.103097	0.098755	0.125475	0.126286	0.126526	0.134306	0.131208	0.127439	0.13979	0.141658	0.0992022	0.126004	0.110934	0.139086	0.114119	0.134803	0.127045	0.133916	0.112892	0.0888844	0.104298	0.112025	0.123127	0.134896	0.136543	0.146631	0.086272	0.1172	0.108156	0.119981	0.117554	0.131151	0.13316	0.141844	0.121494	0.148121	0.0881374	0.0892226	0.104369	0.104328	0.108365	0	0.108725	0.111508	0.127604	0.127378	0.127356
Transient_79751	0.163711	0.108931	0.104042	0.127391	0.127678	0.128492	0.135913	0.132819	0.129382	0.141072	0.143066	0.10698	0.132948	0.118037	0.14578	0.121263	0.141887	0.13416	0.140863	0.120448	0.0971492	0.112114	0.119698	0.130982	0.142588	0.143598	0.153655	0.0944293	0.125188	0.115909	0.127688	0.125987	0.138832	0.140454	0.149285	0.1288	0.155535	0.0943677	0.0948988	0.105946	0.106723	0.108976	0.108725	0	0.112018	0.124138	0.125376	0.134753
Transient_57910	0.166328	0.112622	0.10848	0.13123	0.131347	0.131939	0.139496	0.136128	0.132717	0.144481	0.147218	0.11271	0.138777	0.123824	0.151443	0.12705	0.147299	0.139885	0.146746	0.126168	0.102879	0.11786	0.125472	0.136579	0.148049	0.149339	0.15953	0.10016	0.130615	0.121818	0.133325	0.131698	0.144542	0.146285	0.154676	0.134706	0.161041	0.0997111	0.100048	0.109666	0.110462	0.111278	0.111508	0.112018	0	0.127416	0.126193	0.14038
Transient_79759	0.176487	0.134453	0.130833	0.147702	0.147212	0.147979	0.154863	0.152404	0.149386	0.158837	0.162509	0.138537	0.163703	0.149817	0.176143	0.152557	0.172353	0.16515	0.171944	0.152091	0.128863	0.143584	0.151274	0.162024	0.172916	0.174399	0.184615	0.126346	0.156777	0.14765	0.158903	0.157955	0.169949	0.171758	0.180196	0.159833	0.186078	0.123101	0.12149	0.124684	0.124764	0.124914	0.127604	0.124138	0.127416	0	0.135881	0.165901
Transient_94446	0.176905	0.133468	0.130135	0.148625	0.147863	0.147504	0.153105	0.150807	0.147854	0.157257	0.160733	0.138584	0.164318	0.150053	0.177188	0.152699	0.173242	0.165938	0.170955	0.151378	0.128615	0.143817	0.150822	0.16273	0.173693	0.17571	0.184085	0.125931	0.157085	0.147668	0.158486	0.157267	0.169417	0.172432	0.179588	0.159406	0.18531	0.122337	0.120961	0.12547	0.124868	0.124545	0.127378	0.125376	0.126193	0.135881	0	0.165127
typeC_26614	0.203459	0.113108	0.105753	0.148655	0.149519	0.15163	0.161076	0.156436	0.15089	0.16819	0.167663	0.0713601	0.0787301	0.0747208	0.0839411	0.0755026	0.0856927	0.0782939	0.0819989	0.0739874	0.0731777	0.0768728	0.0794494	0.0882652	0.0936683	0.0901395	0.0956891	0.0709685	0.0827886	0.0791726	0.0821894	0.0869381	0.0888355	0.0917431	0.094616	0.0830736	0.0972829	0.0875934	0.0937594	0.122986	0.128167	0.134605	0.127356	0.134753	0.14038	0.165901	0.165127	0
Resident_157515	0	0.130347	0.130876	0.117052	0.11467	0.114028	0.114858	0.1162	0.116976	0.116085	0.124144	0.169647	0.200312	0.183433	0.214836	0.186593	0.210026	0.201969	0.210201	0.18623	0.157701	0.175944	0.185046	0.19737	0.210811	0.212561	0.225187	0.154556	0.190585	0.18046	0.194672	0.191657	0.207404	0.208673	0.219412	0.195575	0.227094	0.153903	0.153495	0.161607	0.162499	0.162987	0.1649	0.163295	0.166237	0.176326	0.176794	0.202915
Resident_126165	0.130347	0	0.0689508	0.0862469	0.0940647	0.0940861	0.0929092	0.0880443	0.0869452	0.0975979	0.0997207	0.0797843	0.111757	0.0941837	0.126633	0.097422	0.121172	0.113043	0.11992	0.0957158	0.0672616	0.0860613	0.0945767	0.107528	0.121255	0.12358	0.133481	0.0638091	0.100405	0.0901762	0.103826	0.0998147	0.11623	0.118968	0.127885	0.105793	0.135223	0.0711424	0.0760826	0.0999764	0.10402	0.108268	0.102997	0.10883	0.112508	0.134308	0.133621	0.112798
Resident_62250	0.130876	0.0689508	0	0.0923168	0.0928755	0.0925011	0.100239	0.0957524	0.0919106	0.105648	0.107825	0.0724788	0.104064	0.0866688	0.118823	0.0900309	0.113517	0.105513	0.112562	0.0884208	0.060272	0.0788022	0.0875757	0.100312	0.113773	0.115903	0.126178	0.0566825	0.0930645	0.0828254	0.0965429	0.0928005	0.109132	0.111524	0.120512	0.0986558	0.127722	0.0647395	0.0698684	0.095325	0.0993366	0.103864	0.0986177	0.103988	0.108453	0.130586	0.130108	0.105465
Resident_126161	0.117052	0.0862469	0.0923168	0	0.0979162	0.0970192	0.0913951	0.0889496	0.0901262	0.0878877	0.0972701	0.115934	0.146653	0.129652	0.161221	0.132955	0.156099	0.148168	0.155468	0.131989	0.104114	0.122029	0.130739	0.14303	0.156284	0.158346	0.169792	0.101009	0.136431	0.126352	0.140119	0.136658	0.152501	0.154166	0.164261	0.141644	0.171446	0.104413	0.106298	0.122031	0.124696	0.12763	0.1254	0.127394	0.131179	0.147757	0.148817	0.1484
Resident_31868	0.11467	0.0940647	0.0928755	0.0979162	0	0.0968941	0.101559	0.099929	0.0984884	0.105356	0.110136	0.117472	0.147516	0.130617	0.161722	0.133886	0.156907	0.149022	0.156442	0.133133	0.105873	0.123389	0.132026	0.143918	0.156967	0.159258	0.170587	0.102845	0.137754	0.127649	0.14098	0.137957	0.153346	0.155339	0.164987	0.14231	0.171992	0.105728	0.107467	0.122579	0.12526	0.127433	0.126111	0.127579	0.131124	0.146954	0.147849	0.149451
Resident_35322	0.114028	0.0940861	0.0925011	0.0970192	0.0968941	0	0.100996	0.0981501	0.0969919	0.103162	0.108532	0.119832	0.149584	0.133158	0.164236	0.136405	0.159234	0.151115	0.158736	0.135399	0.108265	0.125691	0.134303	0.146254	0.15936	0.161629	0.172746	0.105169	0.13971	0.129987	0.143495	0.14038	0.155811	0.157372	0.167193	0.144471	0.174417	0.107617	0.109299	0.123786	0.125738	0.128228	0.126647	0.128493	0.132062	0.147859	0.14792	0.151605
Resident_126178	0.114858	0.0929092	0.100239	0.0913951	0.101559	0.100996	0	0.0887443	0.0912759	0.0926025	0.0974651	0.128848	0.159893	0.142575	0.174797	0.145881	0.16974	0.161302	0.167882	0.144487	0.116935	0.135072	0.143253	0.156434	0.169698	0.17225	0.182519	0.113905	0.149739	0.139435	0.152608	0.149415	0.165092	0.167856	0.177005	0.153773	0.183924	0.115757	0.117326	0.131391	0.133473	0.135703	0.134223	0.135624	0.139347	0.154807	0.153146	0.160863
Resident_126167	0.1162	0.0880443	0.0957524	0.0889496	0.099929	0.0981501	0.0887443	0	0.086326	0.0912448	0.0959454	0.123882	0.155119	0.137679	0.170048	0.140818	0.1647	0.156688	0.163076	0.139402	0.111917	0.130094	0.138321	0.15134	0.164641	0.167282	0.177405	0.108764	0.14472	0.134334	0.147536	0.144444	0.160171	0.162823	0.171999	0.148948	0.179064	0.110877	0.113008	0.127966	0.130238	0.132667	0.130773	0.132515	0.135964	0.152184	0.150858	0.155987
Resident_126169	0.116976	0.0869452	0.0919106	0.0901262	0.0984884	0.0969919	0.0912759	0.086326	0	0.0937528	0.0999435	0.118856	0.149726	0.13251	0.164572	0.135793	0.159564	0.151264	0.1578	0.134167	0.106941	0.124936	0.133241	0.14619	0.159548	0.162192	0.172124	0.103784	0.139397	0.12922	0.14236	0.139128	0.15498	0.157801	0.166513	0.143801	0.173743	0.106187	0.108452	0.124174	0.12643	0.129062	0.127097	0.129285	0.132664	0.149326	0.147918	0.150529
Resident_126163	0.116085	0.0975979	0.105648	0.0878877	0.105356	0.103162	0.0926025	0.0912448	0.0937528	0	0.0941348	0.13579	0.167253	0.149648	0.182128	0.152839	0.177011	0.168601	0.17491	0.151437	0.123808	0.142094	0.150331	0.163413	0.176884	0.179317	0.189573	0.120651	0.156902	0.146373	0.159606	0.156512	0.172246	0.174891	0.184241	0.160804	0.191329	0.122134	0.123537	0.136872	0.139061	0.141479	0.139831	0.141148	0.144716	0.158955	0.157706	0.168102
Resident_126158	0.124144	0.0997207	0.107825	0.0972701	0.110136	0.108532	0.0974651	0.0959454	0.0999435	0.0941348	0	0.134937	0.166497	0.148897	0.181447	0.152202	0.176226	0.168113	0.174277	0.150768	0.122793	0.141251	0.149509	0.16281	0.176306	0.178696	0.189008	0.119696	0.156058	0.145594	0.158901	0.155618	0.171574	0.174138	0.183486	0.160082	0.190514	0.121937	0.12383	0.138056	0.140711	0.143376	0.141498	0.14309	0.147222	0.162483	0.161011	0.167459
typeC_26626	0.169647	0.0797843	0.0724788	0.115934	0.117472	0.119832	0.128848	0.123882	0.118856	0.13579	0.134937	0	0.0703144	0.0585439	0.0815582	0.0606843	0.0791122	0.0710422	0.0772813	0.0590319	0.0426768	0.0547854	0.0611555	0.0720474	0.0822803	0.0823362	0.0905779	0.0394814	0.0649324	0.0579923	0.0674872	0.0669962	0.0774206	0.0801238	0.0864007	0.0693591	0.0920464	0.0553343	0.062372	0.0942829	0.0998429	0.106928	0.0990703	0.10696	0.112539	0.138412	0.138542	0.0713287
typeC_26627	0.200312	0.111757	0.104064	0.146653	0.147516	0.149584	0.159893	0.155119	0.149726	0.167253	0.166497	0.0703144	0	0.0744182	0.0835556	0.0747548	0.0854978	0.0780788	0.0818235	0.0737609	0.0721704	0.0756958	0.0792659	0.0867207	0.0924535	0.0897241	0.0957052	0.0698937	0.081453	0.07813	0.0817646	0.0865768	0.0887203	0.0907471	0.0948469	0.0830806	0.0975173	0.0866381	0.0922649	0.121151	0.126239	0.132934	0.125905	0.133086	0.138796	0.163529	0.164408	0.07878
typeC_88353	0.183433	0.0941837	0.0866688	0.129652	0.130617	0.133158	0.142575	0.137679	0.13251	0.149648	0.148897	0.0585439	0.0744182	0	0.0831225	0.066736	0.082152	0.0741557	0.0798466	0.065518	0.0561146	0.0637471	0.0684251	0.0779273	0.0858712	0.0847586	0.0920381	0.0532634	0.0716128	0.0662681	0.073116	0.0750825	0.0816844	0.0839543	0.0891743	0.0745197	0.0935457	0.0694782	0.0758856	0.106482	0.11163	0.118464	0.110906	0.118073	0.123999	0.149652	0.150033	0.0744723
typeC_26619	0.214836	0.126633	0.118823	0.161221	0.161722	0.164236	0.174797	0.170048	0.164572	0.182128	0.181447	0.0815582	0.0835556	0.0831225	0	0.0831695	0.0902577	0.0834752	0.0865034	0.0826277	0.0854838	0.0868408	0.0890252	0.0961445	0.0993843	0.0955076	0.101089	0.0838353	0.0911318	0.0891806	0.090319	0.0970109	0.0964922	0.0979637	0.10037	0.0910431	0.101849	0.100941	0.106112	0.134168	0.139186	0.145598	0.138967	0.145731	0.151354	0.176003	0.177247	0.0840645
typeC_45800	0.186593	0.097422	0.0900309	0.132955	0.133886	0.136405	0.145881	0.140818	0.135793	0.152839	0.152202	0.0606843	0.0747548	0.066736	0.0831695	0	0.0816022	0.0751172	0.0800824	0.067157	0.0592935	0.0667561	0.0709701	0.0809884	0.0884129	0.0867332	0.0939519	0.056717	0.0748733	0.0691631	0.0755435	0.078237	0.0842377	0.0864588	0.0913343	0.0769173	0.0954558	0.0727566	0.0788704	0.109281	0.114552	0.121372	0.1141	0.12134	0.126918	0.152364	0.152754	0.0754256
typeC_45804	0.210026	0.121172	0.113517	0.156099	0.156907	0.159234	0.16974	0.1647	0.159564	0.177011	0.176226	0.0791122	0.0854978	0.082152	0.0902577	0.0816022	0	0.0851467	0.0884018	0.082013	0.0809431	0.084506	0.0871945	0.095453	0.100206	0.0967528	0.102786	0.079309	0.0909611	0.0870032	0.0897009	0.0950503	0.097293	0.0985003	0.102458	0.0905357	0.104162	0.0957972	0.101227	0.129887	0.135014	0.141773	0.134852	0.142077	0.147376	0.172316	0.173427	0.0856529
typeC_26620	0.201969	0.113043	0.105513	0.148168	0.149022	0.151115	0.161302	0.156688	0.151264	0.168601	0.168113	0.0710422	0.0780788	0.0741557	0.0834752	0.0751172	0.0851467	0	0.081827	0.0742177	0.0732636	0.076294	0.0797123	0.0875833	0.0925513	0.0898392	0.0964536	0.0710936	0.0820907	0.0790317	0.0821691	0.0872832	0.0892753	0.0911275	0.0948838	0.0832639	0.0975203	0.0878596	0.0935076	0.122462	0.127467	0.134151	0.126904	0.134194	0.139828	0.164972	0.165978	0.0781913
typeC_26623	0.210201	0.11992	0.112562	0.155468	0.156442	0.158736	0.167882	0.163076	0.1578	0.17491	0.174277	0.0772813	0.0818235	0.0798466	0.0865034	0.0800824	0.0884018	0.081827	0	0.078897	0.0796208	0.0825692	0.0843428	0.0929298	0.0969525	0.0936828	0.0984452	0.077955	0.0882007	0.0847283	0.0865222	0.0923892	0.0932714	0.0958214	0.0981816	0.0872578	0.0995047	0.0944586	0.100318	0.128802	0.1339	0.140954	0.133694	0.140838	0.146588	0.171803	0.171032	0.0818236
typeC_26617	0.18623	0.0957158	0.0884208	0.131989	0.133133	0.135399	0.144487	0.139402	0.134167	0.151437	0.150768	0.0590319	0.0737609	0.065518	0.0826277	0.067157	0.082013	0.0742177	0.078897	0	0.0576871	0.0650341	0.0695755	0.0793926	0.0875695	0.0862003	0.0928042	0.0546349	0.0729974	0.0676647	0.0739503	0.076105	0.0825583	0.0856986	0.0901331	0.0754992	0.0941747	0.070939	0.0775285	0.108319	0.113684	0.120531	0.112811	0.120565	0.126108	0.151988	0.151366	0.0738335
typeB1_Z124047	0.157701	0.0672616	0.060272	0.104114	0.105873	0.108265	0.116935	0.111917	0.106941	0.123808	0.122793	0.0426768	0.0721704	0.0561146	0.0854838	0.0592935	0.0809431	0.0732636	0.0796208	0.0576871	0	0.047628	0.0553226	0.0672956	0.0791509	0.0818363	0.090616	0.0275194	0.0612239	0.0521032	0.064348	0.0610162	0.0755748	0.0781247	0.08587	0.0665517	0.092274	0.0429115	0.0507468	0.0840102	0.089895	0.0970149	0.0889107	0.0972169	0.102877	0.128794	0.128618	0.0731604
typeB1_Z78581	0.175944	0.0860613	0.0788022	0.122029	0.123389	0.125691	0.135072	0.130094	0.124936	0.142094	0.141251	0.0547854	0.0756958	0.0637471	0.0868408	0.0667561	0.084506	0.076294	0.0825692	0.0650341	0.047628	0	0.062128	0.0711324	0.0796617	0.0827251	0.0903237	0.0454044	0.0668494	0.0614374	0.0692452	0.0698306	0.0781498	0.0811183	0.0866214	0.0703612	0.092059	0.0617152	0.0685274	0.0996307	0.105306	0.112137	0.104356	0.112214	0.117866	0.143555	0.143985	0.0767908
typeB1_Z32005	0.185046	0.0945767	0.0875757	0.130739	0.132026	0.134303	0.143253	0.138321	0.133241	0.150331	0.149509	0.0611555	0.0792659	0.0684251	0.0890252	0.0709701	0.0871945	0.0797123	0.0843428	0.0695755	0.0553226	0.062128	0	0.0755822	0.0828524	0.0844419	0.0907233	0.0535941	0.072061	0.0664981	0.0723377	0.0749929	0.0809219	0.0839458	0.0880181	0.0731685	0.0870515	0.0699153	0.0766275	0.107233	0.112601	0.119733	0.111933	0.119696	0.125515	0.151058	0.150701	0.0794235
typeB1_Z78580	0.19737	0.107528	0.100312	0.14303	0.143918	0.146254	0.156434	0.15134	0.14619	0.163413	0.16281	0.0720474	0.0867207	0.0779273	0.0961445	0.0809884	0.095453	0.0875833	0.0929298	0.0793926	0.0672956	0.0711324	0.0755822	0	0.0848487	0.0913136	0.0978199	0.065853	0.0790044	0.0764392	0.0814474	0.0827899	0.0878256	0.0902129	0.0952498	0.081956	0.0994659	0.0825727	0.088995	0.118775	0.124159	0.130845	0.12307	0.131097	0.136527	0.16178	0.162596	0.0881491
typeB1_Z124038	0.210811	0.121255	0.113773	0.156284	0.156967	0.15936	0.169698	0.164641	0.159548	0.176884	0.176306	0.0822803	0.0924535	0.0858712	0.0993843	0.0884129	0.100206	0.0925513	0.0969525	0.0875695	0.0791509	0.0796617	0.0828524	0.0848487	0	0.0945807	0.100047	0.0788151	0.086918	0.0853835	0.0881713	0.0914295	0.0932433	0.095233	0.0989065	0.0871689	0.101654	0.0958315	0.101593	0.130313	0.135612	0.141892	0.134513	0.142293	0.147916	0.172509	0.173293	0.0935406
typeB2_Z40882	0.212561	0.12358	0.115903	0.158346	0.159258	0.161629	0.17225	0.167282	0.162192	0.179317	0.178696	0.0823362	0.0897241	0.0847586	0.0955076	0.0867332	0.0967528	0.0898392	0.0936828	0.0862003	0.0818363	0.0827251	0.0844419	0.0913136	0.0945807	0	0.0899623	0.0798633	0.0831385	0.0822053	0.0823452	0.0899996	0.087439	0.089211	0.0913725	0.086625	0.0916196	0.0979584	0.103349	0.13195	0.137007	0.143821	0.136604	0.143748	0.149413	0.174276	0.175751	0.0903138
typeB2_Z31884	0.225187	0.133481	0.126178	0.169792	0.170587	0.172746	0.182519	0.177405	0.172124	0.189573	0.189008	0.0905779	0.0957052	0.0920381	0.101089	0.0939519	0.102786	0.0964536	0.0984452	0.0928042	0.090616	0.0903237	0.0907233	0.0978199	0.100047	0.0899623	0	0.0886539	0.0895917	0.0893494	0.0870935	0.0950323	0.0915956	0.0943697	0.0932374	0.0919213	0.093426	0.107274	0.112957	0.141669	0.146659	0.153747	0.14639	0.153549	0.159346	0.184508	0.183933	0.0958505
typeB2_Z92362	0.154556	0.0638091	0.0566825	0.101009	0.102845	0.105169	0.113905	0.108764	0.103784	0.120651	0.119696	0.0394814	0.0698937	0.0532634	0.0838353	0.056717	0.079309	0.0710936	0.077955	0.0546349	0.0275194	0.0454044	0.0535941	0.065853	0.0788151	0.0798633	0.0886539	0	0.0575832	0.0487863	0.0614948	0.05798	0.0728116	0.0758891	0.0835384	0.0647571	0.0903778	0.0395182	0.0476069	0.0813223	0.0872905	0.0944264	0.0863037	0.0945214	0.100175	0.126266	0.12603	0.070994
typeB2_Z124036	0.190585	0.100405	0.0930645	0.136431	0.137754	0.13971	0.149739	0.14472	0.139397	0.156902	0.156058	0.0649324	0.081453	0.0716128	0.0911318	0.0748733	0.0909611	0.0820907	0.0882007	0.0729974	0.0612239	0.0668494	0.072061	0.0790044	0.086918	0.0831385	0.0895917	0.0575832	0	0.0680116	0.0732718	0.0746441	0.0790419	0.0828122	0.0867249	0.0778621	0.0910831	0.0754451	0.0820262	0.112635	0.118136	0.124908	0.116916	0.124973	0.130407	0.156265	0.156911	0.0827002
typeB2_Z92354	0.18046	0.0901762	0.0828254	0.126352	0.127649	0.129987	0.139435	0.134334	0.12922	0.146373	0.145594	0.0579923	0.07813	0.0662681	0.0891806	0.0691631	0.0870032	0.0790317	0.0847283	0.0676647	0.0521032	0.0614374	0.0664981	0.0764392	0.0853835	0.0822053	0.0893494	0.0487863	0.0680116	0	0.0700994	0.0710934	0.0787452	0.0813206	0.0865929	0.0737432	0.0908726	0.065371	0.0722392	0.103526	0.109048	0.116101	0.108217	0.116005	0.121845	0.147621	0.147669	0.0791146
typeB2_Z124043	0.194672	0.103826	0.0965429	0.140119	0.14098	0.143495	0.152608	0.147536	0.14236	0.159606	0.158901	0.0674872	0.0817646	0.073116	0.090319	0.0755435	0.0897009	0.0821691	0.0865222	0.0739503	0.064348	0.0692452	0.0723377	0.0814474	0.0881713	0.0823452	0.0870935	0.0614948	0.0732718	0.0700994	0	0.0776071	0.0800823	0.0833875	0.0862414	0.0771477	0.0857276	0.0788994	0.0851909	0.115156	0.1206	0.127553	0.119949	0.127795	0.133308	0.158837	0.158502	0.0821103
typeB2_Z92367	0.191657	0.0998147	0.0928005	0.136658	0.137957	0.14038	0.149415	0.144444	0.139128	0.156512	0.155618	0.0669962	0.0865768	0.0750825	0.0970109	0.078237	0.0950503	0.0872832	0.0923892	0.076105	0.0610162	0.0698306	0.0749929	0.0827899	0.0914295	0.0899996	0.0950323	0.05798	0.0746441	0.0710934	0.0776071	0	0.08484	0.0872872	0.0929858	0.0817404	0.0978892	0.0748364	0.0819342	0.113367	0.118788	0.125874	0.117536	0.125915	0.131656	0.15782	0.157299	0.0868972
typeB2_Z92365	0.207404	0.11623	0.109132	0.152501	0.153346	0.155811	0.165092	0.160171	0.15498	0.172246	0.171574	0.0774206	0.0887203	0.0816844	0.0964922	0.0842377	0.097293	0.0892753	0.0932714	0.0825583	0.0755748	0.0781498	0.0809219	0.0878256	0.0932433	0.087439	0.0915956	0.0728116	0.0790419	0.0787452	0.0800823	0.08484	0	0.0886272	0.090779	0.0846802	0.0926228	0.0908114	0.0970799	0.126596	0.132247	0.139037	0.131196	0.138922	0.144571	0.169848	0.169471	0.0888779
typeB2_Z92363	0.208673	0.118968	0.111524	0.154166	0.155339	0.157372	0.167856	0.162823	0.157801	0.174891	0.174138	0.0801238	0.0907471	0.0839543	0.0979637	0.0864588	0.0985003	0.0911275	0.0958214	0.0856986	0.0781247	0.0811183	0.0839458	0.0902129	0.095233	0.089211	0.0943697	0.0758891	0.0828122	0.0813206	0.0833875	0.0872872	0.0886272	0	0.0937079	0.0873777	0.096229	0.0936893	0.0993292	0.12854	0.133568	0.140469	0.132996	0.140321	0.146141	0.17159	0.172422	0.0918135
typeB2_Z78595	0.219412	0.127885	0.120512	0.164261	0.164987	0.167193	0.177005	0.171999	0.166513	0.184241	0.183486	0.0864007	0.0948469	0.0891743	0.10037	0.0913343	0.102458	0.0948838	0.0981816	0.0901331	0.08587	0.0866214	0.0880181	0.0952498	0.0989065	0.0913725	0.0932374	0.0835384	0.0867249	0.0865929	0.0862414	0.0929858	0.090779	0.0937079	0	0.0902503	0.0954343	0.101856	0.107839	0.13703	0.14223	0.149034	0.141662	0.149124	0.154535	0.179994	0.179423	0.0944423
typeB1_Z88344	0.195575	0.105793	0.0986558	0.141644	0.14231	0.144471	0.153773	0.148948	0.143801	0.160804	0.160082	0.0693591	0.0830806	0.0745197	0.0910431	0.0769173	0.0905357	0.0832639	0.0872578	0.0754992	0.0665517	0.0703612	0.0731685	0.081956	0.0871689	0.086625	0.0919213	0.0647571	0.0778621	0.0737432	0.0771477	0.0817404	0.0846802	0.0873777	0.0902503	0	0.0933672	0.0812194	0.0873401	0.116959	0.121918	0.128865	0.121457	0.128949	0.134718	0.159901	0.159356	0.0827645
typeB2_Z32009	0.227094	0.135223	0.127722	0.171446	0.171992	0.174417	0.183924	0.179064	0.173743	0.191329	0.190514	0.0920464	0.0975173	0.0935457	0.101849	0.0954558	0.104162	0.0975203	0.0995047	0.0941747	0.092274	0.092059	0.0870515	0.0994659	0.101654	0.0916196	0.093426	0.0903778	0.0910831	0.0908726	0.0857276	0.0978892	0.0926228	0.096229	0.0954343	0.0933672	0	0.108818	0.114672	0.143169	0.148311	0.155393	0.147961	0.155354	0.160824	0.185862	0.185211	0.0971401
Transient_28549	0.153903	0.0711424	0.0647395	0.104413	0.105728	0.107617	0.115757	0.110877	0.106187	0.122134	0.121937	0.0553343	0.0866381	0.0694782	0.100941	0.0727566	0.0957972	0.0878596	0.0944586	0.070939	0.0429115	0.0617152	0.0699153	0.0825727	0.0958315	0.0979584	0.107274	0.0395182	0.0754451	0.065371	0.0788994	0.0748364	0.0908114	0.0936893	0.101856	0.0812194	0.108818	0	0.0560719	0.0842789	0.0889976	0.0947923	0.0881018	0.0944443	0.0997181	0.123017	0.122457	0.0876482
Transient_40246	0.153495	0.0760826	0.0698684	0.106298	0.107467	0.109299	0.117326	0.113008	0.108452	0.123537	0.12383	0.062372	0.0922649	0.0758856	0.106112	0.0788704	0.101227	0.0935076	0.100318	0.0775285	0.0507468	0.0685274	0.0766275	0.088995	0.101593	0.103349	0.112957	0.0476069	0.0820262	0.0722392	0.0851909	0.0819342	0.0970799	0.0993292	0.107839	0.0873401	0.114672	0.0560719	0	0.0856834	0.0888544	0.0947846	0.0891504	0.0948928	0.100001	0.12125	0.121095	0.0935178
Transient_93820	0.161607	0.0999764	0.095325	0.122031	0.122579	0.123786	0.131391	0.127966	0.124174	0.136872	0.138056	0.0942829	0.121151	0.106482	0.134168	0.109281	0.129887	0.122462	0.128802	0.108319	0.0840102	0.0996307	0.107233	0.118775	0.130313	0.13195	0.141669	0.0813223	0.112635	0.103526	0.115156	0.113367	0.126596	0.12854	0.13703	0.116959	0.143169	0.0842789	0.0856834	0	0.102722	0.105862	0.104422	0.105943	0.109656	0.124565	0.125432	0.122717
Transient_67975	0.162499	0.10402	0.0993366	0.124696	0.12526	0.125738	0.133473	0.130238	0.12643	0.139061	0.140711	0.0998429	0.126239	0.11163	0.139186	0.114552	0.135014	0.127467	0.1339	0.113684	0.089895	0.105306	0.112601	0.124159	0.135612	0.137007	0.146659	0.0872905	0.118136	0.109048	0.1206	0.118788	0.132247	0.133568	0.14223	0.121918	0.148311	0.0889976	0.0888544	0.102722	0	0.107107	0.104173	0.106555	0.110514	0.12453	0.124919	0.127794
Transient_57919	0.162987	0.108268	0.103864	0.12763	0.127433	0.128228	0.135703	0.132667	0.129062	0.141479	0.143376	0.106928	0.132934	0.118464	0.145598	0.121372	0.141773	0.134151	0.140954	0.120531	0.0970149	0.112137	0.119733	0.130845	0.141892	0.143821	0.153747	0.0944264	0.124908	0.116101	0.127553	0.125874	0.139037	0.140469	0.149034	0.128865	0.155393	0.0947923	0.0947846	0.105862	0.107107	0	0.108211	0.108933	0.111416	0.124736	0.124526	0.134494
Transient_62471	0.1649	0.102997	0.0986177	0.1254	0.126111	0.126647	0.134223	0.130773	0.127097	0.139831	0.141498	0.0990703	0.125905	0.110906	0.138967	0.1141	0.134852	0.126904	0.133694	0.112811	0.0889107	0.104356	0.111933	0.12307	0.134513	0.136604	0.14639	0.0863037	0.116916	0.108217	0.119949	0.117536	0.131196	0.132996	0.141662	0.121457	0.147961	0.0881018	0.0891504	0.104422	0.104173	0.108211	0	0.108635	0.111637	0.127297	0.127359	0.127132
Transient_79751	0.163295	0.10883	0.103988	0.127394	0.127579	0.128493	0.135624	0.132515	0.129285	0.141148	0.14309	0.10696	0.133086	0.118073	0.145731	0.12134	0.142077	0.134194	0.140838	0.120565	0.0972169	0.112214	0.119696	0.131097	0.142293	0.143748	0.153549	0.0945214	0.124973	0.116005	0.127795	0.125915	0.138922	0.140321	0.149124	0.128949	0.155354	0.0944443	0.0948928	0.105943	0.106555	0.108933	0.108635	0	0.11211	0.124003	0.125321	0.134631
Transient_57910	0.166237	0.112508	0.108453	0.131179	0.131124	0.132062	0.139347	0.135964	0.132664	0.144716	0.147222	0.112539	0.138796	0.123999	0.151354	0.126918	0.147376	0.139828	0.146588	0.126108	0.102877	0.117866	0.125515	0.136527	0.147916	0.149413	0.159346	0.100175	0.130407	0.121845	0.133308	0.131656	0.144571	0.146141	0.154535	0.134718	0.160824	0.0997181	0.100001	0.109656	0.110514	0.111416	0.111637	0.11211	0	0.127152	0.126621	0.140207
Transient_79759	0.176326	0.134308	0.130586	0.147757	0.146954	0.147859	0.154807	0.152184	0.149326	0.158955	0.162483	0.138412	0.163529	0.149652	0.176003	0.152364	0.172316	0.164972	0.171803	0.151988	0.128794	0.143555	0.151058	0.16178	0.172509	0.174276	0.184508	0.126266	0.156265	0.147621	0.158837	0.15782	0.169848	0.17159	0.179994	0.159901	0.185862	0.123017	0.12125	0.124565	0.12453	0.124736	0.127297	0.124003	0.127152	0	0.135825	0.165716
Transient_94446	0.176794	0.133621	0.130108	0.148817	0.147849	0.14792	0.153146	0.150858	0.147918	0.157706	0.161011	0.138542	0.164408	0.150033	0.177247	0.152754	0.173427	0.165978	0.171032	0.151366	0.128618	0.143985	0.150701	0.162596	0.173293	0.175751	0.183933	0.12603	0.156911	0.147669	0.158502	0.157299	0.169471	0.172422	0.179423	0.159356	0.185211	0.122457	0.121095	0.125432	0.124919	0.124526	0.127359	0.125321	0.126621	0.135825	0	0.165
typeC_26614	0.202915	0.112798	0.105465	0.1484	0.149451	0.151605	0.160863	0.155987	0.150529	0.168102	0.167459	0.0713287	0.07878	0.0744723	0.0840645	0.0754256	0.0856529	0.0781913	0.0818236	0.0738335	0.0731604	0.0767908	0.0794235	0.0881491	0.0935406	0.0903138	0.0958505	0.070994	0.0827002	0.0791146	0.0821103	0.0868972	0.0888779	0.0918135	0.0944423	0.0827645	0.0971401	0.0876482	0.0935178	0.122717	0.127794	0.134494	0.127132	0.134631	0.140207	0.165716	0.165	0
Resident_157515	0	0.130253	0.130679	0.117048	0.114505	0.113818	0.114502	0.116156	0.116642	0.115768	0.12419	0.169666	0.20058	0.183429	0.214598	0.186785	0.209864	0.201736	0.210262	0.186394	0.157475	0.175645	0.184895	0.197317	0.210609	0.212469	0.225001	0.15437	0.190712	0.180345	0.194554	0.191431	0.207267	0.208587	0.219083	0.195428	0.226823	0.153837	0.153318	0.161667	0.162365	0.162866	0.164814	0.163273	0.166184	0.176196	0.176772	0.203028
Resident_126165	0.130253	0	0.0691544	0.0861668	0.094085	0.0939927	0.0928204	0.0880549	0.0868652	0.097456	0.0997963	0.079917	0.112057	0.0941825	0.126504	0.0976476	0.121189	0.113085	0.120181	0.0959406	0.0672513	0.0860572	0.094762	0.107827	0.121325	0.12365	0.133475	0.0638886	0.100681	0.090345	0.10384	0.0998332	0.116179	0.118965	0.127748	0.105922	0.13522	0.0711626	0.076228	0.100119	0.104024	0.10803	0.103033	0.108819	0.112606	0.134438	0.133699	0.112954
Resident_62250	0.130679	0.0691544	0	0.092216	0.0928164	0.0922918	0.100305	0.0958992	0.0919693	0.105436	0.107785	0.0727503	0.104561	0.0869121	0.118923	0.0902816	0.113699	0.105676	0.11285	0.0886451	0.0604146	0.0788846	0.0877502	0.100591	0.114044	0.116214	0.126283	0.0568388	0.0934315	0.0830466	0.0966615	0.0929204	0.109171	0.111674	0.12043	0.0989517	0.127825	0.0647864	0.0700063	0.0954503	0.0994587	0.103679	0.0985855	0.104024	0.108529	0.130756	0.130253	0.105753
Resident_126161	0.117048	0.0861668	0.092216	0	0.0979517	0.0969803	0.0911229	0.0889133	0.0900714	0.0877757	0.0972693	0.115881	0.146878	0.129669	0.161041	0.13297	0.15591	0.14806	0.155607	0.13198	0.103861	0.121845	0.130656	0.143125	0.156243	0.158358	0.169572	0.100834	0.13663	0.1263	0.139905	0.136486	0.152371	0.154026	0.163912	0.141553	0.17141	0.104176	0.106162	0.122053	0.124562	0.127128	0.125284	0.127245	0.131147	0.147604	0.148791	0.14847
Resident_31868	0.114505	0.094085	0.0928164	0.0979517	0	0.0966962	0.101357	0.0999901	0.0982834	0.105151	0.110176	0.117479	0.147663	0.130616	0.161603	0.133968	0.156841	0.14899	0.156491	0.133164	0.105866	0.123266	0.132062	0.144159	0.157124	0.159155	0.170407	0.102784	0.137937	0.127614	0.140948	0.137895	0.153132	0.155159	0.164759	0.142336	0.171792	0.105786	0.107429	0.122691	0.124914	0.12727	0.126025	0.127489	0.131278	0.147079	0.148003	0.149597
Resident_35322	0.113818	0.0939927	0.0922918	0.0969803	0.0966962	0	0.100715	0.0979643	0.0968839	0.103023	0.10853	0.119483	0.14959	0.132863	0.163799	0.136146	0.158769	0.15079	0.15857	0.135232	0.107927	0.125242	0.134048	0.146137	0.159174	0.161465	0.172281	0.104864	0.139696	0.129684	0.143175	0.140076	0.155438	0.15702	0.166642	0.144289	0.174098	0.10734	0.109106	0.123602	0.125563	0.127853	0.126367	0.128304	0.131861	0.147833	0.147922	0.151453
Resident_126178	0.114502	0.0928204	0.100305	0.0911229	0.101357	0.100715	0	0.0886475	0.0911136	0.0922162	0.0974719	0.128845	0.160176	0.142586	0.174607	0.146053	0.169765	0.161263	0.168091	0.144562	0.116875	0.134955	0.14331	0.156627	0.169782	0.172218	0.182423	0.113849	0.149995	0.139503	0.152566	0.14941	0.164998	0.167886	0.176662	0.15379	0.183806	0.115689	0.117314	0.131365	0.133541	0.135384	0.134303	0.135796	0.139354	0.154853	0.153327	0.161114
Resident_126167	0.116156	0.0880549	0.0958992	0.0889133	0.0999901	0.0979643	0.0886475	0	0.0862673	0.0910875	0.0959429	0.123884	0.155353	0.137737	0.169771	0.140906	0.164583	0.156576	0.163333	0.139573	0.111911	0.129909	0.138335	0.151575	0.164782	0.167464	0.177388	0.108756	0.144895	0.134379	0.14751	0.144456	0.160059	0.162811	0.17184	0.149064	0.178917	0.110784	0.113002	0.127997	0.130125	0.132444	0.130936	0.132739	0.136135	0.152215	0.151042	0.156075
Resident_126169	0.116642	0.0868652	0.0919693	0.0900714	0.0982834	0.0968839	0.0911136	0.0862673	0	0.0933905	0.100085	0.118824	0.149955	0.132504	0.164434	0.135869	0.159424	0.151234	0.157921	0.13427	0.106955	0.12477	0.133182	0.146453	0.159542	0.162171	0.171988	0.103734	0.139564	0.129243	0.142275	0.139019	0.154858	0.157681	0.166385	0.143831	0.173673	0.106063	0.108373	0.124245	0.126336	0.128754	0.127163	0.129125	0.132757	0.149187	0.147981	0.150667
Resident_126163	0.115768	0.097456	0.105436	0.0877757	0.105151	0.103023	0.0922162	0.0910875	0.0933905	0	0.0941848	0.135712	0.167419	0.14958	0.18175	0.15282	0.176661	0.16852	0.174978	0.151381	0.123651	0.141872	0.150275	0.16345	0.176787	0.179355	0.189192	0.120489	0.157075	0.146227	0.159413	0.156304	0.171997	0.174801	0.18388	0.160664	0.191146	0.12205	0.123446	0.136788	0.138793	0.140882	0.139735	0.140911	0.144461	0.15908	0.157732	0.168043
Resident_126158	0.12419	0.0997963	0.107785	0.0972693	0.110176	0.10853	0.0974719	0.0959429	0.100085	0.0941848	0	0.134979	0.166836	0.148896	0.181226	0.152318	0.176041	0.168026	0.174478	0.150839	0.122717	0.141117	0.149498	0.162877	0.176215	0.178731	0.188842	0.119585	0.156308	0.145544	0.158835	0.155501	0.171303	0.174026	0.183163	0.160146	0.190422	0.121936	0.123756	0.138188	0.140626	0.143004	0.141666	0.143095	0.14717	0.162497	0.161297	0.167559
typeC_26626	0.169666	0.079917	0.0727503	0.115881	0.117479	0.119483	0.128845	0.123884	0.118824	0.135712	0.134979	0	0.070433	0.0585286	0.0814413	0.0605861	0.0790276	0.0710667	0.0773928	0.0590518	0.0427004	0.0548081	0.0612151	0.0720732	0.0823099	0.082248	0.090395	0.0394415	0.0650846	0.0579824	0.0674871	0.0671046	0.0773829	0.0801613	0.0861823	0.0695567	0.0921616	0.055342	0.0625321	0.0943355	0.0998499	0.106823	0.0992901	0.106932	0.112825	0.138513	0.138695	0.0713085
typeC_26627	0.20058	0.112057	0.104561	0.146878	0.147663	0.14959	0.160176	0.155353	0.149955	0.167419	0.166836	0.070433	0	0.0744286	0.0837467	0.0747764	0.0857927	0.07813	0.0820154	0.0738321	0.0722424	0.0757017	0.0793421	0.086768	0.0925276	0.0895985	0.0957943	0.0699943	0.0814732	0.0782594	0.0818684	0.0866081	0.0886598	0.0906789	0.0945767	0.08324	0.0976905	0.0866544	0.0924472	0.121275	0.126362	0.132957	0.12618	0.133164	0.139105	0.163893	0.164604	0.0788164
typeC_88353	0.183429	0.0941825	0.0869121	0.129669	0.130616	0.132863	0.142586	0.137737	0.132504	0.14958	0.148896	0.0585286	0.0744286	0	0.0831878	0.0668304	0.0821624	0.0742944	0.079888	0.065561	0.0560682	0.0636733	0.0685485	0.0778816	0.086016	0.0847955	0.0918743	0.0532417	0.071739	0.0662786	0.0731255	0.0750144	0.0815898	0.0838653	0.088947	0.0746153	0.0936261	0.0694777	0.0759257	0.106475	0.111574	0.118271	0.111029	0.118156	0.124087	0.149993	0.150061	0.0745812
typeC_26619	0.214598	0.126504	0.118923	0.161041	0.161603	0.163799	0.174607	0.169771	0.164434	0.18175	0.181226	0.0814413	0.0837467	0.0831878	0	0.0831719	0.0901776	0.0835912	0.0865983	0.0827514	0.085361	0.0866259	0.088938	0.0961005	0.0994218	0.0952557	0.100948	0.0836694	0.0912426	0.0891742	0.0904344	0.0970111	0.0962894	0.0979273	0.10012	0.0910528	0.102082	0.100818	0.106098	0.134114	0.139057	0.145443	0.138977	0.145628	0.15158	0.17625	0.177375	0.084032
typeC_45800	0.186785	0.0976476	0.0902816	0.13297	0.133968	0.136146	0.146053	0.140906	0.135869	0.15282	0.152318	0.0605861	0.0747764	0.0668304	0.0831719	0	0.0815635	0.0751516	0.0799256	0.0671893	0.0592571	0.0668326	0.0710851	0.0810172	0.0886149	0.0867153	0.0939585	0.0567573	0.0749939	0.0691698	0.07548	0.0782692	0.0842306	0.0865365	0.0912251	0.0770497	0.0955467	0.0727673	0.0790744	0.109418	0.114418	0.121187	0.114258	0.12145	0.127218	0.152804	0.152824	0.0754446
typeC_45804	0.209864	0.121189	0.113699	0.15591	0.156841	0.158769	0.169765	0.164583	0.159424	0.176661	0.176041	0.0790276	0.0857927	0.0821624	0.0901776	0.0815635	0	0.0852194	0.0886372	0.0819096	0.0808713	0.0844681	0.0871632	0.0954016	0.100205	0.0965582	0.102701	0.0792275	0.0909606	0.0869056	0.0897956	0.0950889	0.0973106	0.0985257	0.102283	0.0906799	0.104227	0.0956928	0.101346	0.130037	0.134827	0.141661	0.134991	0.141972	0.147529	0.172471	0.173538	0.0856428
typeC_26620	0.201736	0.113085	0.105676	0.14806	0.14899	0.15079	0.161263	0.156576	0.151234	0.16852	0.168026	0.0710667	0.07813	0.0742944	0.0835912	0.0751516	0.0852194	0	0.0818373	0.0743865	0.0732783	0.076518	0.0798235	0.087736	0.0926863	0.0900881	0.0963672	0.0710626	0.0821788	0.0791075	0.0822781	0.0872819	0.0892667	0.0914235	0.0948051	0.0835707	0.0979066	0.0877922	0.0936538	0.122621	0.127403	0.134004	0.127158	0.13406	0.140244	0.165273	0.166036	0.0780579
typeC_26623	0.210262	0.120181	0.11285	0.155607	0.156491	0.15857	0.168091	0.163333	0.157921	0.174978	0.174478	0.0773928	0.0820154	0.079888	0.0865983	0.0799256	0.0886372	0.0818373	0	0.0789767	0.0796468	0.0826472	0.084479	0.0930579	0.0970625	0.0936294	0.0983268	0.0780144	0.0883129	0.0848909	0.0865097	0.0924619	0.0932163	0.0957428	0.0979313	0.087414	0.0996304	0.094508	0.100483	0.128947	0.133877	0.140935	0.134032	0.140861	0.14696	0.171941	0.171143	0.081831
typeC_26617	0.186394	0.0959406	0.0886451	0.13198	0.133164	0.135232	0.144562	0.139573	0.13427	0.151381	0.150839	0.0590518	0.0738321	0.065561	0.0827514	0.0671893	0.0819096	0.0743865	0.0789767	0	0.0577385	0.065045	0.0695802	0.0795228	0.0876009	0.0862047	0.0927506	0.0546413	0.0730025	0.0677736	0.0739498	0.0761031	0.0823529	0.085745	0.0898872	0.0754726	0.0943424	0.0710128	0.0776982	0.108364	0.113664	0.120494	0.113059	0.120544	0.126425	0.152252	0.151495	0.0738538
typeB1_Z124047	0.157475	0.0672513	0.0604146	0.103861	0.105866	0.107927	0.116875	0.111911	0.106955	0.123651	0.122717	0.0427004	0.0722424	0.0560682	0.085361	0.0592571	0.0808713	0.0732783	0.0796468	0.0577385	0	0.0474452	0.0553185	0.067258	0.0791884	0.0817283	0.0905254	0.0273816	0.0613501	0.0520655	0.0642951	0.0608966	0.075442	0.0780027	0.0856056	0.0665905	0.0922728	0.0428113	0.0507421	0.0839553	0.0896747	0.0967863	0.0889451	0.0970684	0.102983	0.128841	0.128578	0.0731928
typeB1_Z78581	0.175645	0.0860572	0.0788846	0.121845	0.123266	0.125242	0.134955	0.129909	0.12477	0.141872	0.141117	0.0548081	0.0757017	0.0636733	0.0866259	0.0668326	0.0844681	0.076518	0.0826472	0.065045	0.0474452	0	0.0620824	0.0710194	0.079652	0.0826137	0.090202	0.0452405	0.0669272	0.0614344	0.0691515	0.0698513	0.0780914	0.0810704	0.0863886	0.0704159	0.0920493	0.0615471	0.0684058	0.0995625	0.105007	0.111932	0.104423	0.111973	0.117833	0.143635	0.143946	0.0768683
typeB1_Z32005	0.184895	0.094762	0.0877502	0.130656	0.132062	0.134048	0.14331	0.138335	0.133182	0.150275	0.149498	0.0612151	0.0793421	0.0685485	0.088938	0.0710851	0.0871632	0.0798235	0.084479	0.0695802	0.0553185	0.0620824	0	0.0755395	0.0828384	0.0845103	0.0906563	0.0535636	0.0721375	0.0666	0.0722756	0.0749927	0.0809566	0.0840805	0.0879462	0.0732791	0.0869865	0.0698012	0.0766659	0.107235	0.112599	0.11958	0.112063	0.119552	0.125723	0.151267	0.150768	0.0794404
typeB1_Z78580	0.197317	0.107827	0.100591	0.143125	0.144159	0.146137	0.156627	0.151575	0.146453	0.16345	0.162877	0.0720732	0.086768	0.0778816	0.0961005	0.0810172	0.0954016	0.087736	0.0930579	0.0795228	0.067258	0.0710194	0.0755395	0	0.0848864	0.0911968	0.0977835	0.0658423	0.0791074	0.076478	0.081398	0.0827959	0.0877957	0.090336	0.0949843	0.0820045	0.0994716	0.0826053	0.0891108	0.118865	0.124093	0.130768	0.123312	0.131079	0.136819	0.162128	0.162865	0.0881161
typeB1_Z124038	0.210609	0.121325	0.114044	0.156243	0.157124	0.159174	0.169782	0.164782	0.159542	0.176787	0.176215	0.0823099	0.0925276	0.086016	0.0994218	0.0886149	0.100205	0.0926863	0.0970625	0.0876009	0.0791884	0.079652	0.0828384	0.0848864	0	0.0944813	0.100079	0.0788222	0.0869616	0.0855301	0.08813	0.0913132	0.0932037	0.095187	0.0986881	0.0873214	0.101722	0.0959086	0.10177	0.130288	0.135485	0.142145	0.134803	0.142346	0.148147	0.172882	0.173658	0.0934057
typeB2_Z40882	0.212469	0.12365	0.116214	0.158358	0.159155	0.161465	0.172218	0.167464	0.162171	0.179355	0.178731	0.082248	0.0895985	0.0847955	0.0952557	0.0867153	0.0965582	0.0900881	0.0936294	0.0862047	0.0817283	0.0826137	0.0845103	0.0911968	0.0944813	0	0.0898581	0.0797875	0.0832356	0.0822902	0.0823093	0.0900501	0.0871956	0.0891502	0.0911686	0.0868341	0.0916907	0.0978153	0.103379	0.131931	0.136787	0.143694	0.136579	0.143623	0.14953	0.174559	0.175809	0.0902083
typeB2_Z31884	0.225001	0.133475	0.126283	0.169572	0.170407	0.172281	0.182423	0.177388	0.171988	0.189192	0.188842	0.090395	0.0957943	0.0918743	0.100948	0.0939585	0.102701	0.0963672	0.0983268	0.0927506	0.0905254	0.090202	0.0906563	0.0977835	0.100079	0.0898581	0	0.0885466	0.0896565	0.0892973	0.0871151	0.0951	0.0913263	0.0941707	0.0930792	0.0920501	0.0934726	0.107034	0.1129	0.141602	0.146512	0.153554	0.146466	0.153415	0.159589	0.18476	0.183893	0.0956164
typeB2_Z92362	0.15437	0.0638886	0.0568388	0.100834	0.102784	0.104864	0.113849	0.108756	0.103734	0.120489	0.119585	0.0394415	0.0699943	0.0532417	0.0836694	0.0567573	0.0792275	0.0710626	0.0780144	0.0546413	0.0273816	0.0452405	0.0535636	0.0658423	0.0788222	0.0797875	0.0885466	0	0.0577264	0.0488141	0.0614779	0.0579665	0.0726478	0.0757629	0.0832799	0.0647703	0.0903741	0.0394165	0.0476	0.0812882	0.0871655	0.0941748	0.0863439	0.0943904	0.100342	0.126335	0.126014	0.0709401
typeB2_Z124036	0.190712	0.100681	0.0934315	0.13663	0.137937	0.139696	0.149995	0.144895	0.139564	0.157075	0.156308	0.0650846	0.0814732	0.071739	0.0912426	0.0749939	0.0909606	0.0821788	0.0883129	0.0730025	0.0613501	0.0669272	0.0721375	0.0791074	0.0869616	0.0832356	0.0896565	0.0577264	0	0.0680968	0.0733024	0.0749218	0.078961	0.0828893	0.0865521	0.0781559	0.0911335	0.0755968	0.0822736	0.112881	0.118199	0.124922	0.117278	0.125138	0.130757	0.156832	0.157153	0.0827693
typeB2_Z92354	0.180345	0.090345	0.0830466	0.1263	0.127614	0.129684	0.139503	0.134379	0.129243	0.146227	0.145544	0.0579824	0.0782594	0.0662786	0.0891742	0.0691698	0.0869056	0.0791075	0.0848909	0.0677736	0.0520655	0.0614344	0.0666	0.076478	0.0855301	0.0822902	0.0892973	0.0488141	0.0680968	0	0.0701987	0.0711943	0.0786859	0.0812717	0.0864486	0.0739432	0.0909437	0.0653792	0.0723012	0.103543	0.108954	0.116023	0.108358	0.115903	0.122	0.147896	0.147765	0.0791183
typeB2_Z124043	0.194554	0.10384	0.0966615	0.139905	0.140948	0.143175	0.152566	0.14751	0.142275	0.159413	0.158835	0.0674871	0.0818684	0.0731255	0.0904344	0.07548	0.0897956	0.0822781	0.0865097	0.0739498	0.0642951	0.0691515	0.0722756	0.081398	0.08813	0.0823093	0.0871151	0.0614779	0.0733024	0.0701987	0	0.0775909	0.0800056	0.0832774	0.0862258	0.0772474	0.0858154	0.0787633	0.0852661	0.115219	0.120495	0.127565	0.120041	0.127683	0.133479	0.159103	0.158571	0.082129
typeB2_Z92367	0.191431	0.0998332	0.0929204	0.136486	0.137895	0.140076	0.14941	0.144456	0.139019	0.156304	0.155501	0.0671046	0.0866081	0.0750144	0.0970111	0.0782692	0.0950889	0.0872819	0.0924619	0.0761031	0.0608966	0.0698513	0.0749927	0.0827959	0.0913132	0.0900501	0.0951	0.0579665	0.0749218	0.0711943	0.0775909	0	0.084763	0.0872742	0.0927402	0.0818234	0.0977554	0.0748082	0.0819998	0.113389	0.118697	0.125772	0.117608	0.125978	0.131883	0.158038	0.157288	0.0869505
typeB2_Z92365	0.207267	0.116179	0.109171	0.152371	0.153132	0.155438	0.164998	0.160059	0.154858	0.171997	0.171303	0.0773829	0.0886598	0.0815898	0.0962894	0.0842306	0.0973106	0.0892667	0.0932163	0.0823529	0.075442	0.0780914	0.0809566	0.0877957	0.0932037	0.0871956	0.0913263	0.0726478	0.078961	0.0786859	0.0800056	0.084763	0	0.0885007	0.090502	0.0848252	0.0926963	0.0905292	0.0970806	0.126536	0.131996	0.138813	0.131242	0.138863	0.144563	0.17005	0.169479	0.0886465
typeB2_Z92363	0.208587	0.118965	0.111674	0.154026	0.155159	0.15702	0.167886	0.162811	0.157681	0.174801	0.174026	0.0801613	0.0906789	0.0838653	0.0979273	0.0865365	0.0985257	0.0914235	0.0957428	0.085745	0.0780027	0.0810704	0.0840805	0.090336	0.095187	0.0891502	0.0941707	0.0757629	0.0828893	0.0812717	0.0832774	0.0872742	0.0885007	0	0.0934689	0.0876554	0.0962557	0.0936294	0.0993669	0.128567	0.133438	0.140452	0.13315	0.140319	0.146527	0.171658	0.172538	0.091665
typeB2_Z78595	0.219083	0.127748	0.12043	0.163912	0.164759	0.166642	0.176662	0.17184	0.166385	0.18388	0.183163	0.0861823	0.0945767	0.088947	0.10012	0.0912251	0.102283	0.0948051	0.0979313	0.0898872	0.0856056	0.0863886	0.0879462	0.0949843	0.0986881	0.0911686	0.0930792	0.0832799	0.0865521	0.0864486	0.0862258	0.0927402	0.090502	0.0934689	0	0.090327	0.0953231	0.101544	0.10773	0.136867	0.141897	0.14882	0.141527	0.148953	0.15469	0.180101	0.179096	0.0941539
typeB1_Z88344	0.195428	0.105922	0.0989517	0.141553	0.142336	0.144289	0.15379	0.149064	0.143831	0.160664	0.160146	0.0695567	0.08324	0.0746153	0.0910528	0.0770497	0.0906799	0.0835707	0.087414	0.0754726	0.0665905	0.0704159	0.0732791	0.0820045	0.0873214	0.0868341	0.0920501	0.0647703	0.0781559	0.0739432	0.0772474	0.0818234	0.0848252	0.0876554	0.090327	0	0.0935485	0.0811838	0.0874394	0.117082	0.121876	0.128794	0.121639	0.128821	0.134839	0.159974	0.159374	0.0829802
typeB2_Z32009	0.226823	0.13522	0.127825	0.17141	0.171792	0.174098	0.183806	0.178917	0.173673	0.191146	0.190422	0.0921616	0.0976905	0.0936261	0.102082	0.0955467	0.104227	0.0979066	0.0996304	0.0943424	0.0922728	0.0920493	0.0869865	0.0994716	0.101722	0.0916907	0.0934726	0.0903741	0.0911335	0.0909437	0.0858154	0.0977554	0.0926963	0.0962557	0.0953231	0.0935485	0	0.108717	0.114729	0.143181	0.148201	0.155281	0.148112	0.155223	0.161158	0.186281	0.185262	0.0971499
Transient_28549	0.153837	0.0711626	0.0647864	0.104176	0.105786	0.10734	0.115689	0.110784	0.106063	0.12205	0.121936	0.055342	0.0866544	0.0694777	0.100818	0.0727673	0.0956928	0.0877922	0.094508	0.0710128	0.0428113	0.0615471	0.0698012	0.0826053	0.0959086	0.0978153	0.107034	0.0394165	0.0755968	0.0653792	0.0787633	0.0748082	0.0905292	0.0936294	0.101544	0.0811838	0.108717	0	0.0561029	0.0842412	0.0889758	0.0945933	0.0880195	0.0943225	0.0998092	0.123127	0.122407	0.0876517
Transient_40246	0.153318	0.076228	0.0700063	0.106162	0.107429	0.109106	0.117314	0.113002	0.108373	0.123446	0.123756	0.0625321	0.0924472	0.0759257	0.106098	0.0790744	0.101346	0.0936538	0.100483	0.0776982	0.0507421	0.0684058	0.0766659	0.0891108	0.10177	0.103379	0.1129	0.0476	0.0822736	0.0723012	0.0852661	0.0819998	0.0970806	0.0993669	0.10773	0.0874394	0.114729	0.0561029	0	0.085879	0.0889883	0.094799	0.089221	0.0947583	0.100194	0.121399	0.121091	0.0936849
Transient_93820	0.161667	0.100119	0.0954503	0.122053	0.122691	0.123602	0.131365	0.127997	0.124245	0.136788	0.138188	0.0943355	0.121275	0.106475	0.134114	0.109418	0.130037	0.122621	0.128947	0.108364	0.0839553	0.0995625	0.107235	0.118865	0.130288	0.131931	0.141602	0.0812882	0.112881	0.103543	0.115219	0.113389	0.126536	0.128567	0.136867	0.117082	0.143181	0.0842412	0.085879	0	0.102582	0.1059	0.104373	0.106096	0.10955	0.12468	0.125521	0.122928
Transient_67975	0.162365	0.104024	0.0994587	0.124562	0.124914	0.125563	0.133541	0.130125	0.126336	0.138793	0.140626	0.0998499	0.126362	0.111574	0.139057	0.114418	0.134827	0.127403	0.133877	0.113664	0.0896747	0.105007	0.112599	0.124093	0.135485	0.136787	0.146512	0.0871655	0.118199	0.108954	0.120495	0.118697	0.131996	0.133438	0.141897	0.121876	0.148201	0.0889758	0.0889883	0.102582	0	0.107074	0.104162	0.106555	0.110426	0.124736	0.124851	0.127867
Transient_57919	0.162866	0.10803	0.103679	0.127128	0.12727	0.127853	0.135384	0.132444	0.128754	0.140882	0.143004	0.106823	0.132957	0.118271	0.145443	0.121187	0.141661	0.134004	0.140935	0.120494	0.0967863	0.111932	0.11958	0.130768	0.142145	0.143694	0.153554	0.0941748	0.124922	0.116023	0.127565	0.125772	0.138813	0.140452	0.14882	0.128794	0.155281	0.0945933	0.094799	0.1059	0.107074	0	0.108184	0.108807	0.111261	0.124706	0.124686	0.134528
Transient_62471	0.164814	0.103033	0.0985855	0.125284	0.126025	0.126367	0.134303	0.130936	0.127163	0.139735	0.141666	0.0992901	0.12618	0.111029	0.138977	0.114258	0.134991	0.127158	0.134032	0.113059	0.0889451	0.104423	0.112063	0.123312	0.134803	0.136579	0.146466	0.0863439	0.117278	0.108358	0.120041	0.117608	0.131242	0.13315	0.141527	0.121639	0.148112	0.0880195	0.089221	0.104373	0.104162	0.108184	0	0.108846	0.11151	0.127496	0.127559	0.127359
Transient_79751	0.163273	0.108819	0.104024	0.127245	0.127489	0.128304	0.135796	0.132739	0.129125	0.140911	0.143095	0.106932	0.133164	0.118156	0.145628	0.12145	0.141972	0.13406	0.140861	0.120544	0.0970684	0.111973	0.119552	0.131079	0.142346	0.143623	0.153415	0.0943904	0.125138	0.115903	0.127683	0.125978	0.138863	0.140319	0.148953	0.128821	0.155223	0.0943225	0.0947583	0.106096	0.106555	0.108807	0.108846	0	0.112125	0.124243	0.125487	0.134734
Transient_57910	0.166184	0.112606	0.108529	0.131147	0.131278	0.131861	0.139354	0.136135	0.132757	0.144461	0.14717	0.112825	0.139105	0.124087	0.15158	0.127218	0.147529	0.140244	0.14696	0.126425	0.102983	0.117833	0.125723	0.136819	0.148147	0.14953	0.159589	0.100342	0.130757	0.122	0.133479	0.131883	0.144563	0.146527	0.15469	0.134839	0.161158	0.0998092	0.100194	0.10955	0.110426	0.111261	0.11151	0.112125	0	0.127331	0.126402	0.140717
Transient_79759	0.176196	0.134438	0.130756	0.147604	0.147079	0.147833	0.154853	0.152215	0.149187	0.15908	0.162497	0.138513	0.163893	0.149993	0.17625	0.152804	0.172471	0.165273	0.171941	0.152252	0.128841	0.143635	0.151267	0.162128	0.172882	0.174559	0.18476	0.126335	0.156832	0.147896	0.159103	0.158038	0.17005	0.171658	0.180101	0.159974	0.186281	0.123127	0.121399	0.12468	0.124736	0.124706	0.127496	0.124243	0.127331	0	0.135923	0.165914
Transient_94446	0.176772	0.133699	0.130253	0.148791	0.148003	0.147922	0.153327	0.151042	0.147981	0.157732	0.161297	0.138695	0.164604	0.150061	0.177375	0.152824	0.173538	0.166036	0.171143	0.151495	0.128578	0.143946	0.150768	0.162865	0.173658	0.175809	0.183893	0.126014	0.157153	0.147765	0.158571	0.157288	0.169479	0.172538	0.179096	0.159374	0.185262	0.122407	0.121091	0.125521	0.124851	0.124686	0.127559	0.125487	0.126402	0.135923	0	0.165204
typeC_26614	0.203028	0.112954	0.105753	0.14847	0.149597	0.151453	0.161114	0.156075	0.150667	0.168043	0.167559	0.0713085	0.0788164	0.0745812	0.084032	0.0754446	0.0856428	0.0780579	0.081831	0.0738538	0.0731928	0.0768683	0.0794404	0.0881161	0.0934057	0.0902083	0.0956164	0.0709401	0.0827693	0.0791183	0.082129	0.0869505	0.0886465	0.091665	0.0941539	0.0829802	0.0971499	0.0876517	0.0936849	0.122928	0.127867	0.134528	0.127359	0.134734	0.140717	0.165914	0.165204	0
Resident_157515	0	0.130604	0.131106	0.117097	0.114685	0.114085	0.115011	0.116069	0.117016	0.11579	0.124094	0.170048	0.200774	0.183655	0.215116	0.18712	0.210438	0.202231	0.210577	0.186527	0.157883	0.176062	0.185695	0.197758	0.211358	0.213017	0.225541	0.154839	0.191211	0.180668	0.195015	0.192045	0.207877	0.209269	0.219779	0.196025	0.227376	0.154256	0.153663	0.162063	0.16263	0.162904	0.165034	0.16362	0.166389	0.176709	0.176858	0.203363
Resident_126165	0.130604	0	0.0691279	0.0862477	0.0941939	0.0940549	0.0928168	0.0880217	0.0868804	0.0973466	0.0997831	0.0800786	0.112099	0.0942928	0.126916	0.0977531	0.121462	0.113293	0.120249	0.0959267	0.0674224	0.0862049	0.0951748	0.10798	0.121719	0.123856	0.133885	0.0640311	0.100895	0.0903865	0.104147	0.1001	0.116601	0.11945	0.128187	0.106335	0.13552	0.0712897	0.0762197	0.100107	0.104345	0.108098	0.103179	0.109033	0.112665	0.134486	0.133448	0.113052
Resident_62250	0.131106	0.0691279	0	0.0922704	0.0930912	0.0924825	0.100426	0.0958182	0.0920907	0.105438	0.107814	0.0726723	0.104471	0.0866739	0.119145	0.0902324	0.113751	0.105731	0.112884	0.0884954	0.0603865	0.0789446	0.0879434	0.100596	0.114177	0.116177	0.126437	0.0568467	0.0934806	0.0829547	0.0967524	0.0930133	0.109317	0.112003	0.120778	0.0991036	0.127887	0.0647638	0.0700313	0.0954108	0.0996569	0.103624	0.0986831	0.104164	0.10854	0.130886	0.130017	0.105615
Resident_126161	0.117097	0.0862477	0.0922704	0	0.0978252	0.096907	0.0911392	0.0887876	0.0901077	0.0876839	0.097211	0.115986	0.146817	0.129619	0.161234	0.133067	0.156194	0.148186	0.155713	0.131995	0.104012	0.121965	0.131084	0.143191	0.156555	0.158631	0.170058	0.10102	0.136931	0.126335	0.140181	0.1367	0.152627	0.154453	0.164337	0.141824	0.171528	0.104352	0.106192	0.12211	0.124642	0.127077	0.125233	0.127464	0.131194	0.147614	0.148304	0.148445
Resident_31868	0.114685	0.0941939	0.0930912	0.0978252	0	0.0967396	0.101477	0.0996492	0.0984753	0.105028	0.110068	0.117757	0.147753	0.130844	0.16207	0.134306	0.157209	0.149209	0.156708	0.133235	0.106061	0.123564	0.132578	0.144481	0.157656	0.15964	0.170885	0.103113	0.138289	0.127853	0.141271	0.138338	0.153663	0.155739	0.16527	0.142888	0.172319	0.105937	0.10759	0.122887	0.125374	0.12732	0.12635	0.127822	0.131275	0.14716	0.147575	0.149665
Resident_35322	0.114085	0.0940549	0.0924825	0.096907	0.0967396	0	0.100795	0.0978879	0.0971066	0.102749	0.108347	0.119796	0.149823	0.133018	0.16433	0.136473	0.159281	0.151118	0.158854	0.135397	0.10817	0.125671	0.134659	0.146488	0.159763	0.161857	0.172931	0.105158	0.140154	0.129944	0.143547	0.140446	0.155849	0.157736	0.167329	0.144799	0.174493	0.107515	0.109256	0.123822	0.125532	0.12787	0.126532	0.128457	0.131728	0.147879	0.147452	0.151696
Resident_126178	0.115011	0.0928168	0.100426	0.0911392	0.101477	0.100795	0	0.0886517	0.0913544	0.0921455	0.0973532	0.12903	0.16017	0.142589	0.174916	0.146038	0.169967	0.161573	0.168192	0.144428	0.116961	0.135083	0.143658	0.15676	0.170109	0.172607	0.182706	0.113983	0.150207	0.139549	0.152731	0.149656	0.165366	0.168272	0.177191	0.154241	0.184095	0.115752	0.117313	0.13137	0.133657	0.135494	0.134322	0.135832	0.139444	0.154844	0.152995	0.161083
Resident_126167	0.116069	0.0880217	0.0958182	0.0887876	0.0996492	0.0978879	0.0886517	0	0.086114	0.0908009	0.095687	0.123937	0.155262	0.137663	0.17018	0.140996	0.164808	0.15668	0.163252	0.139398	0.111899	0.129957	0.138618	0.151482	0.165084	0.167599	0.177546	0.10879	0.145064	0.134293	0.147574	0.144582	0.160282	0.163197	0.172235	0.149296	0.179116	0.110808	0.112913	0.127901	0.130126	0.132236	0.130686	0.132508	0.135781	0.151959	0.150307	0.156018
Resident_126169	0.117016	0.0868804	0.0920907	0.0901077	0.0984753	0.0971066	0.0913544	0.086114	0	0.0932811	0.0998848	0.118839	0.149917	0.132439	0.164759	0.135976	0.159608	0.151284	0.157851	0.134093	0.106945	0.124874	0.133493	0.14641	0.159847	0.162208	0.17224	0.103791	0.139713	0.129128	0.142319	0.13917	0.155072	0.158028	0.166647	0.144073	0.173763	0.106162	0.108463	0.124357	0.126523	0.128818	0.127206	0.129311	0.132818	0.149351	0.147552	0.150609
Resident_126163	0.11579	0.0973466	0.105438	0.0876839	0.105028	0.102749	0.0921455	0.0908009	0.0932811	0	0.0939618	0.135717	0.167235	0.14957	0.182157	0.152885	0.176929	0.168687	0.175	0.151294	0.123632	0.14188	0.150593	0.163414	0.17716	0.179491	0.189489	0.120574	0.157189	0.146207	0.159628	0.15646	0.172191	0.175087	0.184267	0.160978	0.191151	0.121981	0.123462	0.136742	0.138752	0.140888	0.139663	0.141029	0.144402	0.158859	0.157147	0.168063
Resident_126158	0.124094	0.0997831	0.107814	0.097211	0.110068	0.108347	0.0973532	0.095687	0.0998848	0.0939618	0	0.135016	0.166684	0.148903	0.181527	0.152306	0.176305	0.168208	0.17451	0.15072	0.122769	0.141187	0.149858	0.162841	0.176551	0.178883	0.189155	0.119688	0.156494	0.145632	0.15904	0.155732	0.171652	0.174554	0.183568	0.160382	0.190552	0.121881	0.123811	0.138255	0.140596	0.142868	0.141568	0.143072	0.147095	0.162549	0.160605	0.167516
typeC_26626	0.170048	0.0800786	0.0726723	0.115986	0.117757	0.119796	0.12903	0.123937	0.118839	0.135717	0.135016	0	0.0704016	0.0584454	0.0818531	0.0607051	0.0790504	0.0711126	0.0773844	0.0590606	0.0427841	0.0549441	0.0614932	0.0723306	0.0824438	0.082378	0.0906676	0.0396066	0.0653043	0.0580595	0.0675747	0.0671117	0.0776625	0.0804139	0.086612	0.0696748	0.09226	0.0554224	0.0626266	0.094455	0.100178	0.106824	0.099341	0.107135	0.112946	0.138678	0.138548	0.0713907
typeC_26627	0.200774	0.112099	0.104471	0.146817	0.147753	0.149823	0.16017	0.155262	0.149917	0.167235	0.166684	0.0704016	0	0.0745435	0.0837662	0.0748804	0.085517	0.0780899	0.082097	0.0738742	0.0722709	0.0758939	0.0793649	0.0869151	0.0927396	0.0896687	0.0960897	0.0701266	0.0816219	0.0783775	0.0819975	0.0868035	0.0890831	0.0910534	0.0948719	0.0832833	0.0977772	0.0868527	0.0924601	0.121492	0.126566	0.133116	0.12632	0.133227	0.139231	0.163971	0.164425	0.0787667
typeC_88353	0.183655	0.0942928	0.0866739	0.129619	0.130844	0.133018	0.142589	0.137663	0.132439	0.14957	0.148903	0.0584454	0.0745435	0	0.0834549	0.0668358	0.0822327	0.0743597	0.07991	0.0654722	0.0560944	0.0638123	0.0685632	0.078015	0.0860269	0.0847818	0.0922846	0.0532172	0.0717849	0.0662316	0.0731373	0.0752314	0.0817996	0.0840832	0.0892835	0.0749115	0.0936224	0.0694629	0.0758495	0.106415	0.111779	0.118332	0.110963	0.118201	0.124191	0.149845	0.149816	0.0745518
typeC_26619	0.215116	0.126916	0.119145	0.161234	0.16207	0.16433	0.174916	0.17018	0.164759	0.182157	0.181527	0.0818531	0.0837662	0.0834549	0	0.0834461	0.0903806	0.0836883	0.0867573	0.0829979	0.0856797	0.0871642	0.0893659	0.0964971	0.0997863	0.0955302	0.101459	0.0840756	0.0914641	0.0893607	0.0905963	0.0975272	0.0965972	0.0981781	0.100583	0.0914594	0.102225	0.10129	0.106388	0.134433	0.139461	0.145725	0.139248	0.145983	0.151732	0.176446	0.177402	0.0843111
typeC_45800	0.18712	0.0977531	0.0902324	0.133067	0.134306	0.136473	0.146038	0.140996	0.135976	0.152885	0.152306	0.0607051	0.0748804	0.0668358	0.0834461	0	0.0814887	0.0750696	0.0800456	0.0671998	0.0592927	0.0670764	0.0713541	0.0810391	0.0885619	0.0867432	0.0941154	0.0568148	0.075021	0.0692206	0.0755462	0.0783843	0.0843909	0.0866269	0.0913888	0.0771092	0.0956519	0.0728252	0.0791076	0.109425	0.114929	0.121356	0.11445	0.121509	0.127319	0.152789	0.152722	0.0755195
typeC_45804	0.210438	0.121462	0.113751	0.156194	0.157209	0.159281	0.169967	0.164808	0.159608	0.176929	0.176305	0.0790504	0.085517	0.0822327	0.0903806	0.0814887	0	0.0851745	0.0885956	0.0819894	0.0808546	0.0845064	0.0873226	0.095612	0.100227	0.0964714	0.102842	0.0793771	0.0909934	0.0869284	0.089827	0.0952524	0.0974004	0.0986624	0.102308	0.0905978	0.10424	0.095781	0.101332	0.130152	0.135106	0.141617	0.135002	0.142049	0.147679	0.172545	0.173464	0.0856026
typeC_26620	0.202231	0.113293	0.105731	0.148186	0.149209	0.151118	0.161573	0.15668	0.151284	0.168687	0.168208	0.0711126	0.0780899	0.0743597	0.0836883	0.0750696	0.0851745	0	0.0818548	0.0742807	0.0733202	0.0765514	0.0799215	0.0877826	0.0927449	0.0900423	0.0965434	0.0711617	0.0822653	0.0791593	0.0823279	0.0875158	0.0894513	0.0914727	0.0949605	0.0835483	0.0979128	0.0879535	0.0936079	0.122619	0.127684	0.134047	0.127178	0.134265	0.14028	0.165259	0.165806	0.07822
typeC_26623	0.210577	0.120249	0.112884	0.155713	0.156708	0.158854	0.168192	0.163252	0.157851	0.175	0.17451	0.0773844	0.082097	0.07991	0.0867573	0.0800456	0.0885956	0.0818548	0	0.0790795	0.079689	0.0828618	0.0846636	0.0931164	0.0971791	0.093495	0.0985114	0.0781151	0.0883094	0.0848726	0.0866839	0.0926926	0.0933565	0.0959733	0.0981082	0.087418	0.0996913	0.0947096	0.100545	0.129118	0.134392	0.141033	0.133971	0.14107	0.147059	0.172209	0.17114	0.0818682
typeC_26617	0.186527	0.0959267	0.0884954	0.131995	0.133235	0.135397	0.144428	0.139398	0.134093	0.151294	0.15072	0.0590606	0.0738742	0.0654722	0.0829979	0.0671998	0.0819894	0.0742807	0.0790795	0	0.057595	0.0650417	0.0696866	0.0795538	0.0876752	0.0860856	0.0928358	0.0546003	0.0730261	0.067494	0.0739514	0.0761628	0.0824373	0.0858299	0.0900333	0.0755669	0.0942847	0.0709448	0.0775576	0.108311	0.11391	0.120338	0.113018	0.120586	0.126365	0.152205	0.151252	0.0738757
typeB1_Z124047	0.157883	0.0674224	0.0603865	0.104012	0.106061	0.10817	0.116961	0.111899	0.106945	0.123632	0.122769	0.0427841	0.0722709	0.0560944	0.0856797	0.0592927	0.0808546	0.0733202	0.079689	0.057595	0	0.0475397	0.0555239	0.067405	0.0793257	0.0818408	0.0907074	0.0275091	0.0614738	0.0520607	0.0643994	0.0610016	0.0757284	0.0783342	0.0859439	0.0667016	0.0923865	0.0429117	0.0507375	0.0840136	0.0900049	0.0968047	0.0890443	0.097209	0.103083	0.128955	0.128352	0.0731383
typeB1_Z78581	0.176062	0.0862049	0.0789446	0.121965	0.123564	0.125671	0.135083	0.129957	0.124874	0.14188	0.141187	0.0549441	0.0758939	0.0638123	0.0871642	0.0670764	0.0845064	0.0765514	0.0828618	0.0650417	0.0475397	0	0.0624457	0.0711586	0.0799722	0.0827416	0.0905691	0.045369	0.0670799	0.0614369	0.0693774	0.0698878	0.0782809	0.081531	0.0867817	0.070678	0.0922809	0.0617312	0.0685854	0.0996727	0.105418	0.111984	0.104505	0.112239	0.118061	0.143767	0.143746	0.0769106
typeB1_Z32005	0.185695	0.0951748	0.0879434	0.131084	0.132578	0.134659	0.143658	0.138618	0.133493	0.150593	0.149858	0.0614932	0.0793649	0.0685632	0.0893659	0.0713541	0.0873226	0.0799215	0.0846636	0.0696866	0.0555239	0.0624457	0	0.0757384	0.0830604	0.0844907	0.0908175	0.0538762	0.0722866	0.0666548	0.0725243	0.0752729	0.0811287	0.0842876	0.0882068	0.0734828	0.0869848	0.0702671	0.0768295	0.107529	0.113061	0.119788	0.112455	0.11998	0.126047	0.151562	0.150729	0.0795803
typeB1_Z78580	0.197758	0.10798	0.100596	0.143191	0.144481	0.146488	0.15676	0.151482	0.14641	0.163414	0.162841	0.0723306	0.0869151	0.078015	0.0964971	0.0810391	0.095612	0.0877826	0.0931164	0.0795538	0.067405	0.0711586	0.0757384	0	0.0850999	0.0913147	0.0980868	0.0659939	0.0792065	0.0765234	0.0816293	0.0830161	0.0880192	0.0905064	0.0952032	0.0821219	0.0996561	0.0828753	0.08915	0.118924	0.124389	0.130907	0.123206	0.131198	0.136922	0.162139	0.162562	0.0882331
typeB1_Z124038	0.211358	0.121719	0.114177	0.156555	0.157656	0.159763	0.170109	0.165084	0.159847	0.17716	0.176551	0.0824438	0.0927396	0.0860269	0.0997863	0.0885619	0.100227	0.0927449	0.0971791	0.0876752	0.0793257	0.0799722	0.0830604	0.0850999	0	0.0945257	0.100217	0.0789646	0.0870237	0.0855328	0.0882826	0.09158	0.0933788	0.0953831	0.0988867	0.0874321	0.101744	0.0961414	0.10183	0.130466	0.135914	0.142332	0.134951	0.142484	0.148299	0.173025	0.173578	0.0935956
typeB2_Z40882	0.213017	0.123856	0.116177	0.158631	0.15964	0.161857	0.172607	0.167599	0.162208	0.179491	0.178883	0.082378	0.0896687	0.0847818	0.0955302	0.0867432	0.0964714	0.0900423	0.093495	0.0860856	0.0818408	0.0827416	0.0844907	0.0913147	0.0945257	0	0.0898644	0.0798595	0.0832186	0.082185	0.082318	0.0900734	0.0872646	0.0892207	0.0913254	0.0866723	0.0915815	0.0979877	0.103437	0.132046	0.137183	0.143832	0.136675	0.143771	0.14988	0.174611	0.175561	0.0902252
typeB2_Z31884	0.225541	0.133885	0.126437	0.170058	0.170885	0.172931	0.182706	0.177546	0.17224	0.189489	0.189155	0.0906676	0.0960897	0.0922846	0.101459	0.0941154	0.102842	0.0965434	0.0985114	0.0928358	0.0907074	0.0905691	0.0908175	0.0980868	0.100217	0.0898644	0	0.0888037	0.0896921	0.0894822	0.0873557	0.0953321	0.0917417	0.094485	0.0933662	0.0922613	0.0937796	0.107466	0.113185	0.14189	0.146919	0.153834	0.146653	0.153723	0.159921	0.184966	0.183986	0.0957105
typeB2_Z92362	0.154839	0.0640311	0.0568467	0.10102	0.103113	0.105158	0.113983	0.10879	0.103791	0.120574	0.119688	0.0396066	0.0701266	0.0532172	0.0840756	0.0568148	0.0793771	0.0711617	0.0781151	0.0546003	0.0275091	0.045369	0.0538762	0.0659939	0.0789646	0.0798595	0.0888037	0	0.057862	0.048773	0.0615608	0.0580418	0.0728765	0.076113	0.0835822	0.064972	0.0904561	0.0395253	0.0476404	0.0813988	0.0874692	0.0942669	0.0864966	0.0945951	0.100423	0.126427	0.125886	0.0709695
typeB2_Z124036	0.191211	0.100895	0.0934806	0.136931	0.138289	0.140154	0.150207	0.145064	0.139713	0.157189	0.156494	0.0653043	0.0816219	0.0717849	0.0914641	0.075021	0.0909934	0.0822653	0.0883094	0.0730261	0.0614738	0.0670799	0.0722866	0.0792065	0.0870237	0.0832186	0.0896921	0.057862	0	0.067945	0.0734319	0.075028	0.0791014	0.0830276	0.0868911	0.0782501	0.0911461	0.0757826	0.0822926	0.112956	0.118486	0.124938	0.117292	0.125227	0.130962	0.156878	0.156888	0.0825878
typeB2_Z92354	0.180668	0.0903865	0.0829547	0.126335	0.127853	0.129944	0.139549	0.134293	0.129128	0.146207	0.145632	0.0580595	0.0783775	0.0662316	0.0893607	0.0692206	0.0869284	0.0791593	0.0848726	0.067494	0.0520607	0.0614369	0.0666548	0.0765234	0.0855328	0.082185	0.0894822	0.048773	0.067945	0	0.0701186	0.0711048	0.0787832	0.081428	0.0867438	0.0740205	0.0909362	0.0654251	0.0722162	0.103597	0.10919	0.115857	0.108334	0.116032	0.121989	0.147922	0.147543	0.0790408
typeB2_Z124043	0.195015	0.104147	0.0967524	0.140181	0.141271	0.143547	0.152731	0.147574	0.142319	0.159628	0.15904	0.0675747	0.0819975	0.0731373	0.0905963	0.0755462	0.089827	0.0823279	0.0866839	0.0739514	0.0643994	0.0693774	0.0725243	0.0816293	0.0882826	0.082318	0.0873557	0.0615608	0.0734319	0.0701186	0	0.0777661	0.0801848	0.0835292	0.0864562	0.0773437	0.0858357	0.078965	0.0853224	0.115349	0.120779	0.127623	0.12016	0.127945	0.133566	0.15917	0.158433	0.0820664
typeB2_Z92367	0.192045	0.1001	0.0930133	0.1367	0.138338	0.140446	0.149656	0.144582	0.13917	0.15646	0.155732	0.0671117	0.0868035	0.0752314	0.0975272	0.0783843	0.0952524	0.0875158	0.0926926	0.0761628	0.0610016	0.0698878	0.0752729	0.0830161	0.09158	0.0900734	0.0953321	0.0580418	0.075028	0.0711048	0.0777661	0	0.0850937	0.0875551	0.093014	0.0820181	0.0979511	0.0750397	0.0821039	0.113546	0.119111	0.125832	0.117869	0.126117	0.132099	0.158221	0.157367	0.0869513
typeB2_Z92365	0.207877	0.116601	0.109317	0.152627	0.153663	0.155849	0.165366	0.160282	0.155072	0.172191	0.171652	0.0776625	0.0890831	0.0817996	0.0965972	0.0843909	0.0974004	0.0894513	0.0933565	0.0824373	0.0757284	0.0782809	0.0811287	0.0880192	0.0933788	0.0872646	0.0917417	0.0728765	0.0791014	0.0787832	0.0801848	0.0850937	0	0.0888198	0.0908183	0.0849209	0.0928418	0.0909507	0.0972093	0.126817	0.132585	0.139028	0.131562	0.139214	0.145055	0.170292	0.16948	0.0888371
typeB2_Z92363	0.209269	0.11945	0.112003	0.154453	0.155739	0.157736	0.168272	0.163197	0.158028	0.175087	0.174554	0.0804139	0.0910534	0.0840832	0.0981781	0.0866269	0.0986624	0.0914727	0.0959733	0.0858299	0.0783342	0.081531	0.0842876	0.0905064	0.0953831	0.0892207	0.094485	0.076113	0.0830276	0.081428	0.0835292	0.0875551	0.0888198	0	0.0937796	0.0878164	0.0964376	0.0939465	0.0996094	0.128922	0.133881	0.140573	0.133364	0.140601	0.146758	0.17207	0.172664	0.0918751
typeB2_Z78595	0.219779	0.128187	0.120778	0.164337	0.16527	0.167329	0.177191	0.172235	0.166647	0.184267	0.183568	0.086612	0.0948719	0.0892835	0.100583	0.0913888	0.102308	0.0949605	0.0981082	0.0900333	0.0859439	0.0867817	0.0882068	0.0952032	0.0988867	0.0913254	0.0933662	0.0835822	0.0868911	0.0867438	0.0864562	0.093014	0.0908183	0.0937796	0	0.09053	0.0955181	0.101945	0.108009	0.13722	0.142311	0.149084	0.141887	0.149303	0.154901	0.18034	0.17916	0.0944337
typeB1_Z88344	0.196025	0.106335	0.0991036	0.141824	0.142888	0.144799	0.154241	0.149296	0.144073	0.160978	0.160382	0.0696748	0.0832833	0.0749115	0.0914594	0.0771092	0.0905978	0.0835483	0.087418	0.0755669	0.0667016	0.070678	0.0734828	0.0821219	0.0874321	0.0866723	0.0922613	0.064972	0.0782501	0.0740205	0.0773437	0.0820181	0.0849209	0.0878164	0.09053	0	0.0936663	0.081443	0.0875714	0.117198	0.122172	0.128837	0.121768	0.129179	0.135014	0.16032	0.159328	0.0829554
typeB2_Z32009	0.227376	0.13552	0.127887	0.171528	0.172319	0.174493	0.184095	0.179116	0.173763	0.191151	0.190552	0.09226	0.0977772	0.0936224	0.102225	0.0956519	0.10424	0.0979128	0.0996913	0.0942847	0.0923865	0.0922809	0.0869848	0.0996561	0.101744	0.0915815	0.0937796	0.0904561	0.0911461	0.0909362	0.0858357	0.0979511	0.0928418	0.0964376	0.0955181	0.0936663	0	0.108956	0.114807	0.143273	0.14867	0.1554	0.148255	0.155621	0.161425	0.18625	0.185174	0.0973717
Transient_28549	0.154256	0.0712897	0.0647638	0.104352	0.105937	0.107515	0.115752	0.110808	0.106162	0.121981	0.121881	0.0554224	0.0868527	0.0694629	0.10129	0.0728252	0.095781	0.0879535	0.0947096	0.0709448	0.0429117	0.0617312	0.0702671	0.0828753	0.0961414	0.0979877	0.107466	0.0395253	0.0757826	0.0654251	0.078965	0.0750397	0.0909507	0.0939465	0.101945	0.081443	0.108956	0	0.0561668	0.0844435	0.0892199	0.0946614	0.0882098	0.0945586	0.0999565	0.123205	0.122365	0.0876973
Transient_40246	0.153663	0.0762197	0.0700313	0.106192	0.10759	0.109256	0.117313	0.112913	0.108463	0.123462	0.123811	0.0626266	0.0924601	0.0758495	0.106388	0.0791076	0.101332	0.0936079	0.100545	0.0775576	0.0507375	0.0685854	0.0768295	0.08915	0.10183	0.103437	0.113185	0.0476404	0.0822926	0.0722162	0.0853224	0.0821039	0.0972093	0.0996094	0.108009	0.0875714	0.114807	0.0561668	0	0.0860002	0.0891768	0.0949212	0.0893807	0.0949025	0.100218	0.121627	0.121022	0.093629
Transient_93820	0.162063	0.100107	0.0954108	0.12211	0.122887	0.123822	0.13137	0.127901	0.124357	0.136742	0.138255	0.094455	0.121492	0.106415	0.134433	0.109425	0.130152	0.122619	0.129118	0.108311	0.0840136	0.0996727	0.107529	0.118924	0.130466	0.132046	0.14189	0.0813988	0.112956	0.103597	0.115349	0.113546	0.126817	0.128922	0.13722	0.117198	0.143273	0.0844435	0.0860002	0	0.102799	0.105934	0.104488	0.106109	0.109862	0.124831	0.125378	0.122986
Transient_67975	0.16263	0.104345	0.0996569	0.124642	0.125374	0.125532	0.133657	0.130126	0.126523	0.138752	0.140596	0.100178	0.126566	0.111779	0.139461	0.114929	0.135106	0.127684	0.134392	0.11391	0.0900049	0.105418	0.113061	0.124389	0.135914	0.137183	0.146919	0.0874692	0.118486	0.10919	0.120779	0.119111	0.132585	0.133881	0.142311	0.122172	0.14867	0.0892199	0.0891768	0.102799	0	0.107112	0.104586	0.106645	0.110623	0.12483	0.125032	0.12808
Transient_57919	0.162904	0.108098	0.103624	0.127077	0.12732	0.12787	0.135494	0.132236	0.128818	0.140888	0.142868	0.106824	0.133116	0.118332	0.145725	0.121356	0.141617	0.134047	0.141033	0.120338	0.0968047	0.111984	0.119788	0.130907	0.142332	0.143832	0.153834	0.0942669	0.124938	0.115857	0.127623	0.125832	0.139028	0.140573	0.149084	0.128837	0.1554	0.0946614	0.0949212	0.105934	0.107112	0	0.108267	0.108901	0.111288	0.124986	0.124432	0.134464
Transient_62471	0.165034	0.103179	0.0986831	0.125233	0.12635	0.126532	0.134322	0.130686	0.127206	0.139663	0.141568	0.099341	0.12632	0.110963	0.139248	0.11445	0.135002	0.127178	0.133971	0.113018	0.0890443	0.104505	0.112455	0.123206	0.134951	0.136675	0.146653	0.0864966	0.117292	0.108334	0.12016	0.117869	0.131562	0.133364	0.141887	0.121768	0.148255	0.0882098	0.0893807	0.104488	0.104586	0.108267	0	0.108739	0.111737	0.127562	0.127422	0.1273
Transient_79751	0.16362	0.109033	0.104164	0.127464	0.127822	0.128457	0.135832	0.132508	0.129311	0.141029	0.143072	0.107135	0.133227	0.118201	0.145983	0.121509	0.142049	0.134265	0.14107	0.120586	0.097209	0.112239	0.11998	0.131198	0.142484	0.143771	0.153723	0.0945951	0.125227	0.116032	0.127945	0.126117	0.139214	0.140601	0.149303	0.129179	0.155621	0.0945586	0.0949025	0.106109	0.106645	0.108901	0.108739	0	0.1122	0.124202	0.125373	0.134732
Transient_57910	0.166389	0.112665	0.10854	0.131194	0.131275	0.131728	0.139444	0.135781	0.132818	0.144402	0.147095	0.112946	0.139231	0.124191	0.151732	0.127319	0.147679	0.14028	0.147059	0.126365	0.103083	0.118061	0.126047	0.136922	0.148299	0.14988	0.159921	0.100423	0.130962	0.121989	0.133566	0.132099	0.145055	0.146758	0.154901	0.135014	0.161425	0.0999565	0.100218	0.109862	0.110623	0.111288	0.111737	0.1122	0	0.127656	0.12633	0.140683
Transient_79759	0.176709	0.134486	0.130886	0.147614	0.14716	0.147879	0.154844	0.151959	0.149351	0.158859	0.162549	0.138678	0.163971	0.149845	0.176446	0.152789	0.172545	0.165259	0.172209	0.152205	0.128955	0.143767	0.151562	0.162139	0.173025	0.174611	0.184966	0.126427	0.156878	0.147922	0.15917	0.158221	0.170292	0.17207	0.18034	0.16032	0.18625	0.123205	0.121627	0.124831	0.12483	0.124986	0.127562	0.124202	0.127656	0	0.136216	0.165982
Transient_94446	0.176858	0.133448	0.130017	0.148304	0.147575	0.147452	0.152995	0.150307	0.147552	0.157147	0.160605	0.138548	0.164425	0.149816	0.177402	0.152722	0.173464	0.165806	0.17114	0.151252	0.128352	0.143746	0.150729	0.162562	0.173578	0.175561	0.183986	0.125886	0.156888	0.147543	0.158433	0.157367	0.16948	0.172664	0.17916	0.159328	0.185174	0.122365	0.121022	0.125378	0.125032	0.124432	0.127422	0.125373	0.12633	0.136216	0	0.165033
typeC_26614	0.203363	0.113052	0.105615	0.148445	0.149665	0.151696	0.161083	0.156018	0.150609	0.168063	0.167516	0.0713907	0.0787667	0.0745518	0.0843111	0.0755195	0.0856026	0.07822	0.0818682	0.0738757	0.0731383	0.0769106	0.0795803	0.0882331	0.0935956	0.0902252	0.0957105	0.0709695	0.0825878	0.0790408	0.0820664	0.0869513	0.0888371	0.0918751	0.0944337	0.0829554	0.0973717	0.0876973	0.093629	0.122986	0.12808	0.134464	0.1273	0.134732	0.140683	0.165982	0.165033	0
Resident_157515	0	0.130501	0.131069	0.117145	0.114752	0.11406	0.114905	0.115994	0.116968	0.115726	0.124136	0.169941	0.200951	0.183954	0.214973	0.187269	0.210186	0.202137	0.21038	0.186578	0.15803	0.176132	0.185533	0.197903	0.211317	0.213105	0.225333	0.154796	0.190937	0.180803	0.195072	0.192085	0.207695	0.209165	0.219589	0.195893	0.22752	0.154436	0.15374	0.162125	0.162726	0.163383	0.165174	0.163632	0.166433	0.176305	0.176936	0.203293
Resident_126165	0.130501	0	0.0689361	0.0863637	0.0942363	0.0940654	0.0930051	0.0882224	0.0869679	0.0975035	0.099789	0.0797625	0.111824	0.0942889	0.126464	0.0976369	0.121037	0.112989	0.119851	0.0957786	0.0673025	0.0859656	0.0946778	0.107828	0.121403	0.123684	0.133369	0.0638058	0.100495	0.0902417	0.103899	0.0999046	0.116144	0.119106	0.127836	0.105874	0.135403	0.0711447	0.0761169	0.100143	0.104162	0.108142	0.102931	0.108958	0.112615	0.134281	0.13351	0.112789
Resident_62250	0.131069	0.0689361	0	0.0922745	0.0928734	0.0923489	0.100278	0.0958966	0.0920534	0.105444	0.107692	0.0726182	0.10437	0.0869555	0.118877	0.0902589	0.113498	0.105686	0.112625	0.0885043	0.0604639	0.0789251	0.087745	0.100622	0.114057	0.116209	0.126171	0.0568294	0.0932974	0.0829854	0.0967821	0.092991	0.109195	0.111826	0.120546	0.0988682	0.128023	0.0648524	0.0699977	0.0955131	0.0994234	0.103838	0.0985345	0.104079	0.108531	0.130556	0.129938	0.105622
Resident_126161	0.117145	0.0863637	0.0922745	0	0.098191	0.0970167	0.0912832	0.0888587	0.0901886	0.0877863	0.0971713	0.116062	0.147108	0.130115	0.161302	0.1334	0.15621	0.148273	0.155664	0.13211	0.104333	0.122057	0.131082	0.143545	0.15676	0.158736	0.169992	0.101144	0.136862	0.126584	0.140381	0.136951	0.152666	0.15466	0.164395	0.141803	0.171881	0.104755	0.106385	0.122468	0.124789	0.127446	0.125511	0.127551	0.131277	0.147676	0.148914	0.14862
Resident_31868	0.114752	0.0942363	0.0928734	0.098191	0	0.0968259	0.101483	0.0999639	0.0986992	0.105319	0.110146	0.11751	0.147723	0.130916	0.16189	0.134255	0.156913	0.149109	0.156402	0.133228	0.10606	0.123433	0.132263	0.144359	0.157432	0.159487	0.170564	0.102944	0.137975	0.127818	0.141154	0.138276	0.153347	0.155611	0.164995	0.142457	0.172267	0.106038	0.107611	0.122958	0.125237	0.12769	0.126177	0.127812	0.131431	0.147117	0.147852	0.149564
Resident_35322	0.11406	0.0940654	0.0923489	0.0970167	0.0968259	0	0.100768	0.097782	0.0970285	0.102712	0.108388	0.1197	0.149646	0.133242	0.164073	0.136383	0.158965	0.151001	0.158546	0.135301	0.108256	0.125527	0.134443	0.14652	0.159503	0.161818	0.17261	0.105087	0.139799	0.129924	0.143468	0.140504	0.155624	0.15749	0.167069	0.144512	0.174552	0.107664	0.109212	0.123956	0.125595	0.128144	0.126573	0.128533	0.131941	0.147882	0.147801	0.15152
Resident_126178	0.114905	0.0930051	0.100278	0.0912832	0.101483	0.100768	0	0.0886798	0.0912777	0.0923741	0.0973785	0.128863	0.160168	0.142904	0.174683	0.146169	0.169744	0.161397	0.167928	0.14453	0.117059	0.135068	0.143368	0.156763	0.170064	0.172459	0.182447	0.113903	0.149926	0.13949	0.152715	0.149679	0.165034	0.168088	0.176891	0.153849	0.184084	0.116011	0.117464	0.131702	0.133749	0.13567	0.134407	0.135977	0.139494	0.154695	0.153266	0.161111
Resident_126167	0.115994	0.0882224	0.0958966	0.0888587	0.0999639	0.097782	0.0886798	0	0.086375	0.0909195	0.0959194	0.123969	0.155515	0.138145	0.170163	0.141224	0.164812	0.156827	0.163223	0.139544	0.112137	0.130171	0.13862	0.151747	0.165012	0.167625	0.177543	0.10889	0.144934	0.134481	0.147751	0.144695	0.160242	0.163252	0.172135	0.149168	0.179428	0.111189	0.113039	0.128288	0.130161	0.13263	0.130911	0.132806	0.136093	0.1521	0.150764	0.15612
Resident_126169	0.116968	0.0869679	0.0920534	0.0901886	0.0986992	0.0970285	0.0912777	0.086375	0	0.0935045	0.100018	0.118938	0.150036	0.132849	0.164536	0.136051	0.159428	0.151449	0.157807	0.134175	0.107127	0.124925	0.133352	0.146619	0.159896	0.162279	0.172019	0.103838	0.139603	0.12928	0.142465	0.139271	0.154882	0.157906	0.166493	0.143916	0.174002	0.10637	0.108535	0.124502	0.126507	0.129104	0.127308	0.129318	0.132916	0.149348	0.147941	0.15066
Resident_126163	0.115726	0.0975035	0.105444	0.0877863	0.105319	0.102712	0.0923741	0.0909195	0.0935045	0	0.0940304	0.135676	0.167371	0.149865	0.18205	0.153026	0.176801	0.168631	0.17495	0.151385	0.123838	0.141965	0.150418	0.163614	0.177041	0.179492	0.189359	0.120553	0.157083	0.146279	0.159732	0.156537	0.172048	0.175013	0.184019	0.160759	0.191395	0.122334	0.123507	0.136934	0.138772	0.14112	0.139841	0.141101	0.144524	0.158713	0.157433	0.168114
Resident_126158	0.124136	0.099789	0.107692	0.0971713	0.110146	0.108388	0.0973785	0.0959194	0.100018	0.0940304	0	0.134876	0.166599	0.149158	0.181328	0.152319	0.176035	0.168049	0.174269	0.150695	0.122803	0.141148	0.149565	0.162946	0.176298	0.178873	0.188815	0.119562	0.156144	0.145531	0.159052	0.155677	0.171294	0.174258	0.18327	0.160145	0.190664	0.121961	0.123748	0.13828	0.140532	0.143078	0.141514	0.143127	0.14715	0.162332	0.160836	0.167451
typeC_26626	0.169941	0.0797625	0.0726182	0.116062	0.11751	0.1197	0.128863	0.123969	0.118938	0.135676	0.134876	0	0.0703639	0.0586541	0.0815666	0.0607668	0.0789332	0.0711306	0.0772118	0.0590387	0.0426896	0.0547282	0.0612818	0.0720961	0.0824266	0.0822404	0.0903494	0.0394233	0.0649313	0.0578805	0.0675411	0.0670165	0.0773754	0.0802994	0.0863238	0.0695106	0.0924606	0.055242	0.0624615	0.0942547	0.0998007	0.106706	0.0989861	0.107064	0.112701	0.138352	0.138453	0.071279
typeC_26627	0.200951	0.111824	0.10437	0.147108	0.147723	0.149646	0.160168	0.155515	0.150036	0.167371	0.166599	0.0703639	0	0.0744812	0.0836983	0.0748266	0.085604	0.0780186	0.0819442	0.073879	0.0722515	0.0756477	0.0792087	0.0868624	0.0926334	0.0896496	0.0956821	0.0700094	0.0813698	0.0782561	0.0819338	0.0866535	0.0886791	0.0907822	0.094729	0.0832665	0.0980263	0.0866772	0.0924131	0.121376	0.126342	0.132818	0.125984	0.133154	0.139047	0.163753	0.164608	0.0786337
typeC_88353	0.183954	0.0942889	0.0869555	0.130115	0.130916	0.133242	0.142904	0.138145	0.132849	0.149865	0.149158	0.0586541	0.0744812	0	0.0830881	0.0668193	0.082129	0.0743045	0.0798633	0.0656501	0.0562668	0.0638583	0.0685084	0.077908	0.0861016	0.084782	0.0919386	0.0533871	0.0716789	0.06633	0.0732121	0.075192	0.0815814	0.0840586	0.0890605	0.074606	0.0937907	0.0696126	0.0760322	0.106564	0.111722	0.118421	0.111032	0.11835	0.124137	0.149788	0.150089	0.0746178
typeC_26619	0.214973	0.126464	0.118877	0.161302	0.16189	0.164073	0.174683	0.170163	0.164536	0.18205	0.181328	0.0815666	0.0836983	0.0830881	0	0.0832126	0.0901777	0.0835397	0.0865701	0.0826524	0.0854233	0.0867596	0.0888943	0.0962353	0.0995312	0.095313	0.100925	0.0838008	0.0910291	0.0891298	0.0903688	0.0971717	0.0961632	0.097959	0.100432	0.0911323	0.101991	0.100783	0.106109	0.134043	0.139083	0.145314	0.138831	0.145624	0.15148	0.175918	0.177237	0.0840445
typeC_45800	0.187269	0.0976369	0.0902589	0.1334	0.134255	0.136383	0.146169	0.141224	0.136051	0.153026	0.152319	0.0607668	0.0748266	0.0668193	0.0832126	0	0.0815437	0.075175	0.0799353	0.0671397	0.0593318	0.0669113	0.0709799	0.0811051	0.088583	0.0867006	0.0938647	0.0567995	0.0749054	0.0691891	0.0755647	0.0783846	0.0842502	0.0865282	0.091273	0.0769462	0.0957271	0.0727291	0.0790428	0.109342	0.114544	0.12117	0.114181	0.121518	0.127163	0.152564	0.152863	0.0753212
typeC_45804	0.210186	0.121037	0.113498	0.15621	0.156913	0.158965	0.169744	0.164812	0.159428	0.176801	0.176035	0.0789332	0.085604	0.082129	0.0901777	0.0815437	0	0.0851326	0.0886748	0.0818165	0.0807627	0.0844281	0.0870242	0.0954853	0.100348	0.0965074	0.102618	0.0791762	0.0907248	0.0867799	0.0897441	0.0950113	0.0972326	0.0985211	0.102453	0.0904727	0.104378	0.0955495	0.101151	0.129906	0.134831	0.141603	0.134771	0.141882	0.147468	0.172157	0.17346	0.0855191
typeC_26620	0.202137	0.112989	0.105686	0.148273	0.149109	0.151001	0.161397	0.156827	0.151449	0.168631	0.168049	0.0711306	0.0780186	0.0743045	0.0835397	0.075175	0.0851326	0	0.0819967	0.074235	0.073279	0.0763326	0.0796705	0.0876626	0.0928201	0.0898608	0.0961537	0.0710498	0.0820057	0.0789813	0.0821997	0.0873037	0.0891412	0.0913077	0.0948314	0.0834637	0.0980265	0.0877477	0.093577	0.1224	0.1274	0.133864	0.127009	0.134061	0.140084	0.164926	0.165983	0.0781502
typeC_26623	0.21038	0.119851	0.112625	0.155664	0.156402	0.158546	0.167928	0.163223	0.157807	0.17495	0.174269	0.0772118	0.0819442	0.0798633	0.0865701	0.0799353	0.0886748	0.0819967	0	0.0788827	0.0795203	0.082441	0.0843321	0.0929813	0.0970873	0.0934495	0.0980822	0.0778618	0.0880842	0.0846121	0.0865599	0.0924521	0.0931531	0.0957193	0.0980633	0.0871748	0.099844	0.0943147	0.100148	0.128691	0.133732	0.140577	0.133554	0.140659	0.14657	0.171569	0.170863	0.0817978
typeC_26617	0.186578	0.0957786	0.0885043	0.13211	0.133228	0.135301	0.14453	0.139544	0.134175	0.151385	0.150695	0.0590387	0.073879	0.0656501	0.0826524	0.0671397	0.0818165	0.074235	0.0788827	0	0.0576358	0.0649814	0.069481	0.0794706	0.0876368	0.0861018	0.0925858	0.0545893	0.0728346	0.067671	0.0739793	0.0760799	0.0822065	0.0855886	0.0899368	0.0754457	0.0943836	0.0708907	0.0775189	0.108253	0.113636	0.120262	0.11275	0.120503	0.126257	0.151919	0.151366	0.0736019
typeB1_Z124047	0.15803	0.0673025	0.0604639	0.104333	0.10606	0.108256	0.117059	0.112137	0.107127	0.123838	0.122803	0.0426896	0.0722515	0.0562668	0.0854233	0.0593318	0.0807627	0.073279	0.0795203	0.0576358	0	0.0474593	0.0552844	0.0673468	0.0792276	0.081753	0.0904295	0.0275074	0.0611319	0.0520278	0.0643542	0.0609844	0.0754876	0.0782007	0.0857057	0.0665235	0.0924317	0.0428559	0.050803	0.0839859	0.0898612	0.096825	0.0889037	0.0972695	0.103058	0.128775	0.128581	0.0730336
typeB1_Z78581	0.176132	0.0859656	0.0789251	0.122057	0.123433	0.125527	0.135068	0.130171	0.124925	0.141965	0.141148	0.0547282	0.0756477	0.0638583	0.0867596	0.0669113	0.0844281	0.0763326	0.082441	0.0649814	0.0474593	0	0.062046	0.0710565	0.0798068	0.0825448	0.0901452	0.0452963	0.0667204	0.0614402	0.0692658	0.0698159	0.0781075	0.081261	0.0865057	0.0704286	0.0922248	0.0616725	0.0684509	0.0995292	0.105149	0.111809	0.10435	0.112112	0.117974	0.143488	0.143896	0.0767874
typeB1_Z32005	0.185533	0.0946778	0.087745	0.131082	0.132263	0.134443	0.143368	0.13862	0.133352	0.150418	0.149565	0.0612818	0.0792087	0.0685084	0.0888943	0.0709799	0.0870242	0.0796705	0.0843321	0.069481	0.0552844	0.062046	0	0.0756473	0.0827905	0.0842518	0.0904656	0.0536337	0.071979	0.0664458	0.0723446	0.0749674	0.0808052	0.0839651	0.0878335	0.0731051	0.0870287	0.0699208	0.0766247	0.10726	0.11272	0.119573	0.111952	0.119701	0.12574	0.151219	0.150788	0.0791875
typeB1_Z78580	0.197903	0.107828	0.100622	0.143545	0.144359	0.14652	0.156763	0.151747	0.146619	0.163614	0.162946	0.0720961	0.0868624	0.077908	0.0962353	0.0811051	0.0954853	0.0876626	0.0929813	0.0794706	0.0673468	0.0710565	0.0756473	0	0.0849119	0.0912949	0.0977081	0.065955	0.0790389	0.0765042	0.081578	0.0828834	0.0879097	0.0904007	0.0951983	0.0819474	0.0997603	0.0827395	0.0890632	0.118951	0.12429	0.130711	0.123129	0.131237	0.136796	0.161986	0.162782	0.0881228
typeB1_Z124038	0.211317	0.121403	0.114057	0.15676	0.157432	0.159503	0.170064	0.165012	0.159896	0.177041	0.176298	0.0824266	0.0926334	0.0861016	0.0995312	0.088583	0.100348	0.0928201	0.0970873	0.0876368	0.0792276	0.0798068	0.0827905	0.0849119	0	0.0946152	0.100028	0.0789679	0.0869509	0.085556	0.0882317	0.0915227	0.0932511	0.0954087	0.0989383	0.0873744	0.101809	0.0959594	0.101752	0.130313	0.135733	0.141963	0.134657	0.142454	0.148035	0.172793	0.173466	0.0935181
typeB2_Z40882	0.213105	0.123684	0.116209	0.158736	0.159487	0.161818	0.172459	0.167625	0.162279	0.179492	0.178873	0.0822404	0.0896496	0.084782	0.095313	0.0867006	0.0965074	0.0898608	0.0934495	0.0861018	0.081753	0.0825448	0.0842518	0.0912949	0.0946152	0	0.089676	0.0797433	0.0829898	0.0821146	0.0823157	0.090054	0.0870971	0.0890536	0.0912878	0.0866344	0.0916851	0.0978135	0.103345	0.131968	0.136994	0.143537	0.136598	0.14359	0.149641	0.174439	0.17578	0.0900272
typeB2_Z31884	0.225333	0.133369	0.126171	0.169992	0.170564	0.17261	0.182447	0.177543	0.172019	0.189359	0.188815	0.0903494	0.0956821	0.0919386	0.100925	0.0938647	0.102618	0.0961537	0.0980822	0.0925858	0.0904295	0.0901452	0.0904656	0.0977081	0.100028	0.089676	0	0.0884743	0.0894655	0.0891682	0.0868981	0.0950714	0.0912021	0.0942572	0.0931099	0.0918342	0.0934895	0.106978	0.112775	0.141567	0.146623	0.153477	0.146343	0.15346	0.159609	0.18463	0.184032	0.0953781
typeB2_Z92362	0.154796	0.0638058	0.0568294	0.101144	0.102944	0.105087	0.113903	0.10889	0.103838	0.120553	0.119562	0.0394233	0.0700094	0.0533871	0.0838008	0.0567995	0.0791762	0.0710498	0.0778618	0.0545893	0.0275074	0.0452963	0.0536337	0.065955	0.0789679	0.0797433	0.0884743	0	0.0575744	0.0487665	0.0615345	0.0579927	0.0727299	0.0759905	0.0834081	0.0648025	0.0906288	0.0394316	0.0476424	0.0813451	0.0872311	0.0941605	0.0862259	0.0945496	0.100313	0.126136	0.125903	0.0708441
typeB2_Z124036	0.190937	0.100495	0.0932974	0.136862	0.137975	0.139799	0.149926	0.144934	0.139603	0.157083	0.156144	0.0649313	0.0813698	0.0716789	0.0910291	0.0749054	0.0907248	0.0820057	0.0880842	0.0728346	0.0611319	0.0667204	0.071979	0.0790389	0.0869509	0.0829898	0.0894655	0.0575744	0	0.0679221	0.0733621	0.0747484	0.0787073	0.0829474	0.0867954	0.0780286	0.0911956	0.0754274	0.0820044	0.112744	0.118103	0.124698	0.117061	0.125123	0.130712	0.156513	0.156861	0.0825448
typeB2_Z92354	0.180803	0.0902417	0.0829854	0.126584	0.127818	0.129924	0.13949	0.134481	0.12928	0.146279	0.145531	0.0578805	0.0782561	0.06633	0.0891298	0.0691891	0.0867799	0.0789813	0.0846121	0.067671	0.0520278	0.0614402	0.0664458	0.0765042	0.085556	0.0821146	0.0891682	0.0487665	0.0679221	0	0.0700588	0.0710891	0.0785594	0.0814221	0.0866108	0.0739755	0.0910195	0.0653135	0.0722217	0.10348	0.109079	0.115896	0.108174	0.116005	0.121968	0.147644	0.147678	0.0789297
typeB2_Z124043	0.195072	0.103899	0.0967821	0.140381	0.141154	0.143468	0.152715	0.147751	0.142465	0.159732	0.159052	0.0675411	0.0819338	0.0732121	0.0903688	0.0755647	0.0897441	0.0821997	0.0865599	0.0739793	0.0643542	0.0692658	0.0723446	0.081578	0.0882317	0.0823157	0.0868981	0.0615345	0.0733621	0.0700588	0	0.0777767	0.0799585	0.0834696	0.0863992	0.0773416	0.0859412	0.0788599	0.085304	0.115387	0.120693	0.127565	0.120017	0.127883	0.133657	0.15909	0.1587	0.0821022
typeB2_Z92367	0.192085	0.0999046	0.092991	0.136951	0.138276	0.140504	0.149679	0.144695	0.139271	0.156537	0.155677	0.0670165	0.0866535	0.075192	0.0971717	0.0783846	0.0950113	0.0873037	0.0924521	0.0760799	0.0609844	0.0698159	0.0749674	0.0828834	0.0915227	0.090054	0.0950714	0.0579927	0.0747484	0.0710891	0.0777767	0	0.0849009	0.0873117	0.0929176	0.0818373	0.0980811	0.0748444	0.0820211	0.113416	0.118883	0.125708	0.117715	0.126075	0.131963	0.157987	0.157454	0.0868198
typeB2_Z92365	0.207695	0.116144	0.109195	0.152666	0.153347	0.155624	0.165034	0.160242	0.154882	0.172048	0.171294	0.0773754	0.0886791	0.0815814	0.0961632	0.0842502	0.0972326	0.0891412	0.0931531	0.0822065	0.0754876	0.0781075	0.0808052	0.0879097	0.0932511	0.0870971	0.0912021	0.0727299	0.0787073	0.0785594	0.0799585	0.0849009	0	0.0884384	0.0906585	0.0846598	0.0926959	0.0906718	0.0970856	0.126549	0.132228	0.138743	0.131171	0.138992	0.144792	0.170063	0.169503	0.0885781
typeB2_Z92363	0.209165	0.119106	0.111826	0.15466	0.155611	0.15749	0.168088	0.163252	0.157906	0.175013	0.174258	0.0802994	0.0907822	0.0840586	0.097959	0.0865282	0.0985211	0.0913077	0.0957193	0.0855886	0.0782007	0.081261	0.0839651	0.0904007	0.0954087	0.0890536	0.0942572	0.0759905	0.0829474	0.0814221	0.0834696	0.0873117	0.0884384	0	0.0935711	0.0877263	0.0963757	0.0937115	0.0994565	0.128632	0.133754	0.140302	0.133158	0.140531	0.146558	0.171819	0.172569	0.0915364
typeB2_Z78595	0.219589	0.127836	0.120546	0.164395	0.164995	0.167069	0.176891	0.172135	0.166493	0.184019	0.18327	0.0863238	0.094729	0.0890605	0.100432	0.091273	0.102453	0.0948314	0.0980633	0.0899368	0.0857057	0.0865057	0.0878335	0.0951983	0.0989383	0.0912878	0.0931099	0.0834081	0.0867954	0.0866108	0.0863992	0.0929176	0.0906585	0.0935711	0	0.0903568	0.0955505	0.101641	0.107796	0.137101	0.142155	0.148641	0.141664	0.149024	0.154749	0.179975	0.179292	0.0942445
typeB1_Z88344	0.195893	0.105874	0.0988682	0.141803	0.142457	0.144512	0.153849	0.149168	0.143916	0.160759	0.160145	0.0695106	0.0832665	0.074606	0.0911323	0.0769462	0.0904727	0.0834637	0.0871748	0.0754457	0.0665235	0.0704286	0.0731051	0.0819474	0.0873744	0.0866344	0.0918342	0.0648025	0.0780286	0.0739755	0.0773416	0.0818373	0.0846598	0.0877263	0.0903568	0	0.0938375	0.0811568	0.0873548	0.116957	0.121834	0.12852	0.121342	0.128952	0.134731	0.159783	0.159254	0.0827406
typeB2_Z32009	0.22752	0.135403	0.128023	0.171881	0.172267	0.174552	0.184084	0.179428	0.174002	0.191395	0.190664	0.0924606	0.0980263	0.0937907	0.101991	0.0957271	0.104378	0.0980265	0.099844	0.0943836	0.0924317	0.0922248	0.0870287	0.0997603	0.101809	0.0916851	0.0934895	0.0906288	0.0911956	0.0910195	0.0859412	0.0980811	0.0926959	0.0963757	0.0955505	0.0938375	0	0.10899	0.114845	0.14332	0.148549	0.155439	0.148319	0.155581	0.161663	0.18622	0.185416	0.0973082
Transient_28549	0.154436	0.0711447	0.0648524	0.104755	0.106038	0.107664	0.116011	0.111189	0.10637	0.122334	0.121961	0.055242	0.0866772	0.0696126	0.100783	0.0727291	0.0955495	0.0877477	0.0943147	0.0708907	0.0428559	0.0616725	0.0699208	0.0827395	0.0959594	0.0978135	0.106978	0.0394316	0.0754274	0.0653135	0.0788599	0.0748444	0.0906718	0.0937115	0.101641	0.0811568	0.10899	0	0.0561825	0.0844658	0.0890665	0.0947152	0.0881464	0.0945474	0.100035	0.123064	0.122567	0.0874536
Transient_40246	0.15374	0.0761169	0.0699977	0.106385	0.107611	0.109212	0.117464	0.113039	0.108535	0.123507	0.123748	0.0624615	0.0924131	0.0760322	0.106109	0.0790428	0.101151	0.093577	0.100148	0.0775189	0.050803	0.0684509	0.0766247	0.0890632	0.101752	0.103345	0.112775	0.0476424	0.0820044	0.0722217	0.085304	0.0820211	0.0970856	0.0994565	0.107796	0.0873548	0.114845	0.0561825	0	0.085883	0.0889639	0.0947917	0.0891323	0.0949902	0.100175	0.121467	0.121199	0.0935537
Transient_93820	0.162125	0.100143	0.0955131	0.122468	0.122958	0.123956	0.131702	0.128288	0.124502	0.136934	0.13828	0.0942547	0.121376	0.106564	0.134043	0.109342	0.129906	0.1224	0.128691	0.108253	0.0839859	0.0995292	0.10726	0.118951	0.130313	0.131968	0.141567	0.0813451	0.112744	0.10348	0.115387	0.113416	0.126549	0.128632	0.137101	0.116957	0.14332	0.0844658	0.085883	0	0.102694	0.106042	0.104476	0.106192	0.109852	0.12471	0.125666	0.122702
Transient_67975	0.162726	0.104162	0.0994234	0.124789	0.125237	0.125595	0.133749	0.130161	0.126507	0.138772	0.140532	0.0998007	0.126342	0.111722	0.139083	0.114544	0.134831	0.1274	0.133732	0.113636	0.0898612	0.105149	0.11272	0.12429	0.135733	0.136994	0.146623	0.0872311	0.118103	0.109079	0.120693	0.118883	0.132228	0.133754	0.142155	0.121834	0.148549	0.0890665	0.0889639	0.102694	0	0.107163	0.104229	0.106817	0.110527	0.124718	0.124931	0.127796
Transient_57919	0.163383	0.108142	0.103838	0.127446	0.12769	0.128144	0.13567	0.13263	0.129104	0.14112	0.143078	0.106706	0.132818	0.118421	0.145314	0.12117	0.141603	0.133864	0.140577	0.120262	0.096825	0.111809	0.119573	0.130711	0.141963	0.143537	0.153477	0.0941605	0.124698	0.115896	0.127565	0.125708	0.138743	0.140302	0.148641	0.12852	0.155439	0.0947152	0.0947917	0.106042	0.107163	0	0.108121	0.108952	0.111413	0.124905	0.124839	0.134319
Transient_62471	0.165174	0.102931	0.0985345	0.125511	0.126177	0.126573	0.134407	0.130911	0.127308	0.139841	0.141514	0.0989861	0.125984	0.111032	0.138831	0.114181	0.134771	0.127009	0.133554	0.11275	0.0889037	0.10435	0.111952	0.123129	0.134657	0.136598	0.146343	0.0862259	0.117061	0.108174	0.120017	0.117715	0.131171	0.133158	0.141664	0.121342	0.148319	0.0881464	0.0891323	0.104476	0.104229	0.108121	0	0.108683	0.11162	0.127291	0.127585	0.127063
Transient_79751	0.163632	0.108958	0.104079	0.127551	0.127812	0.128533	0.135977	0.132806	0.129318	0.141101	0.143127	0.107064	0.133154	0.11835	0.145624	0.121518	0.141882	0.134061	0.140659	0.120503	0.0972695	0.112112	0.119701	0.131237	0.142454	0.14359	0.15346	0.0945496	0.125123	0.116005	0.127883	0.126075	0.138992	0.140531	0.149024	0.128952	0.155581	0.0945474	0.0949902	0.106192	0.106817	0.108952	0.108683	0	0.112212	0.124468	0.125577	0.134586
Transient_57910	0.166433	0.112615	0.108531	0.131277	0.131431	0.131941	0.139494	0.136093	0.132916	0.144524	0.14715	0.112701	0.139047	0.124137	0.15148	0.127163	0.147468	0.140084	0.14657	0.126257	0.103058	0.117974	0.12574	0.136796	0.148035	0.149641	0.159609	0.100313	0.130712	0.121968	0.133657	0.131963	0.144792	0.146558	0.154749	0.134731	0.161663	0.100035	0.100175	0.109852	0.110527	0.111413	0.11162	0.112212	0	0.127441	0.12659	0.140404
Transient_79759	0.176305	0.134281	0.130556	0.147676	0.147117	0.147882	0.154695	0.1521	0.149348	0.158713	0.162332	0.138352	0.163753	0.149788	0.175918	0.152564	0.172157	0.164926	0.171569	0.151919	0.128775	0.143488	0.151219	0.161986	0.172793	0.174439	0.18463	0.126136	0.156513	0.147644	0.15909	0.157987	0.170063	0.171819	0.179975	0.159783	0.18622	0.123064	0.121467	0.12471	0.124718	0.124905	0.127291	0.124468	0.127441	0	0.13604	0.165729
Transient_94446	0.176936	0.13351	0.129938	0.148914	0.147852	0.147801	0.153266	0.150764	0.147941	0.157433	0.160836	0.138453	0.164608	0.150089	0.177237	0.152863	0.17346	0.165983	0.170863	0.151366	0.128581	0.143896	0.150788	0.162782	0.173466	0.17578	0.184032	0.125903	0.156861	0.147678	0.1587	0.157454	0.169503	0.172569	0.179292	0.159254	0.185416	0.122567	0.121199	0.125666	0.124931	0.124839	0.127585	0.125577	0.12659	0.13604	0	0.16495
typeC_26614	0.203293	0.112789	0.105622	0.14862	0.149564	0.15152	0.161111	0.15612	0.15066	0.168114	0.167451	0.071279	0.0786337	0.0746178	0.0840445	0.0753212	0.0855191	0.0781502	0.0817978	0.0736019	0.0730336	0.0767874	0.0791875	0.0881228	0.0935181	0.0900272	0.0953781	0.0708441	0.0825448	0.0789297	0.0821022	0.0868198	0.0885781	0.0915364	0.0942445	0.0827406	0.0973082	0.0874536	0.0935537	0.122702	0.127796	0.134319	0.127063	0.134586	0.140404	0.165729	0.16495	0
Resident_157515	0	0.130243	0.130896	0.11701	0.114485	0.113963	0.114659	0.116008	0.116867	0.115791	0.124172	0.169659	0.200311	0.18347	0.214857	0.186657	0.210168	0.201867	0.2101	0.186162	0.157657	0.175749	0.184985	0.197518	0.211199	0.212564	0.224919	0.154488	0.190683	0.180448	0.194773	0.191663	0.207285	0.208863	0.219153	0.195616	0.227001	0.154086	0.153495	0.161814	0.16274	0.162988	0.164834	0.163443	0.166231	0.176256	0.176824	0.202959
Resident_126165	0.130243	0	0.068999	0.0860174	0.0941855	0.0938512	0.0929448	0.088213	0.086712	0.0973567	0.0997741	0.0797438	0.111656	0.0942063	0.126532	0.0973821	0.121155	0.112971	0.119841	0.0957384	0.0672842	0.085974	0.0946452	0.107754	0.12149	0.123458	0.133303	0.0638184	0.100523	0.090094	0.103791	0.0998302	0.116129	0.119004	0.127636	0.105746	0.135278	0.0712315	0.0760043	0.100086	0.104094	0.108015	0.102895	0.109007	0.112531	0.134405	0.133568	0.11277
Resident_62250	0.130896	0.068999	0	0.0920988	0.0929558	0.0922986	0.100327	0.0958491	0.0919448	0.10535	0.107914	0.0724503	0.104137	0.0866728	0.118848	0.0899887	0.113494	0.105499	0.112515	0.0883954	0.0602764	0.0787248	0.087528	0.10035	0.113941	0.115754	0.125952	0.0566952	0.0931791	0.0828215	0.0966208	0.0927924	0.108976	0.111537	0.120282	0.0987011	0.127768	0.0647959	0.0699731	0.0954497	0.0995247	0.103801	0.0985666	0.104124	0.108347	0.130539	0.130136	0.105493
Resident_126161	0.11701	0.0860174	0.0920988	0	0.0978774	0.0967464	0.091074	0.0888826	0.0899677	0.087704	0.0970407	0.115653	0.146438	0.129495	0.160981	0.132792	0.155959	0.147951	0.155226	0.131783	0.103869	0.12171	0.130572	0.142958	0.156437	0.158156	0.169404	0.100788	0.136404	0.126065	0.139897	0.136456	0.152179	0.154018	0.163842	0.141409	0.171362	0.104307	0.106072	0.121979	0.12459	0.127224	0.125375	0.127392	0.130978	0.147588	0.148758	0.148195
Resident_31868	0.114485	0.0941855	0.0929558	0.0978774	0	0.0966548	0.101424	0.0997888	0.0985224	0.104978	0.1101	0.117576	0.147579	0.130778	0.161869	0.134085	0.157115	0.149086	0.156464	0.133321	0.10602	0.123445	0.132138	0.144356	0.157634	0.159216	0.170502	0.102957	0.138094	0.127844	0.141205	0.138133	0.153499	0.155476	0.164986	0.14257	0.172211	0.105909	0.107535	0.122769	0.125305	0.127505	0.12608	0.127913	0.131273	0.147058	0.148073	0.149579
Resident_35322	0.113963	0.0938512	0.0922986	0.0967464	0.0966548	0	0.100702	0.0979019	0.096988	0.102697	0.10832	0.119359	0.149207	0.132755	0.163918	0.136018	0.158886	0.150701	0.158323	0.135015	0.1079	0.125204	0.133991	0.146075	0.159307	0.161283	0.172117	0.104803	0.139612	0.129583	0.143118	0.140072	0.155319	0.157168	0.166671	0.144221	0.174187	0.10739	0.109065	0.123596	0.12555	0.127795	0.126377	0.128501	0.131665	0.147771	0.147688	0.151242
Resident_126178	0.114659	0.0929448	0.100327	0.091074	0.101424	0.100702	0	0.0886716	0.0912894	0.0923381	0.0974366	0.128764	0.159819	0.142526	0.174681	0.145859	0.169782	0.161232	0.167878	0.144414	0.116911	0.134919	0.14324	0.156522	0.169948	0.172065	0.182239	0.11385	0.149836	0.139349	0.152588	0.149366	0.1649	0.167882	0.176625	0.153781	0.183897	0.115939	0.11742	0.131477	0.133749	0.135535	0.134282	0.136002	0.139319	0.15485	0.153479	0.160921
Resident_126167	0.116008	0.088213	0.0958491	0.0888826	0.0997888	0.0979019	0.0886716	0	0.0862088	0.0908911	0.0959088	0.123948	0.155218	0.137936	0.170116	0.141005	0.164844	0.156784	0.163209	0.139553	0.112128	0.130056	0.138462	0.151614	0.165128	0.167378	0.177391	0.108896	0.144911	0.134325	0.14765	0.144573	0.16018	0.163035	0.171965	0.149146	0.179253	0.11116	0.113083	0.128142	0.130424	0.132577	0.130855	0.132823	0.136021	0.152148	0.150983	0.15612
Resident_126169	0.116867	0.086712	0.0919448	0.0899677	0.0985224	0.096988	0.0912894	0.0862088	0	0.09335	0.0999297	0.11857	0.149452	0.132358	0.164328	0.135563	0.159216	0.151057	0.157563	0.133907	0.1068	0.124605	0.132993	0.14615	0.15962	0.161842	0.171757	0.103551	0.139291	0.128904	0.142148	0.13895	0.154635	0.15751	0.166105	0.143635	0.173634	0.10605	0.108225	0.124074	0.126492	0.128822	0.126974	0.129275	0.132506	0.149304	0.147942	0.150319
Resident_126163	0.115791	0.0973567	0.10535	0.087704	0.104978	0.102697	0.0923381	0.0908911	0.09335	0	0.0940749	0.135447	0.166924	0.149427	0.181923	0.152567	0.176667	0.168359	0.174531	0.151136	0.123561	0.141721	0.15018	0.16328	0.176929	0.179048	0.188972	0.120356	0.156855	0.146045	0.159395	0.156098	0.171918	0.174625	0.183703	0.160678	0.191106	0.122012	0.123295	0.136612	0.138931	0.140861	0.139663	0.141055	0.144414	0.158838	0.157555	0.167874
Resident_126158	0.124172	0.0997741	0.107914	0.0970407	0.1101	0.10832	0.0974366	0.0959088	0.0999297	0.0940749	0	0.134776	0.166372	0.148934	0.181253	0.152049	0.176099	0.167899	0.17414	0.150692	0.122689	0.141059	0.149436	0.162784	0.176365	0.178537	0.188652	0.119551	0.156145	0.145417	0.158812	0.155433	0.171228	0.174019	0.18305	0.16005	0.190477	0.122047	0.123643	0.138038	0.140661	0.143087	0.14161	0.143138	0.147109	0.162465	0.161157	0.167311
typeC_26626	0.169659	0.0797438	0.0724503	0.115653	0.117576	0.119359	0.128764	0.123948	0.11857	0.135447	0.134776	0	0.0702424	0.0584529	0.0815706	0.0605279	0.0788774	0.0709127	0.0770484	0.0589755	0.0426123	0.0547098	0.0610604	0.0721401	0.0823069	0.082	0.0903408	0.0392976	0.0648767	0.0577104	0.0674085	0.0669141	0.0772681	0.0801398	0.0861064	0.0693229	0.0921808	0.0552781	0.0624338	0.0943542	0.0998907	0.10679	0.0989585	0.107061	0.112673	0.138419	0.138417	0.0712087
typeC_26627	0.200311	0.111656	0.104137	0.146438	0.147579	0.149207	0.159819	0.155218	0.149452	0.166924	0.166372	0.0702424	0	0.0743937	0.0836519	0.0747675	0.085566	0.0779738	0.0820169	0.0737374	0.0721489	0.0756267	0.0791885	0.0867872	0.092625	0.0894626	0.095825	0.0698272	0.0813694	0.0780264	0.0817634	0.086682	0.0887544	0.0908651	0.0946035	0.0829616	0.0977778	0.0866851	0.092321	0.121407	0.126378	0.132946	0.125889	0.13332	0.138881	0.163766	0.164367	0.0788241
typeC_88353	0.18347	0.0942063	0.0866728	0.129495	0.130778	0.132755	0.142526	0.137936	0.132358	0.149427	0.148934	0.0584529	0.0743937	0	0.0832304	0.0666859	0.0821446	0.0742749	0.079783	0.0654548	0.0561287	0.0637676	0.0683804	0.077939	0.086067	0.0846179	0.0918666	0.0532777	0.0717057	0.0662218	0.0730344	0.0750553	0.081676	0.0840381	0.0888922	0.0745492	0.0936972	0.0695625	0.0759508	0.106654	0.111729	0.11844	0.11082	0.118323	0.124017	0.149734	0.149984	0.074537
typeC_26619	0.214857	0.126532	0.118848	0.160981	0.161869	0.163918	0.174681	0.170116	0.164328	0.181923	0.181253	0.0815706	0.0836519	0.0832304	0	0.0833205	0.0902912	0.0833936	0.0866102	0.0826986	0.0854196	0.0867968	0.0890518	0.0961455	0.0995099	0.0952029	0.10102	0.0837494	0.0912138	0.089116	0.0903819	0.09722	0.096359	0.0980053	0.100254	0.0909802	0.102032	0.100962	0.106086	0.134372	0.139293	0.145551	0.138956	0.145903	0.151398	0.176184	0.17732	0.0840462
typeC_45800	0.186657	0.0973821	0.0899887	0.132792	0.134085	0.136018	0.145859	0.141005	0.135563	0.152567	0.152049	0.0605279	0.0747675	0.0666859	0.0833205	0	0.0816285	0.0751586	0.0799573	0.067134	0.0591678	0.0667612	0.070915	0.0809484	0.0884948	0.0864886	0.0938587	0.0565766	0.0749782	0.0690477	0.07548	0.0782545	0.0842167	0.0865714	0.0910901	0.0767027	0.0955648	0.0726618	0.0789504	0.109396	0.114606	0.121272	0.113963	0.121549	0.126971	0.152518	0.152722	0.0753613
typeC_45804	0.210168	0.121155	0.113494	0.155959	0.157115	0.158886	0.169782	0.164844	0.159216	0.176667	0.176099	0.0788774	0.085566	0.0821446	0.0902912	0.0816285	0	0.0849606	0.0884793	0.0819426	0.0808294	0.0843811	0.087076	0.0955317	0.100229	0.0963884	0.102693	0.0792537	0.0908727	0.0868033	0.0895845	0.095046	0.0972394	0.0984751	0.102104	0.090323	0.104213	0.0957113	0.101292	0.130158	0.134968	0.141632	0.134845	0.142098	0.147382	0.172199	0.173342	0.0855063
typeC_26620	0.201867	0.112971	0.105499	0.147951	0.149086	0.150701	0.161232	0.156784	0.151057	0.168359	0.167899	0.0709127	0.0779738	0.0742749	0.0833936	0.0751586	0.0849606	0	0.081902	0.0743219	0.0731715	0.0763748	0.0796967	0.0877011	0.0927809	0.0897238	0.0962813	0.070985	0.0821638	0.0789165	0.0821128	0.0873841	0.0891314	0.0913195	0.0946581	0.0832212	0.0977437	0.0877813	0.0934403	0.122584	0.127603	0.134159	0.126973	0.134319	0.139986	0.164941	0.165944	0.078016
typeC_26623	0.2101	0.119841	0.112515	0.155226	0.156464	0.158323	0.167878	0.163209	0.157563	0.174531	0.17414	0.0770484	0.0820169	0.079783	0.0866102	0.0799573	0.0884793	0.081902	0	0.078902	0.0794373	0.0825656	0.0843	0.0929361	0.0970259	0.0932881	0.0982526	0.0777418	0.0881718	0.0846038	0.0863879	0.0924688	0.0930628	0.0957859	0.0978926	0.0870487	0.0995039	0.0943998	0.10021	0.128974	0.133873	0.140784	0.133586	0.141012	0.146623	0.171551	0.171042	0.0817638
typeC_26617	0.186162	0.0957384	0.0883954	0.131783	0.133321	0.135015	0.144414	0.139553	0.133907	0.151136	0.150692	0.0589755	0.0737374	0.0654548	0.0826986	0.067134	0.0819426	0.0743219	0.078902	0	0.0575672	0.0650582	0.0694342	0.0794742	0.087774	0.0858796	0.0924454	0.0545999	0.0728214	0.0675013	0.0739719	0.0761707	0.0823072	0.0858037	0.0899252	0.0754012	0.0942903	0.0709419	0.0775613	0.108387	0.113781	0.120429	0.112841	0.120636	0.126278	0.151929	0.151364	0.0737485
typeB1_Z124047	0.157657	0.0672842	0.0602764	0.103869	0.10602	0.1079	0.116911	0.112128	0.1068	0.123561	0.122689	0.0426123	0.0721489	0.0561287	0.0854196	0.0591678	0.0808294	0.0731715	0.0794373	0.0575672	0	0.0475125	0.055194	0.0673338	0.0792597	0.0815929	0.0904391	0.0274622	0.0612014	0.0519022	0.0642368	0.0609304	0.0754456	0.0781098	0.0855884	0.0663401	0.0923668	0.0429757	0.0507727	0.0841301	0.089986	0.0969207	0.0888702	0.0973562	0.102951	0.12878	0.128652	0.0730992
typeB1_Z78581	0.175749	0.085974	0.0787248	0.12171	0.123445	0.125204	0.134919	0.130056	0.124605	0.141721	0.141059	0.0547098	0.0756267	0.0637676	0.0867968	0.0667612	0.0843811	0.0763748	0.0825656	0.0650582	0.0475125	0	0.0620379	0.0711205	0.0798975	0.0824327	0.0901987	0.0452931	0.0668603	0.0613277	0.0693101	0.069877	0.0780979	0.0812207	0.0864379	0.0702204	0.092167	0.0617265	0.0684533	0.0996465	0.105292	0.11203	0.104229	0.112243	0.117864	0.143382	0.143839	0.076902
typeB1_Z32005	0.184985	0.0946452	0.087528	0.130572	0.132138	0.133991	0.14324	0.138462	0.132993	0.15018	0.149436	0.0610604	0.0791885	0.0683804	0.0890518	0.070915	0.087076	0.0796967	0.0843	0.0694342	0.055194	0.0620379	0	0.075585	0.0829532	0.0841774	0.0905067	0.053565	0.0720342	0.0663867	0.0722608	0.0750025	0.0807434	0.0840156	0.0877179	0.0729226	0.0870463	0.0699111	0.0765852	0.107326	0.112699	0.119618	0.111854	0.119724	0.125547	0.151159	0.15073	0.0791872
typeB1_Z78580	0.197518	0.107754	0.10035	0.142958	0.144356	0.146075	0.156522	0.151614	0.14615	0.16328	0.162784	0.0721401	0.0867872	0.077939	0.0961455	0.0809484	0.0955317	0.0877011	0.0929361	0.0794742	0.0673338	0.0711205	0.075585	0	0.0850009	0.0913014	0.0977522	0.0658825	0.0791758	0.0764223	0.0815293	0.0828175	0.0880184	0.0904163	0.0951222	0.0817714	0.0998021	0.0827224	0.0891267	0.119089	0.124306	0.130911	0.123186	0.131299	0.136718	0.1621	0.162684	0.0881182
typeB1_Z124038	0.211199	0.12149	0.113941	0.156437	0.157634	0.159307	0.169948	0.165128	0.15962	0.176929	0.176365	0.0823069	0.092625	0.086067	0.0995099	0.0884948	0.100229	0.0927809	0.0970259	0.087774	0.0792597	0.0798975	0.0829532	0.0850009	0	0.0945418	0.100055	0.0789287	0.0871368	0.0854727	0.088225	0.0914576	0.0933007	0.0954392	0.0987736	0.0870355	0.10205	0.0960708	0.101845	0.130761	0.135796	0.142312	0.134749	0.142657	0.148215	0.172939	0.173666	0.093537
typeB2_Z40882	0.212564	0.123458	0.115754	0.158156	0.159216	0.161283	0.172065	0.167378	0.161842	0.179048	0.178537	0.082	0.0894626	0.0846179	0.0952029	0.0864886	0.0963884	0.0897238	0.0932881	0.0858796	0.0815929	0.0824327	0.0841774	0.0913014	0.0945418	0	0.089455	0.0795413	0.0829406	0.0819609	0.0821655	0.0898893	0.086901	0.0888572	0.0909709	0.086324	0.0913996	0.0977128	0.103104	0.131896	0.136873	0.143629	0.136458	0.143766	0.149343	0.174416	0.175405	0.0899064
typeB2_Z31884	0.224919	0.133303	0.125952	0.169404	0.170502	0.172117	0.182239	0.177391	0.171757	0.188972	0.188652	0.0903408	0.095825	0.0918666	0.10102	0.0938587	0.102693	0.0962813	0.0982526	0.0924454	0.0904391	0.0901987	0.0905067	0.0977522	0.100055	0.089455	0	0.0884525	0.0894672	0.0891899	0.0870486	0.0951557	0.0913587	0.0942268	0.0931876	0.0917031	0.0934069	0.107063	0.112678	0.141627	0.146576	0.153593	0.146219	0.153465	0.159363	0.184441	0.183927	0.0956357
typeB2_Z92362	0.154488	0.0638184	0.0566952	0.100788	0.102957	0.104803	0.11385	0.108896	0.103551	0.120356	0.119551	0.0392976	0.0698272	0.0532777	0.0837494	0.0565766	0.0792537	0.070985	0.0777418	0.0545999	0.0274622	0.0452931	0.053565	0.0658825	0.0789287	0.0795413	0.0884525	0	0.0575693	0.0486388	0.0614427	0.0579596	0.0726287	0.0758593	0.0832159	0.0645832	0.090501	0.0395414	0.047615	0.0814	0.0873281	0.0942299	0.0861901	0.0946387	0.100209	0.126168	0.125912	0.0709026
typeB2_Z124036	0.190683	0.100523	0.0931791	0.136404	0.138094	0.139612	0.149836	0.144911	0.139291	0.156855	0.156145	0.0648767	0.0813694	0.0717057	0.0912138	0.0749782	0.0908727	0.0821638	0.0881718	0.0728214	0.0612014	0.0668603	0.0720342	0.0791758	0.0871368	0.0829406	0.0894672	0.0575693	0	0.0678765	0.073318	0.0747499	0.0788614	0.0828405	0.086657	0.0779066	0.0911863	0.0754772	0.0820642	0.112914	0.118198	0.124937	0.11698	0.125207	0.130517	0.156462	0.156888	0.0827085
typeB2_Z92354	0.180448	0.090094	0.0828215	0.126065	0.127844	0.129583	0.139349	0.134325	0.128904	0.146045	0.145417	0.0577104	0.0780264	0.0662218	0.089116	0.0690477	0.0868033	0.0789165	0.0846038	0.0675013	0.0519022	0.0613277	0.0663867	0.0764223	0.0854727	0.0819609	0.0891899	0.0486388	0.0678765	0	0.0701	0.0710863	0.0785407	0.0813203	0.0864182	0.0736443	0.0909689	0.0653031	0.0721997	0.103582	0.109039	0.115896	0.108051	0.116054	0.121736	0.147653	0.147613	0.0790483
typeB2_Z124043	0.194773	0.103791	0.0966208	0.139897	0.141205	0.143118	0.152588	0.14765	0.142148	0.159395	0.158812	0.0674085	0.0817634	0.0730344	0.0903819	0.07548	0.0895845	0.0821128	0.0863879	0.0739719	0.0642368	0.0693101	0.0722608	0.0815293	0.088225	0.0821655	0.0870486	0.0614427	0.073318	0.0701	0	0.0778015	0.0798752	0.0834005	0.0861935	0.0770834	0.0857133	0.0788894	0.0851839	0.115388	0.120641	0.127629	0.119994	0.12794	0.133327	0.158977	0.158428	0.0820832
typeB2_Z92367	0.191663	0.0998302	0.0927924	0.136456	0.138133	0.140072	0.149366	0.144573	0.13895	0.156098	0.155433	0.0669141	0.086682	0.0750553	0.09722	0.0782545	0.095046	0.0873841	0.0924688	0.0761707	0.0609304	0.069877	0.0750025	0.0828175	0.0914576	0.0898893	0.0951557	0.0579596	0.0747499	0.0710863	0.0778015	0	0.0849715	0.0872152	0.0928688	0.0817439	0.0980728	0.07491	0.0819871	0.113434	0.118862	0.12578	0.117524	0.126099	0.131829	0.157822	0.157286	0.0870062
typeB2_Z92365	0.207285	0.116129	0.108976	0.152179	0.153499	0.155319	0.1649	0.16018	0.154635	0.171918	0.171228	0.0772681	0.0887544	0.081676	0.096359	0.0842167	0.0972394	0.0891314	0.0930628	0.0823072	0.0754456	0.0780979	0.0807434	0.0880184	0.0933007	0.086901	0.0913587	0.0726287	0.0788614	0.0785407	0.0798752	0.0849715	0	0.0886018	0.0905997	0.0845809	0.0926697	0.0906155	0.096973	0.126652	0.132173	0.138817	0.131035	0.138994	0.144611	0.169825	0.169261	0.0887142
typeB2_Z92363	0.208863	0.119004	0.111537	0.154018	0.155476	0.157168	0.167882	0.163035	0.15751	0.174625	0.174019	0.0801398	0.0908651	0.0840381	0.0980053	0.0865714	0.0984751	0.0913195	0.0957859	0.0858037	0.0781098	0.0812207	0.0840156	0.0904163	0.0954392	0.0888572	0.0942268	0.0758593	0.0828405	0.0813203	0.0834005	0.0872152	0.0886018	0	0.0935341	0.0875638	0.0962462	0.0936987	0.0994663	0.128789	0.133678	0.140451	0.133012	0.140636	0.146284	0.171692	0.172427	0.0917247
typeB2_Z78595	0.219153	0.127636	0.120282	0.163842	0.164986	0.166671	0.176625	0.171965	0.166105	0.183703	0.18305	0.0861064	0.0946035	0.0888922	0.100254	0.0910901	0.102104	0.0946581	0.0978926	0.0899252	0.0855884	0.0864379	0.0877179	0.0951222	0.0987736	0.0909709	0.0931876	0.0832159	0.086657	0.0864182	0.0861935	0.0928688	0.0905997	0.0935341	0	0.0899759	0.0953459	0.101573	0.107617	0.137106	0.142028	0.148927	0.14142	0.149114	0.154489	0.179938	0.179166	0.0941792
typeB1_Z88344	0.195616	0.105746	0.0987011	0.141409	0.14257	0.144221	0.153781	0.149146	0.143635	0.160678	0.16005	0.0693229	0.0829616	0.0745492	0.0909802	0.0767027	0.090323	0.0832212	0.0870487	0.0754012	0.0663401	0.0702204	0.0729226	0.0817714	0.0870355	0.086324	0.0917031	0.0645832	0.0779066	0.0736443	0.0770834	0.0817439	0.0845809	0.0875638	0.0899759	0	0.0934608	0.0811441	0.0872978	0.117161	0.122021	0.12872	0.12143	0.129005	0.134712	0.159794	0.159204	0.0826221
typeB2_Z32009	0.227001	0.135278	0.127768	0.171362	0.172211	0.174187	0.183897	0.179253	0.173634	0.191106	0.190477	0.0921808	0.0977778	0.0936972	0.102032	0.0955648	0.104213	0.0977437	0.0995039	0.0942903	0.0923668	0.092167	0.0870463	0.0998021	0.10205	0.0913996	0.0934069	0.090501	0.0911863	0.0909689	0.0857133	0.0980728	0.0926697	0.0962462	0.0953459	0.0934608	0	0.108833	0.114657	0.143383	0.14838	0.155376	0.148137	0.15575	0.16102	0.186042	0.185195	0.0972574
Transient_28549	0.154086	0.0712315	0.0647959	0.104307	0.105909	0.10739	0.115939	0.11116	0.10605	0.122012	0.122047	0.0552781	0.0866851	0.0695625	0.100962	0.0726618	0.0957113	0.0877813	0.0943998	0.0709419	0.0429757	0.0617265	0.0699111	0.0827224	0.0960708	0.0977128	0.107063	0.0395414	0.0754772	0.0653031	0.0788894	0.07491	0.0906155	0.0936987	0.101573	0.0811441	0.108833	0	0.0561393	0.0845254	0.0891979	0.0947504	0.0880694	0.094645	0.0998461	0.122962	0.122463	0.0875413
Transient_40246	0.153495	0.0760043	0.0699731	0.106072	0.107535	0.109065	0.11742	0.113083	0.108225	0.123295	0.123643	0.0624338	0.092321	0.0759508	0.106086	0.0789504	0.101292	0.0934403	0.10021	0.0775613	0.0507727	0.0684533	0.0765852	0.0891267	0.101845	0.103104	0.112678	0.047615	0.0820642	0.0721997	0.0851839	0.0819871	0.096973	0.0994663	0.107617	0.0872978	0.114657	0.0561393	0	0.0859606	0.0891126	0.0948057	0.0891847	0.0950054	0.100089	0.121408	0.121148	0.0934653
Transient_93820	0.161814	0.100086	0.0954497	0.121979	0.122769	0.123596	0.131477	0.128142	0.124074	0.136612	0.138038	0.0943542	0.121407	0.106654	0.134372	0.109396	0.130158	0.122584	0.128974	0.108387	0.0841301	0.0996465	0.107326	0.119089	0.130761	0.131896	0.141627	0.0814	0.112914	0.103582	0.115388	0.113434	0.126652	0.128789	0.137106	0.117161	0.143383	0.0845254	0.0859606	0	0.102772	0.105962	0.104177	0.10611	0.10953	0.124773	0.125461	0.122864
Transient_67975	0.16274	0.104094	0.0995247	0.12459	0.125305	0.12555	0.133749	0.130424	0.126492	0.138931	0.140661	0.0998907	0.126378	0.111729	0.139293	0.114606	0.134968	0.127603	0.133873	0.113781	0.089986	0.105292	0.112699	0.124306	0.135796	0.136873	0.146576	0.0873281	0.118198	0.109039	0.120641	0.118862	0.132173	0.133678	0.142028	0.122021	0.14838	0.0891979	0.0891126	0.102772	0	0.107347	0.104219	0.106735	0.110499	0.124785	0.124861	0.127898
Transient_57919	0.162988	0.108015	0.103801	0.127224	0.127505	0.127795	0.135535	0.132577	0.128822	0.140861	0.143087	0.10679	0.132946	0.11844	0.145551	0.121272	0.141632	0.134159	0.140784	0.120429	0.0969207	0.11203	0.119618	0.130911	0.142312	0.143629	0.153593	0.0942299	0.124937	0.115896	0.127629	0.12578	0.138817	0.140451	0.148927	0.12872	0.155376	0.0947504	0.0948057	0.105962	0.107347	0	0.108137	0.109069	0.111172	0.124958	0.124645	0.134507
Transient_62471	0.164834	0.102895	0.0985666	0.125375	0.12608	0.126377	0.134282	0.130855	0.126974	0.139663	0.14161	0.0989585	0.125889	0.11082	0.138956	0.113963	0.134845	0.126973	0.133586	0.112841	0.0888702	0.104229	0.111854	0.123186	0.134749	0.136458	0.146219	0.0861901	0.11698	0.108051	0.119994	0.117524	0.131035	0.133012	0.14142	0.12143	0.148137	0.0880694	0.0891847	0.104177	0.104219	0.108137	0	0.108779	0.111464	0.127348	0.127344	0.127003
Transient_79751	0.163443	0.109007	0.104124	0.127392	0.127913	0.128501	0.136002	0.132823	0.129275	0.141055	0.143138	0.107061	0.13332	0.118323	0.145903	0.121549	0.142098	0.134319	0.141012	0.120636	0.0973562	0.112243	0.119724	0.131299	0.142657	0.143766	0.153465	0.0946387	0.125207	0.116054	0.12794	0.126099	0.138994	0.140636	0.149114	0.129005	0.15575	0.094645	0.0950054	0.10611	0.106735	0.109069	0.108779	0	0.112177	0.124217	0.125354	0.134825
Transient_57910	0.166231	0.112531	0.108347	0.130978	0.131273	0.131665	0.139319	0.136021	0.132506	0.144414	0.147109	0.112673	0.138881	0.124017	0.151398	0.126971	0.147382	0.139986	0.146623	0.126278	0.102951	0.117864	0.125547	0.136718	0.148215	0.149343	0.159363	0.100209	0.130517	0.121736	0.133327	0.131829	0.144611	0.146284	0.154489	0.134712	0.16102	0.0998461	0.100089	0.10953	0.110499	0.111172	0.111464	0.112177	0	0.127348	0.126276	0.140435
Transient_79759	0.176256	0.134405	0.130539	0.147588	0.147058	0.147771	0.15485	0.152148	0.149304	0.158838	0.162465	0.138419	0.163766	0.149734	0.176184	0.152518	0.172199	0.164941	0.171551	0.151929	0.12878	0.143382	0.151159	0.1621	0.172939	0.174416	0.184441	0.126168	0.156462	0.147653	0.158977	0.157822	0.169825	0.171692	0.179938	0.159794	0.186042	0.122962	0.121408	0.124773	0.124785	0.124958	0.127348	0.124217	0.127348	0	0.135797	0.165646
Transient_94446	0.176824	0.133568	0.130136	0.148758	0.148073	0.147688	0.153479	0.150983	0.147942	0.157555	0.161157	0.138417	0.164367	0.149984	0.17732	0.152722	0.173342	0.165944	0.171042	0.151364	0.128652	0.143839	0.15073	0.162684	0.173666	0.175405	0.183927	0.125912	0.156888	0.147613	0.158428	0.157286	0.169261	0.172427	0.179166	0.159204	0.185195	0.122463	0.121148	0.125461	0.124861	0.124645	0.127344	0.125354	0.126276	0.135797	0	0.165001
typeC_26614	0.202959	0.11277	0.105493	0.148195	0.149579	0.151242	0.160921	0.15612	0.150319	0.167874	0.167311	0.0712087	0.0788241	0.074537	0.0840462	0.0753613	0.0855063	0.078016	0.0817638	0.0737485	0.0730992	0.076902	0.0791872	0.0881182	0.093537	0.0899064	0.0956357	0.0709026	0.0827085	0.0790483	0.0820832	0.0870062	0.0887142	0.0917247	0.0941792	0.0826221	0.0972574	0.0875413	0.0934653	0.122864	0.127898	0.134507	0.127003	0.134825	0.140435	0.165646	0.165001	0
Resident_157515	0	0.130542	0.130993	0.117018	0.11454	0.113906	0.114827	0.116324	0.11715	0.11592	0.124145	0.169902	0.200659	0.1837	0.214996	0.18703	0.210201	0.202302	0.210537	0.186566	0.157921	0.17609	0.185409	0.19759	0.211117	0.212908	0.225571	0.154776	0.191121	0.180661	0.194886	0.191844	0.207609	0.209092	0.219559	0.195814	0.227133	0.154261	0.153741	0.161858	0.162544	0.162975	0.164981	0.163701	0.166458	0.176443	0.177096	0.203219
Resident_126165	0.130542	0	0.0690063	0.0863958	0.0945885	0.0941756	0.0930783	0.0882956	0.0872396	0.0977393	0.0999061	0.0799058	0.111938	0.0942983	0.126543	0.0975861	0.121102	0.113283	0.120149	0.0957961	0.0673958	0.0861404	0.0947805	0.107755	0.121422	0.123714	0.133779	0.0639241	0.100746	0.0903352	0.103807	0.0998486	0.116282	0.119254	0.127982	0.105988	0.135266	0.0711786	0.0762302	0.100213	0.104147	0.10811	0.102994	0.109039	0.112723	0.134635	0.133605	0.112847
Resident_62250	0.130993	0.0690063	0	0.0923783	0.0932443	0.0924643	0.100427	0.0959405	0.0921319	0.105654	0.107945	0.0726427	0.104392	0.0868233	0.118843	0.0901445	0.113492	0.105797	0.112793	0.0885166	0.0604149	0.0789249	0.0877889	0.100428	0.113954	0.116027	0.126555	0.0568134	0.0934888	0.0829609	0.0966312	0.0927848	0.109252	0.111784	0.120535	0.0989083	0.127824	0.0648396	0.0698957	0.0956516	0.0994118	0.10373	0.0986087	0.104154	0.108558	0.130811	0.13005	0.105558
Resident_126161	0.117018	0.0863958	0.0923783	0	0.0981078	0.0968847	0.0912522	0.0890556	0.0904206	0.0876813	0.0973711	0.115991	0.146793	0.129786	0.161055	0.133034	0.156014	0.148421	0.155839	0.132018	0.104169	0.122074	0.130948	0.143135	0.15655	0.158543	0.170121	0.10108	0.136865	0.12635	0.140051	0.136542	0.152527	0.154411	0.164204	0.141749	0.17153	0.104431	0.106312	0.121938	0.124687	0.127257	0.125522	0.127646	0.131302	0.147747	0.148717	0.148548
Resident_31868	0.11454	0.0945885	0.0932443	0.0981078	0	0.0968422	0.101627	0.100146	0.0988721	0.105374	0.110404	0.117884	0.147923	0.131026	0.161981	0.134433	0.157169	0.149489	0.156942	0.133532	0.106339	0.123768	0.132617	0.144474	0.157529	0.159744	0.171242	0.103323	0.138489	0.128109	0.141385	0.138401	0.153727	0.155817	0.165256	0.142901	0.172469	0.106211	0.1079	0.123066	0.125589	0.127581	0.126568	0.127983	0.131654	0.14744	0.148131	0.149878
Resident_35322	0.113906	0.0941756	0.0924643	0.0968847	0.0968422	0	0.100843	0.0981922	0.0971081	0.102889	0.10859	0.119724	0.149711	0.133065	0.164171	0.136409	0.159009	0.15127	0.158796	0.13533	0.10823	0.125558	0.134418	0.146398	0.159476	0.161729	0.172902	0.105164	0.140068	0.129872	0.143441	0.140277	0.155623	0.157548	0.167052	0.144573	0.174427	0.107549	0.109316	0.123784	0.125726	0.128125	0.126671	0.128723	0.132009	0.147986	0.147743	0.151654
Resident_126178	0.114827	0.0930783	0.100427	0.0912522	0.101627	0.100843	0	0.0887919	0.0914899	0.0923197	0.0974016	0.129112	0.160301	0.142883	0.174811	0.14616	0.169882	0.161775	0.168338	0.144609	0.117178	0.135229	0.143579	0.156753	0.170017	0.172581	0.182849	0.11412	0.150259	0.139625	0.1527	0.149524	0.165277	0.168286	0.177133	0.154089	0.184057	0.115935	0.117651	0.131543	0.133622	0.135647	0.134511	0.136204	0.139689	0.155079	0.153229	0.161137
Resident_126167	0.116324	0.0882956	0.0959405	0.0890556	0.100146	0.0981922	0.0887919	0	0.086473	0.091197	0.0961073	0.124008	0.155365	0.137947	0.169973	0.140964	0.16475	0.156908	0.163528	0.139492	0.112091	0.130111	0.138565	0.151463	0.164876	0.167529	0.177751	0.108903	0.145135	0.134427	0.147563	0.144475	0.160222	0.163111	0.172066	0.149241	0.179153	0.111047	0.113128	0.128028	0.130288	0.132579	0.131108	0.132992	0.136334	0.152258	0.15094	0.156192
Resident_126169	0.11715	0.0872396	0.0921319	0.0904206	0.0988721	0.0971081	0.0914899	0.086473	0	0.0936444	0.100148	0.119028	0.15001	0.13282	0.164692	0.136038	0.159572	0.151594	0.158136	0.134284	0.10727	0.125129	0.13355	0.146498	0.159803	0.162348	0.172551	0.104053	0.139891	0.129357	0.142468	0.139282	0.155135	0.158013	0.166687	0.144032	0.173923	0.106427	0.108562	0.124363	0.12656	0.128985	0.127386	0.129572	0.132983	0.149489	0.147991	0.150787
Resident_126163	0.11592	0.0977393	0.105654	0.0876813	0.105374	0.102889	0.0923197	0.091197	0.0936444	0	0.0940609	0.135871	0.16742	0.149851	0.182004	0.152982	0.176869	0.168837	0.175228	0.151553	0.12398	0.142206	0.150581	0.163562	0.177087	0.179576	0.189754	0.120814	0.157437	0.146416	0.159684	0.156458	0.172295	0.175204	0.184221	0.161031	0.191379	0.122297	0.123711	0.136932	0.138925	0.1412	0.140016	0.141453	0.144778	0.159108	0.15772	0.168258
Resident_126158	0.124145	0.0999061	0.107945	0.0973711	0.110404	0.10859	0.0974016	0.0961073	0.100148	0.0940609	0	0.135046	0.166779	0.149071	0.18133	0.152313	0.176258	0.168327	0.174618	0.150804	0.1229	0.141311	0.149717	0.162893	0.176387	0.178821	0.189254	0.11977	0.156499	0.145629	0.158943	0.155592	0.171522	0.174329	0.183435	0.160352	0.19055	0.122062	0.12391	0.138166	0.140568	0.143099	0.141617	0.143295	0.147333	0.162607	0.160873	0.167516
typeC_26626	0.169902	0.0799058	0.0726427	0.115991	0.117884	0.119724	0.129112	0.124008	0.119028	0.135871	0.135046	0	0.0703967	0.0586535	0.0814489	0.0606055	0.0789373	0.0711494	0.0772825	0.0590558	0.0427079	0.0548104	0.0612087	0.0719768	0.0822452	0.0822405	0.0906761	0.0394468	0.0651005	0.0579709	0.0673729	0.0668561	0.0774255	0.0802881	0.086313	0.0694463	0.0921173	0.0552533	0.0624661	0.0943936	0.0999384	0.106717	0.0991326	0.107031	0.112779	0.138461	0.138434	0.0712388
typeC_26627	0.200659	0.111938	0.104392	0.146793	0.147923	0.149711	0.160301	0.155365	0.15001	0.16742	0.166779	0.0703967	0	0.0746152	0.0835558	0.074719	0.0856389	0.0781247	0.0820487	0.0739716	0.0721777	0.0757251	0.0792685	0.0867476	0.0925201	0.0896554	0.0959271	0.0700415	0.0815441	0.0782903	0.0818021	0.0865922	0.0887717	0.0910212	0.0948764	0.0831603	0.0977667	0.0866574	0.0923692	0.121312	0.126493	0.132833	0.126074	0.13321	0.139044	0.163673	0.164328	0.0787165
typeC_88353	0.1837	0.0942983	0.0868233	0.129786	0.131026	0.133065	0.142883	0.137947	0.13282	0.149851	0.149071	0.0586535	0.0746152	0	0.0832345	0.066849	0.08213	0.0744787	0.0800535	0.0656514	0.0561845	0.0638672	0.0686572	0.0779675	0.0861543	0.0848419	0.0923654	0.0533706	0.0719702	0.0664841	0.0732308	0.0751795	0.0819121	0.0842603	0.08927	0.0746857	0.0938722	0.0694777	0.0759363	0.106493	0.111658	0.118289	0.110926	0.118225	0.123968	0.149719	0.14991	0.074683
typeC_26619	0.214996	0.126543	0.118843	0.161055	0.161981	0.164171	0.174811	0.169973	0.164692	0.182004	0.18133	0.0814489	0.0835558	0.0832345	0	0.0830796	0.0899492	0.0834667	0.0865256	0.0829541	0.0853121	0.0866939	0.088974	0.0960517	0.0992797	0.0953799	0.101246	0.0836762	0.0913168	0.0891087	0.0904076	0.0969852	0.0963529	0.0981258	0.100463	0.0911443	0.102108	0.100778	0.106041	0.134143	0.139169	0.145344	0.138811	0.145767	0.151481	0.175946	0.177032	0.0838609
typeC_45800	0.18703	0.0975861	0.0901445	0.133034	0.134433	0.136409	0.14616	0.140964	0.136038	0.152982	0.152313	0.0606055	0.074719	0.066849	0.0830796	0	0.081413	0.0752604	0.0799756	0.0670659	0.0591497	0.0669065	0.0710426	0.0808766	0.0883217	0.0865875	0.0940457	0.0566401	0.0751079	0.0691305	0.0754675	0.0780929	0.0842132	0.0866887	0.0913405	0.0768511	0.0955331	0.0726573	0.0789691	0.109336	0.11463	0.121151	0.114139	0.121498	0.127104	0.152523	0.152674	0.0752941
typeC_45804	0.210201	0.121102	0.113492	0.156014	0.157169	0.159009	0.169882	0.16475	0.159572	0.176869	0.176258	0.0789373	0.0856389	0.08213	0.0899492	0.081413	0	0.0850627	0.0885652	0.0818309	0.0806574	0.084319	0.0871383	0.095347	0.10007	0.0963613	0.102904	0.0790998	0.0907984	0.0867196	0.0896303	0.0948839	0.0971598	0.0985028	0.102283	0.0904145	0.104184	0.0954565	0.101198	0.129959	0.134975	0.141528	0.13473	0.142012	0.147394	0.17205	0.17319	0.0853683
typeC_26620	0.202302	0.113283	0.105797	0.148421	0.149489	0.15127	0.161775	0.156908	0.151594	0.168837	0.168327	0.0711494	0.0781247	0.0744787	0.0834667	0.0752604	0.0850627	0	0.0821063	0.0746016	0.0734008	0.0765112	0.0798038	0.0878222	0.0928445	0.0899841	0.0965761	0.0712204	0.0824537	0.0792316	0.082365	0.0875302	0.089541	0.0915409	0.0950568	0.0836524	0.0978375	0.0879701	0.0936159	0.122633	0.12761	0.134063	0.127086	0.134276	0.140079	0.165085	0.16577	0.0780736
typeC_26623	0.210537	0.120149	0.112793	0.155839	0.156942	0.158796	0.168338	0.163528	0.158136	0.175228	0.174618	0.0772825	0.0820487	0.0800535	0.0865256	0.0799756	0.0885652	0.0821063	0	0.0790875	0.0796582	0.0828029	0.084543	0.0930356	0.0971809	0.093712	0.0985106	0.0780768	0.0883875	0.084885	0.0865373	0.0924463	0.0933001	0.0960672	0.098153	0.0873381	0.0996833	0.094511	0.100349	0.129017	0.134014	0.140814	0.133833	0.14111	0.146951	0.171876	0.170852	0.0818175
typeC_26617	0.186566	0.0957961	0.0885166	0.132018	0.133532	0.13533	0.144609	0.139492	0.134284	0.151553	0.150804	0.0590558	0.0739716	0.0656514	0.0829541	0.0670659	0.0818309	0.0746016	0.0790875	0	0.0576528	0.0650464	0.0695905	0.0795204	0.0877082	0.0861769	0.0930038	0.0546482	0.0731281	0.0676762	0.0739537	0.0760414	0.0823675	0.0857694	0.0901348	0.0755393	0.0943798	0.0708504	0.0775069	0.108274	0.1137	0.12032	0.112767	0.120581	0.126223	0.151878	0.151302	0.073879
typeB1_Z124047	0.157921	0.0673958	0.0604149	0.104169	0.106339	0.10823	0.117178	0.112091	0.10727	0.12398	0.1229	0.0427079	0.0721777	0.0561845	0.0853121	0.0591497	0.0806574	0.0734008	0.0796582	0.0576528	0	0.0475727	0.0552859	0.0672167	0.0790874	0.081665	0.0906549	0.0274598	0.0613083	0.0520462	0.0642639	0.0608833	0.0754741	0.0782059	0.0857137	0.0665221	0.0922709	0.042841	0.0507834	0.0841896	0.0898889	0.096839	0.0889214	0.0972762	0.103071	0.128826	0.128515	0.0729693
typeB1_Z78581	0.17609	0.0861404	0.0789249	0.122074	0.123768	0.125558	0.135229	0.130111	0.125129	0.142206	0.141311	0.0548104	0.0757251	0.0638672	0.0866939	0.0669065	0.084319	0.0765112	0.0828029	0.0650464	0.0475727	0	0.0621653	0.0709964	0.0797774	0.0826452	0.0905596	0.0453866	0.0670518	0.0614745	0.069311	0.0697169	0.0781168	0.0813996	0.0866209	0.0703696	0.0921493	0.0616621	0.0686029	0.099685	0.105297	0.112067	0.10441	0.112265	0.118014	0.143579	0.143909	0.076775
typeB1_Z32005	0.185409	0.0947805	0.0877889	0.130948	0.132617	0.134418	0.143579	0.138565	0.13355	0.150581	0.149717	0.0612087	0.0792685	0.0686572	0.088974	0.0710426	0.0871383	0.0798038	0.084543	0.0695905	0.0552859	0.0621653	0	0.0755418	0.0828712	0.0843636	0.0907447	0.0536075	0.0722148	0.0666685	0.0723345	0.0749721	0.0809041	0.0841275	0.0880779	0.0733187	0.0870509	0.0698873	0.0766723	0.107401	0.112786	0.119478	0.112034	0.11985	0.12568	0.151288	0.150723	0.0791948
typeB1_Z78580	0.19759	0.107755	0.100428	0.143135	0.144474	0.146398	0.156753	0.151463	0.146498	0.163562	0.162893	0.0719768	0.0867476	0.0779675	0.0960517	0.0808766	0.095347	0.0878222	0.0930356	0.0795204	0.0672167	0.0709964	0.0755418	0	0.0849236	0.0912598	0.0977754	0.0658172	0.0791746	0.0765189	0.0815163	0.0828014	0.0877551	0.0904226	0.0952429	0.0819675	0.0996789	0.0825682	0.089002	0.118978	0.124312	0.130757	0.123176	0.131238	0.136691	0.162009	0.162742	0.0879857
typeB1_Z124038	0.211117	0.121422	0.113954	0.15655	0.157529	0.159476	0.170017	0.164876	0.159803	0.177087	0.176387	0.0822452	0.0925201	0.0861543	0.0992797	0.0883217	0.10007	0.0928445	0.0971809	0.0877082	0.0790874	0.0797774	0.0828712	0.0849236	0	0.0945006	0.100109	0.0788061	0.0870162	0.0855463	0.0882853	0.0914675	0.0931893	0.0954317	0.0990389	0.0870344	0.101868	0.0958779	0.10169	0.130437	0.135797	0.142106	0.134889	0.14251	0.148029	0.172695	0.173579	0.0934082
typeB2_Z40882	0.212908	0.123714	0.116027	0.158543	0.159744	0.161729	0.172581	0.167529	0.162348	0.179576	0.178821	0.0822405	0.0896554	0.0848419	0.0953799	0.0865875	0.0963613	0.0899841	0.093712	0.0861769	0.081665	0.0826452	0.0843636	0.0912598	0.0945006	0	0.0897779	0.0796941	0.0830759	0.0822638	0.0823233	0.0899237	0.087174	0.089217	0.0914837	0.086546	0.0914952	0.0978959	0.103252	0.132024	0.137067	0.143783	0.136702	0.143868	0.149725	0.174557	0.175753	0.0900549
typeB2_Z31884	0.225571	0.133779	0.126555	0.170121	0.171242	0.172902	0.182849	0.177751	0.172551	0.189754	0.189254	0.0906761	0.0959271	0.0923654	0.101246	0.0940457	0.102904	0.0965761	0.0985106	0.0930038	0.0906549	0.0905596	0.0907447	0.0977754	0.100109	0.0897779	0	0.0887791	0.0897598	0.0894799	0.0873565	0.0951722	0.0914566	0.094635	0.0934784	0.0920636	0.0935474	0.10732	0.113073	0.142008	0.14687	0.15387	0.14666	0.153947	0.159779	0.184763	0.184162	0.0956335
typeB2_Z92362	0.154776	0.0639241	0.0568134	0.10108	0.103323	0.105164	0.11412	0.108903	0.104053	0.120814	0.11977	0.0394468	0.0700415	0.0533706	0.0836762	0.0566401	0.0790998	0.0712204	0.0780768	0.0546482	0.0274598	0.0453866	0.0536075	0.0658172	0.0788061	0.0796941	0.0887791	0	0.0577787	0.0487873	0.0614345	0.057806	0.0727399	0.0760115	0.0833935	0.0648039	0.0904086	0.0394514	0.0475932	0.0814405	0.0873197	0.0942289	0.0863372	0.0946288	0.100409	0.126366	0.125924	0.0708143
typeB2_Z124036	0.191121	0.100746	0.0934888	0.136865	0.138489	0.140068	0.150259	0.145135	0.139891	0.157437	0.156499	0.0651005	0.0815441	0.0719702	0.0913168	0.0751079	0.0907984	0.0824537	0.0883875	0.0731281	0.0613083	0.0670518	0.0722148	0.0791746	0.0870162	0.0830759	0.0897598	0.0577787	0	0.0681223	0.0733461	0.0748322	0.0788581	0.0831663	0.0868481	0.0780775	0.0911749	0.0755959	0.0822361	0.112968	0.118314	0.124921	0.117308	0.12544	0.130867	0.156735	0.156984	0.0827744
typeB2_Z92354	0.180661	0.0903352	0.0829609	0.12635	0.128109	0.129872	0.139625	0.134427	0.129357	0.146416	0.145629	0.0579709	0.0782903	0.0664841	0.0891087	0.0691305	0.0867196	0.0792316	0.084885	0.0676762	0.0520462	0.0614745	0.0666685	0.0765189	0.0855463	0.0822638	0.0894799	0.0487873	0.0681223	0	0.0701657	0.0710659	0.078607	0.0815081	0.0866327	0.0738453	0.090957	0.0653232	0.0721875	0.103643	0.109133	0.115967	0.108203	0.116154	0.121976	0.147727	0.147672	0.0790188
typeB2_Z124043	0.194886	0.103807	0.0966312	0.140051	0.141385	0.143441	0.1527	0.147563	0.142468	0.159684	0.158943	0.0673729	0.0818021	0.0732308	0.0904076	0.0754675	0.0896303	0.082365	0.0865373	0.0739537	0.0642639	0.069311	0.0723345	0.0815163	0.0882853	0.0823233	0.0873565	0.0614345	0.0733461	0.0701657	0	0.0775718	0.0800414	0.0835078	0.0864222	0.0772911	0.0857386	0.0788187	0.0851592	0.11526	0.120685	0.127539	0.119936	0.127866	0.133496	0.15898	0.158529	0.0819645
typeB2_Z92367	0.191844	0.0998486	0.0927848	0.136542	0.138401	0.140277	0.149524	0.144475	0.139282	0.156458	0.155592	0.0668561	0.0865922	0.0751795	0.0969852	0.0780929	0.0948839	0.0875302	0.0924463	0.0760414	0.0608833	0.0697169	0.0749721	0.0828014	0.0914675	0.0899237	0.0951722	0.057806	0.0748322	0.0710659	0.0775718	0	0.0847381	0.0873982	0.0928039	0.0818764	0.0977489	0.0747439	0.0819332	0.113452	0.118796	0.12562	0.117525	0.126091	0.131793	0.157785	0.157218	0.0866807
typeB2_Z92365	0.207609	0.116282	0.109252	0.152527	0.153727	0.155623	0.165277	0.160222	0.155135	0.172295	0.171522	0.0774255	0.0887717	0.0819121	0.0963529	0.0842132	0.0971598	0.089541	0.0933001	0.0823675	0.0754741	0.0781168	0.0809041	0.0877551	0.0931893	0.087174	0.0914566	0.0727399	0.0788581	0.078607	0.0800414	0.0847381	0	0.0886922	0.0906521	0.0846431	0.0926485	0.0907238	0.0970758	0.126752	0.132248	0.138821	0.1312	0.13906	0.144819	0.169915	0.169343	0.0887302
typeB2_Z92363	0.209092	0.119254	0.111784	0.154411	0.155817	0.157548	0.168286	0.163111	0.158013	0.175204	0.174329	0.0802881	0.0910212	0.0842603	0.0981258	0.0866887	0.0985028	0.0915409	0.0960672	0.0857694	0.0782059	0.0813996	0.0841275	0.0904226	0.0954317	0.089217	0.094635	0.0760115	0.0831663	0.0815081	0.0835078	0.0873982	0.0886922	0	0.0936552	0.0877851	0.0963693	0.0938268	0.0994607	0.128867	0.133851	0.140464	0.133099	0.140754	0.146598	0.171726	0.172567	0.0917599
typeB2_Z78595	0.219559	0.127982	0.120535	0.164204	0.165256	0.167052	0.177133	0.172066	0.166687	0.184221	0.183435	0.086313	0.0948764	0.08927	0.100463	0.0913405	0.102283	0.0950568	0.098153	0.0901348	0.0857137	0.0866209	0.0880779	0.0952429	0.0990389	0.0914837	0.0934784	0.0833935	0.0868481	0.0866327	0.0864222	0.0928039	0.0906521	0.0936552	0	0.0904365	0.0953631	0.101732	0.107737	0.137305	0.142192	0.148889	0.141665	0.149268	0.154656	0.180084	0.179361	0.0943835
typeB1_Z88344	0.195814	0.105988	0.0989083	0.141749	0.142901	0.144573	0.154089	0.149241	0.144032	0.161031	0.160352	0.0694463	0.0831603	0.0746857	0.0911443	0.0768511	0.0904145	0.0836524	0.0873381	0.0755393	0.0665221	0.0703696	0.0733187	0.0819675	0.0870344	0.086546	0.0920636	0.0648039	0.0780775	0.0738453	0.0772911	0.0818764	0.0846431	0.0877851	0.0904365	0	0.0935871	0.0812134	0.0873942	0.117194	0.121922	0.128793	0.121553	0.129056	0.134821	0.160011	0.159307	0.0826959
typeB2_Z32009	0.227133	0.135266	0.127824	0.17153	0.172469	0.174427	0.184057	0.179153	0.173923	0.191379	0.19055	0.0921173	0.0977667	0.0938722	0.102108	0.0955331	0.104184	0.0978375	0.0996833	0.0943798	0.0922709	0.0921493	0.0870509	0.0996789	0.101868	0.0914952	0.0935474	0.0904086	0.0911749	0.090957	0.0857386	0.0977489	0.0926485	0.0963693	0.0953631	0.0935871	0	0.108755	0.11471	0.143288	0.148416	0.155285	0.148036	0.155644	0.161228	0.186034	0.18515	0.097183
Transient_28549	0.154261	0.0711786	0.0648396	0.104431	0.106211	0.107549	0.115935	0.111047	0.106427	0.122297	0.122062	0.0552533	0.0866574	0.0694777	0.100778	0.0726573	0.0954565	0.0879701	0.094511	0.0708504	0.042841	0.0616621	0.0698873	0.0825682	0.0958779	0.0978959	0.10732	0.0394514	0.0755959	0.0653232	0.0788187	0.0747439	0.0907238	0.0938268	0.101732	0.0812134	0.108755	0	0.0560757	0.0845729	0.0890566	0.0945989	0.0880556	0.0944884	0.100009	0.123118	0.122325	0.0874552
Transient_40246	0.153741	0.0762302	0.0698957	0.106312	0.1079	0.109316	0.117651	0.113128	0.108562	0.123711	0.12391	0.0624661	0.0923692	0.0759363	0.106041	0.0789691	0.101198	0.0936159	0.100349	0.0775069	0.0507834	0.0686029	0.0766723	0.089002	0.10169	0.103252	0.113073	0.0475932	0.0822361	0.0721875	0.0851592	0.0819332	0.0970758	0.0994607	0.107737	0.0873942	0.11471	0.0560757	0	0.0858142	0.0889621	0.0947409	0.0890676	0.0949999	0.100026	0.121523	0.121106	0.0934407
Transient_93820	0.161858	0.100213	0.0956516	0.121938	0.123066	0.123784	0.131543	0.128028	0.124363	0.136932	0.138166	0.0943936	0.121312	0.106493	0.134143	0.109336	0.129959	0.122633	0.129017	0.108274	0.0841896	0.099685	0.107401	0.118978	0.130437	0.132024	0.142008	0.0814405	0.112968	0.103643	0.11526	0.113452	0.126752	0.128867	0.137305	0.117194	0.143288	0.0845729	0.0858142	0	0.102693	0.105968	0.104653	0.106249	0.109884	0.12481	0.125594	0.12281
Transient_67975	0.162544	0.104147	0.0994118	0.124687	0.125589	0.125726	0.133622	0.130288	0.12656	0.138925	0.140568	0.0999384	0.126493	0.111658	0.139169	0.11463	0.134975	0.12761	0.134014	0.1137	0.0898889	0.105297	0.112786	0.124312	0.135797	0.137067	0.14687	0.0873197	0.118314	0.109133	0.120685	0.118796	0.132248	0.133851	0.142192	0.121922	0.148416	0.0890566	0.0889621	0.102693	0	0.107298	0.104353	0.106751	0.110663	0.124715	0.124895	0.127868
Transient_57919	0.162975	0.10811	0.10373	0.127257	0.127581	0.128125	0.135647	0.132579	0.128985	0.1412	0.143099	0.106717	0.132833	0.118289	0.145344	0.121151	0.141528	0.134063	0.140814	0.12032	0.096839	0.112067	0.119478	0.130757	0.142106	0.143783	0.15387	0.0942289	0.124921	0.115967	0.127539	0.12562	0.138821	0.140464	0.148889	0.128793	0.155285	0.0945989	0.0947409	0.105968	0.107298	0	0.108238	0.109117	0.111474	0.124861	0.124738	0.134406
Transient_62471	0.164981	0.102994	0.0986087	0.125522	0.126568	0.126671	0.134511	0.131108	0.127386	0.140016	0.141617	0.0991326	0.126074	0.110926	0.138811	0.114139	0.13473	0.127086	0.133833	0.112767	0.0889214	0.10441	0.112034	0.123176	0.134889	0.136702	0.14666	0.0863372	0.117308	0.108203	0.119936	0.117525	0.1312	0.133099	0.141665	0.121553	0.148036	0.0880556	0.0890676	0.104653	0.104353	0.108238	0	0.108883	0.111963	0.127571	0.127614	0.127053
Transient_79751	0.163701	0.109039	0.104154	0.127646	0.127983	0.128723	0.136204	0.132992	0.129572	0.141453	0.143295	0.107031	0.13321	0.118225	0.145767	0.121498	0.142012	0.134276	0.14111	0.120581	0.0972762	0.112265	0.11985	0.131238	0.14251	0.143868	0.153947	0.0946288	0.12544	0.116154	0.127866	0.126091	0.13906	0.140754	0.149268	0.129056	0.155644	0.0944884	0.0949999	0.106249	0.106751	0.109117	0.108883	0	0.112211	0.12448	0.125425	0.134711
Transient_57910	0.166458	0.112723	0.108558	0.131302	0.131654	0.132009	0.139689	0.136334	0.132983	0.144778	0.147333	0.112779	0.139044	0.123968	0.151481	0.127104	0.147394	0.140079	0.146951	0.126223	0.103071	0.118014	0.12568	0.136691	0.148029	0.149725	0.159779	0.100409	0.130867	0.121976	0.133496	0.131793	0.144819	0.146598	0.154656	0.134821	0.161228	0.100009	0.100026	0.109884	0.110663	0.111474	0.111963	0.112211	0	0.127347	0.1266	0.140376
Transient_79759	0.176443	0.134635	0.130811	0.147747	0.14744	0.147986	0.155079	0.152258	0.149489	0.159108	0.162607	0.138461	0.163673	0.149719	0.175946	0.152523	0.17205	0.165085	0.171876	0.151878	0.128826	0.143579	0.151288	0.162009	0.172695	0.174557	0.184763	0.126366	0.156735	0.147727	0.15898	0.157785	0.169915	0.171726	0.180084	0.160011	0.186034	0.123118	0.121523	0.12481	0.124715	0.124861	0.127571	0.12448	0.127347	0	0.13587	0.165705
Transient_94446	0.177096	0.133605	0.13005	0.148717	0.148131	0.147743	0.153229	0.15094	0.147991	0.15772	0.160873	0.138434	0.164328	0.14991	0.177032	0.152674	0.17319	0.16577	0.170852	0.151302	0.128515	0.143909	0.150723	0.162742	0.173579	0.175753	0.184162	0.125924	0.156984	0.147672	0.158529	0.157218	0.169343	0.172567	0.179361	0.159307	0.18515	0.122325	0.121106	0.125594	0.124895	0.124738	0.127614	0.125425	0.1266	0.13587	0	0.16499
typeC_26614	0.203219	0.112847	0.105558	0.148548	0.149878	0.151654	0.161137	0.156192	0.150787	0.168258	0.167516	0.0712388	0.0787165	0.074683	0.0838609	0.0752941	0.0853683	0.0780736	0.0818175	0.073879	0.0729693	0.076775	0.0791948	0.0879857	0.0934082	0.0900549	0.0956335	0.0708143	0.0827744	0.0790188	0.0819645	0.0866807	0.0887302	0.0917599	0.0943835	0.0826959	0.097183	0.0874552	0.0934407	0.12281	0.127868	0.134406	0.127053	0.134711	0.140376	0.165705	0.16499	0
Resident_157515	0	0.130233	0.130723	0.117016	0.114338	0.113655	0.114614	0.116	0.116909	0.115602	0.124039	0.169572	0.200324	0.183362	0.214832	0.186727	0.210111	0.201796	0.210081	0.18623	0.157516	0.17568	0.185042	0.1973	0.21099	0.212672	0.225058	0.154404	0.190668	0.180423	0.194604	0.191661	0.207251	0.208819	0.219252	0.195667	0.226928	0.153931	0.153366	0.161694	0.162615	0.162849	0.164727	0.163408	0.166215	0.17627	0.176609	0.20309
Resident_126165	0.130233	0	0.0689253	0.0862666	0.0941528	0.0938885	0.0927588	0.088071	0.086749	0.0974284	0.0996599	0.0798535	0.111782	0.094164	0.126554	0.0975853	0.121306	0.112928	0.119923	0.0957943	0.0672394	0.085952	0.0947295	0.107674	0.12139	0.123702	0.133442	0.0638422	0.100482	0.0902435	0.103915	0.0998467	0.116157	0.11906	0.12775	0.106068	0.135132	0.0712723	0.0761976	0.100118	0.104248	0.108295	0.103001	0.109027	0.112769	0.134714	0.133547	0.11296
Resident_62250	0.130723	0.0689253	0	0.0921908	0.0929419	0.0922003	0.10008	0.0957879	0.091861	0.105348	0.107639	0.0728001	0.104527	0.0868975	0.11912	0.0903769	0.113779	0.105702	0.112832	0.0887023	0.0604594	0.0789981	0.0877816	0.100588	0.114186	0.116328	0.126499	0.0569607	0.093429	0.0831196	0.096822	0.0931088	0.109298	0.111867	0.120568	0.09917	0.127957	0.0649107	0.0700087	0.095513	0.0994369	0.103777	0.0986115	0.104133	0.1086	0.130798	0.130084	0.105938
Resident_126161	0.117016	0.0862666	0.0921908	0	0.0977808	0.0966065	0.0910645	0.0886685	0.089925	0.0874251	0.0970345	0.115807	0.146771	0.129616	0.161165	0.133071	0.156173	0.148031	0.155587	0.131983	0.103996	0.121916	0.130796	0.142985	0.156511	0.158552	0.169837	0.100933	0.136554	0.126234	0.140057	0.136636	0.152268	0.154312	0.164052	0.141885	0.171412	0.104381	0.106204	0.121879	0.124781	0.127312	0.12536	0.127494	0.131179	0.147811	0.148642	0.148587
Resident_31868	0.114338	0.0941528	0.0929419	0.0977808	0	0.0965766	0.101239	0.099672	0.0984218	0.104894	0.109793	0.117706	0.147767	0.130911	0.162096	0.134375	0.157251	0.14921	0.156593	0.1334	0.10606	0.123609	0.132396	0.14432	0.157543	0.159533	0.170828	0.103118	0.138095	0.127884	0.14127	0.138307	0.153486	0.155651	0.165094	0.14287	0.172226	0.10604	0.107635	0.122791	0.125411	0.127497	0.126222	0.128025	0.131437	0.147339	0.147855	0.149977
Resident_35322	0.113655	0.0938885	0.0922003	0.0966065	0.0965766	0	0.100616	0.0977545	0.0966943	0.102551	0.108163	0.119519	0.149424	0.132869	0.164062	0.136149	0.15901	0.150878	0.158502	0.135189	0.107977	0.12538	0.134158	0.146216	0.159353	0.161677	0.172588	0.104975	0.139681	0.129731	0.143383	0.140203	0.155478	0.157369	0.166893	0.144618	0.174212	0.107377	0.109041	0.123501	0.125501	0.127835	0.126375	0.128554	0.131704	0.147926	0.147611	0.151672
Resident_126178	0.114614	0.0927588	0.10008	0.0910645	0.101239	0.100616	0	0.0884041	0.091069	0.0920996	0.0970475	0.128727	0.159807	0.14247	0.174515	0.145909	0.169737	0.161069	0.167773	0.144286	0.116758	0.134819	0.143161	0.156357	0.169845	0.17228	0.182267	0.113748	0.149629	0.139252	0.152473	0.149284	0.164871	0.167855	0.176683	0.154003	0.183602	0.115804	0.117358	0.131376	0.133636	0.135453	0.134143	0.135915	0.139362	0.155021	0.153222	0.160945
[truncated: 3,977 more rows]
