# Supplementary material for: Genome-culture coevolution promotes rapid divergence of killer whale ecotypes
Source: Nat Commun. 2016 May 31;7:11693. doi: 10.1038/ncomms11693 (PMC4895049; doi:10.1038/ncomms11693)
Supplement: Supplementary Data 4 — Pairwise relatedness estimates [file ncomms11693-s5.xlsx]

## Sheet: res
Supplementary Data 4. Pairwise relatedness estimates
The first column contains the information of about which individuals was used for the analysis. Numbers 0-49 relate to the samples shown in the far right box.
The next three columns are the maximum likelihood (ML) estimate of the relatedness coefficients.
The fifth column is the log of the likelihood of the ML estimate.
The sixth column is the number of iterations of the maximization algorithm that was used to find the MLE. Note that in some cases nIter is -1. This indicates that values on the boundary of the parameter space had a higher likelihood than the values achieved using the EM-algorithm (ML methods sometimes have trouble finding the ML estimate when it is on the boundary of the parameter space, and we t…
The seventh column is fraction of non-missing sites, i.e. the fraction of sites where data was available for both individuals, and where the minor allele frequency (MAF) was >0.05.
Pair	k0	k1	k2	loglh	nIter	coverage
(0,1)	0.34	0.25	0.41	-1.51766e+06	10	0.30796			0	resident	157515
(0,2)	0.27	0.33	0.4	-1.32531e+06	10	0.274901			1	resident	126165
(0,3)	0.33	0.24	0.42	-2.38551e+06	7	0.465566			2	resident	62250
(0,4)	0.26	0.32	0.42	-2.39575e+06	7	0.47106			3	resident	126161
(0,5)	0.28	0.31	0.4	-2.46528e+06	8	0.479801			4	resident	31868
(0,6)	0.32	0.27	0.41	-2.62792e+06	10	0.502696			5	resident	35322
(0,7)	0.34	0.28	0.39	-2.55204e+06	10	0.489901			6	resident	126178
(0,8)	0.33	0.28	0.39	-2.47141e+06	10	0.477884			7	resident	126167
(0,9)	0.38	0.21	0.41	-2.73306e+06	10	0.514705			8	resident	126169
(0,10)	0.35	0.27	0.38	-2.64797e+06	10	0.498228			9	resident	126163
(0,11)	1	0	0	-1.12936e+06	6	0.234007			10	resident	126158
(0,12)	1	0	0	-2.27257e+06	-1	0.441376			11	type C	26626
(0,13)	1	0	0	-1.71367e+06	-1	0.346529			12	type C	26627
(0,14)	1	0	0	-2.66402e+06	-1	0.50265			13	type C	88353
(0,15)	1	0	0	-1.80288e+06	-1	0.36161			14	type C	26619
(0,16)	1	0	0	-2.39749e+06	-1	0.461301			15	type C	45800
(0,17)	1	0	0	-2.31722e+06	6	0.449382			16	type C	45804
(0,18)	1	0	0	-2.49375e+06	-1	0.479436			17	type C	26620
(0,19)	1	0	0	-1.74527e+06	-1	0.351044			18	type C	26623
(0,20)	1	0	0	-460084	-1	0.095752			19	type C	26617
(0,21)	1	0	0	-1.34104e+06	-1	0.273313			20	type B1	B1_Z124047
(0,22)	1	0	0	-1.67045e+06	-1	0.337076			21	type B1	B1_Z78581
(0,23)	1	0	0	-1.95975e+06	-1	0.383096			22	type B1	B1_Z32005
(0,24)	1	0	0	-2.38636e+06	3	0.45566			23	type B1	B1_Z78580
(0,25)	1	0	0	-2.55996e+06	5	0.486004			24	type B1	B1_Z124038
(0,26)	1	0	0	-2.78578e+06	-1	0.519906			25	type B2	B2_Z40882
(0,27)	1	0	0	-350566	-1	0.074644			26	type B1	B2_Z31884
(0,28)	1	0	0	-1.77596e+06	-1	0.348251			27	type B2	B2_Z92362
(0,29)	1	0	0	-1.45152e+06	-1	0.296317			28	type B2	B2_Z124036
(0,30)	1	0	0	-1.98312e+06	-1	0.393171			29	type B2	B2_Z92354
(0,31)	1	0	0	-1.57465e+06	-1	0.312658			30	type B2	B2_Z124043
(0,32)	1	0	0	-2.27581e+06	-1	0.438035			31	type B2	B2_Z92367
(0,33)	1	0	0	-2.31221e+06	-1	0.446039			32	type B2	B2_Z92365
(0,34)	1	0	0	-2.56539e+06	-1	0.483883			33	type B2	B2_Z92363
(0,35)	1	0	0	-2.08498e+06	-1	0.412928			34	type B2	B2_Z78595
(0,36)	1	0	0	-2.80437e+06	-1	0.521861			35	type B1	B1_Z88344
(0,37)	0.91	0.01	0.08	-839421	10	0.168455			36	type B2	B2_Z32009
(0,38)	1	0	0	-3.28192e+06	-1	0.573485			37	Transient	28549
(0,39)	0.88	0.03	0.09	-1.18155e+06	10	0.234206			38	type B1	B1_Z73077
(0,40)	0.89	0	0.11	-2.13873e+06	10	0.401851			39	Transient	40246
(0,41)	0.89	0.01	0.11	-2.30947e+06	10	0.432452			40	Transient	93820
(0,42)	0.88	0.01	0.11	-2.47648e+06	10	0.459574			41	Transient	67975
(0,43)	0.9	0	0.1	-2.23145e+06	10	0.419844			42	Transient	57919
(0,44)	0.88	0.01	0.11	-2.49775e+06	10	0.465285			43	Transient	62471
(0,45)	0.88	0.01	0.11	-2.58081e+06	10	0.473244			44	Transient	79751
(0,46)	0.89	0	0.11	-3.08496e+06	10	0.539507			45	Transient	57910
(0,47)	0.89	0.01	0.1	-3.0912e+06	10	0.543656			46	Transient	79759
(0,48)	0.89	0	0.11	-3.58076e+06	9	0.586165			47	Transient	94446
(0,49)	1	0	0	-2.3175e+06	-1	0.451467			48	Atlantic	Atlantic
(1,2)	0.3	0.15	0.55	-708948	9	0.17553			49	type C	26614
(1,3)	0	1	0	-1.13125e+06	-1	0.270151
(1,4)	0.32	0.15	0.53	-1.18098e+06	10	0.272291
(1,5)	0	1	0	-1.22714e+06	-1	0.278747
(1,6)	0	1	0	-1.2426e+06	-1	0.289275
(1,7)	0.13	0.18	0.69	-1.17379e+06	10	0.284649
(1,8)	0.14	0.23	0.64	-1.15645e+06	10	0.278886
(1,9)	0	1	0	-1.28193e+06	-1	0.294374
(1,10)	0.1	0.24	0.66	-1.19093e+06	10	0.283942
(1,11)	1	0	0	-560227	-1	0.146077
(1,12)	1	0	0	-1.08951e+06	4	0.261521
(1,13)	1	0	0	-835313	-1	0.211044
(1,14)	1	0	0	-1.24537e+06	5	0.289094
(1,15)	1	0	0	-852304	-1	0.214388
(1,16)	1	0	0	-1.09686e+06	5	0.263581
(1,17)	1	0	0	-1.10872e+06	-1	0.265535
(1,18)	1	0	0	-1.15147e+06	6	0.275161
(1,19)	1	0	0	-854585	-1	0.21455
(1,20)	1	0	0	-212677	-1	0.056401
(1,21)	1	0	0	-675553	4	0.172083
(1,22)	1	0	0	-790589	-1	0.200819
(1,23)	1	0	0	-967879	-1	0.233047
(1,24)	1	0	0	-1.13948e+06	-1	0.267787
(1,25)	1	0	0	-1.20133e+06	4	0.281328
(1,26)	1	0	0	-1.29584e+06	6	0.296917
(1,27)	1	0	0	-198188	-1	0.052436
(1,28)	1	0	0	-924791	-1	0.221385
(1,29)	1	0	0	-707806	-1	0.180912
(1,30)	1	0	0	-953866	-1	0.235454
(1,31)	1	0	0	-794359	-1	0.195119
(1,32)	1	0	0	-1.11762e+06	4	0.26335
(1,33)	1	0	0	-1.09816e+06	-1	0.26173
(1,34)	1	0	0	-1.22956e+06	-1	0.283544
(1,35)	1	0	0	-982187	5	0.242992
(1,36)	1	0	0	-1.30788e+06	-1	0.298271
(1,37)	0.92	0	0.08	-427560	10	0.105736
(1,38)	1	0	0	-1.48864e+06	-1	0.316279
(1,39)	1	0	0	-571029	-1	0.140152
(1,40)	0.91	0	0.09	-1.00519e+06	10	0.231307
(1,41)	0.91	0	0.09	-1.08148e+06	10	0.248006
(1,42)	0.9	0.01	0.09	-1.18888e+06	10	0.267371
(1,43)	0.9	0	0.1	-1.07985e+06	10	0.246966
(1,44)	0.91	0	0.09	-1.17846e+06	10	0.267534
(1,45)	0.9	0	0.1	-1.24948e+06	10	0.275842
(1,46)	0.9	0	0.1	-1.44762e+06	8	0.303932
(1,47)	0.89	0	0.1	-1.45132e+06	10	0.306138
(1,48)	0.91	0	0.09	-1.62576e+06	10	0.318363
(1,49)	1	0	0	-1.097e+06	4	0.264974
(2,3)	0	1	0	-1.03091e+06	-1	0.240637
(2,4)	0.24	0.24	0.51	-1.03594e+06	10	0.243544
(2,5)	0.09	0.45	0.45	-1.0635e+06	10	0.249529
(2,6)	0.31	0.19	0.5	-1.13049e+06	10	0.258381
(2,7)	0.32	0.18	0.5	-1.11493e+06	9	0.2561
(2,8)	0.33	0.13	0.54	-1.07876e+06	10	0.251614
(2,9)	0.32	0.19	0.48	-1.17091e+06	8	0.263269
(2,10)	0.32	0.19	0.49	-1.11866e+06	10	0.253473
(2,11)	1	0	0	-512524	6	0.135652
(2,12)	1	0	0	-975228	6	0.237017
(2,13)	1	0	0	-763621	-1	0.195151
(2,14)	1	0	0	-1.11164e+06	-1	0.260434
(2,15)	1	0	0	-777029	5	0.197686
(2,16)	1	0	0	-978026	-1	0.237423
(2,17)	1	0	0	-996905	-1	0.241322
(2,18)	1	0	0	-1.0235e+06	6	0.247463
(2,19)	1	0	0	-782113	4	0.198755
(2,20)	1	0	0	-183029	-1	0.049411
(2,21)	1	0	0	-598810	-1	0.155135
(2,22)	1	0	0	-707092	4	0.182083
(2,23)	1	0	0	-846069	-1	0.207274
(2,24)	1	0	0	-999523	4	0.238656
(2,25)	1	0	0	-1.06222e+06	-1	0.251745
(2,26)	1	0	0	-1.14549e+06	-1	0.265451
(2,27)	1	0	0	-193142	9	0.051905
(2,28)	1	0	0	-815187	-1	0.198696
(2,29)	1	0	0	-638594	6	0.165684
(2,30)	1	0	0	-848540	-1	0.212075
(2,31)	1	0	0	-694226	-1	0.173956
(2,32)	1	0	0	-984356	-1	0.23551
(2,33)	1	0	0	-968671	-1	0.234182
(2,34)	1	0	0	-1.08808e+06	-1	0.25403
(2,35)	1	0	0	-875143	-1	0.219008
(2,36)	1	0	0	-1.15591e+06	-1	0.26674
(2,37)	0.99	0.01	0	-386407	10	0.096792
(2,38)	1	0	0	-1.31611e+06	-1	0.283294
(2,39)	0.84	0.04	0.12	-514055	10	0.127925
(2,40)	0.87	0	0.13	-875376	10	0.204387
(2,41)	0.86	0.01	0.13	-948979	10	0.220261
(2,42)	0.85	0.01	0.14	-1.04247e+06	10	0.237818
(2,43)	0.86	0.01	0.13	-943900	10	0.219491
(2,44)	0.86	-0.02	0.16	-1.04087e+06	10	0.239506
(2,45)	0.85	0.02	0.13	-1.09899e+06	10	0.245974
(2,46)	0.86	0.01	0.13	-1.26888e+06	10	0.270309
(2,47)	0.86	0	0.14	-1.2749e+06	10	0.272736
(2,48)	0.86	0.01	0.13	-1.43547e+06	10	0.285682
(2,49)	1	0	0	-985006	-1	0.24039
(3,4)	0.33	0.15	0.52	-1.83048e+06	10	0.402394
(3,5)	0.33	0.16	0.52	-1.87506e+06	10	0.410059
(3,6)	0.17	0.25	0.58	-1.89844e+06	10	0.427543
(3,7)	0.18	0.21	0.62	-1.83077e+06	10	0.417509
(3,8)	0	1	0	-1.82592e+06	-1	0.40807
(3,9)	0	1	0	-1.96024e+06	-1	0.436633
(3,10)	0.15	0.23	0.62	-1.87556e+06	10	0.422543
(3,11)	1	0	0	-839416	-1	0.204763
(3,12)	1	0	0	-1.67472e+06	5	0.379141
(3,13)	1	0	0	-1.26643e+06	5	0.300064
(3,14)	1	0	0	-1.95048e+06	-1	0.427253
(3,15)	1	0	0	-1.32286e+06	-1	0.3114
(3,16)	1	0	0	-1.74821e+06	-1	0.392967
(3,17)	1	0	0	-1.70604e+06	5	0.385431
(3,18)	1	0	0	-1.81658e+06	-1	0.407612
(3,19)	1	0	0	-1.28768e+06	-1	0.303682
(3,20)	1	0	0	-337198	4	0.08301
(3,21)	1	0	0	-1.00338e+06	-1	0.239772
(3,22)	1	0	0	-1.22408e+06	-1	0.290778
(3,23)	1	0	0	-1.4544e+06	-1	0.331059
(3,24)	1	0	0	-1.7585e+06	-1	0.390326
(3,25)	1	0	0	-1.88014e+06	4	0.414816
(3,26)	1	0	0	-2.03456e+06	-1	0.440356
(3,27)	1	0	0	-268599	-1	0.066957
(3,28)	1	0	0	-1.33552e+06	5	0.304001
(3,29)	1	0	0	-1.07337e+06	-1	0.257109
(3,30)	1	0	0	-1.46278e+06	6	0.339288
(3,31)	1	0	0	-1.17225e+06	-1	0.271832
(3,32)	1	0	0	-1.68505e+06	4	0.376842
(3,33)	1	0	0	-1.70352e+06	6	0.382254
(3,34)	1	0	0	-1.88873e+06	-1	0.413167
(3,35)	1	0	0	-1.52881e+06	5	0.354678
(3,36)	1	0	0	-2.04955e+06	-1	0.442009
(3,37)	0.94	0	0.06	-630035	7	0.147129
(3,38)	1	0	0	-2.37007e+06	-1	0.476276
(3,39)	0.92	0	0.08	-880305	7	0.203335
(3,40)	0.9	0	0.1	-1.58401e+06	10	0.344377
(3,41)	0.89	0.03	0.08	-1.70828e+06	10	0.370006
(3,42)	0.93	-0.05	0.13	-1.84043e+06	10	0.393467
(3,43)	0.91	0	0.09	-1.65845e+06	10	0.360561
(3,44)	0.9	0	0.1	-1.84513e+06	10	0.396993
(3,45)	0.9	0	0.1	-1.92033e+06	9	0.404754
(3,46)	0.9	0	0.1	-2.27585e+06	7	0.455236
(3,47)	0.91	0	0.09	-2.27548e+06	10	0.457838
(3,48)	0.91	0	0.09	-2.57627e+06	8	0.480869
(3,49)	1	0	0	-1.69776e+06	-1	0.386187
(4,5)	0.26	0.24	0.5	-1.89171e+06	10	0.414412
(4,6)	0.33	0.18	0.49	-2.01129e+06	9	0.432061
(4,7)	0	1	0	-1.97028e+06	-1	0.422187
(4,8)	0.32	0.19	0.49	-1.89058e+06	9	0.412643
(4,9)	0.37	0.14	0.49	-2.0916e+06	10	0.441284
(4,10)	0.34	0.19	0.47	-2.01709e+06	10	0.427251
(4,11)	1	0	0	-854039	5	0.207071
(4,12)	1	0	0	-1.70348e+06	6	0.383433
(4,13)	1	0	0	-1.28898e+06	6	0.303599
(4,14)	1	0	0	-1.98481e+06	-1	0.432118
(4,15)	1	0	0	-1.34642e+06	-1	0.314981
(4,16)	1	0	0	-1.77926e+06	5	0.397506
(4,17)	1	0	0	-1.73527e+06	-1	0.389672
(4,18)	1	0	0	-1.84784e+06	-1	0.412325
(4,19)	1	0	0	-1.30986e+06	-1	0.30733
(4,20)	1	0	0	-341631	-1	0.083742
(4,21)	1	0	0	-1.01795e+06	-1	0.241994
(4,22)	1	0	0	-1.24672e+06	-1	0.294053
(4,23)	1	0	0	-1.47435e+06	-1	0.334155
(4,24)	1	0	0	-1.78616e+06	6	0.394296
(4,25)	1	0	0	-1.91106e+06	-1	0.419394
(4,26)	1	0	0	-2.068e+06	-1	0.445309
(4,27)	1	0	0	-272491	-1	0.067603
(4,28)	1	0	0	-1.35281e+06	6	0.306584
(4,29)	1	0	0	-1.09138e+06	6	0.260017
(4,30)	1	0	0	-1.4857e+06	5	0.342835
(4,31)	1	0	0	-1.18954e+06	10	0.274458
(4,32)	1	0	0	-1.71029e+06	10	0.380621
(4,33)	1	0	0	-1.72944e+06	-1	0.386081
(4,34)	1	0	0	-1.91892e+06	-1	0.417555
(4,35)	1	0	0	-1.55487e+06	-1	0.35855
(4,36)	1	0	0	-2.08321e+06	-1	0.447012
(4,37)	1	0	0	-640470	-1	0.148841
(4,38)	1	0	0	-2.41201e+06	-1	0.482084
(4,39)	1	0	0	-896295	-1	0.205639
(4,40)	0.87	0	0.13	-1.60664e+06	10	0.347912
(4,41)	0.88	0.01	0.12	-1.73423e+06	10	0.374009
(4,42)	0.86	0.01	0.13	-1.86613e+06	10	0.397472
(4,43)	0.88	0	0.12	-1.68319e+06	10	0.364197
(4,44)	0.87	0	0.13	-1.87377e+06	10	0.401475
(4,45)	0.86	0.01	0.13	-1.94638e+06	10	0.408833
(4,46)	0.87	0	0.13	-2.30835e+06	10	0.460046
(4,47)	0.88	0	0.12	-2.30861e+06	10	0.462899
(4,48)	0.89	0	0.11	-2.61943e+06	8	0.486902
(4,49)	1	0	0	-1.72792e+06	-1	0.390677
(5,6)	0.34	0.19	0.47	-2.06943e+06	10	0.440373
(5,7)	0.33	0.18	0.49	-1.9999e+06	7	0.430436
(5,8)	0.35	0.22	0.43	-1.93664e+06	10	0.420734
(5,9)	0.33	0.2	0.47	-2.1364e+06	9	0.449689
(5,10)	0.33	0.2	0.47	-2.06265e+06	10	0.435096
(5,11)	1	0	0	-881831	-1	0.211636
(5,12)	1	0	0	-1.75301e+06	-1	0.391049
(5,13)	1	0	0	-1.32966e+06	-1	0.310149
(5,14)	1	0	0	-2.03794e+06	-1	0.440437
(5,15)	1	0	0	-1.386e+06	10	0.321503
(5,16)	1	0	0	-1.82449e+06	-1	0.404708
(5,17)	1	0	0	-1.78685e+06	5	0.397822
(5,18)	1	0	0	-1.89642e+06	-1	0.42012
(5,19)	1	0	0	-1.35211e+06	-1	0.314045
(5,20)	1	0	0	-349981	-1	0.085086
(5,21)	1	0	0	-1.05197e+06	-1	0.247297
(5,22)	1	0	0	-1.28171e+06	-1	0.299815
(5,23)	1	0	0	-1.5225e+06	-1	0.341307
(5,24)	1	0	0	-1.83748e+06	-1	0.402136
(5,25)	1	0	0	-1.96201e+06	-1	0.427133
(5,26)	1	0	0	-2.12229e+06	-1	0.453738
(5,27)	1	0	0	-285239	-1	0.069654
(5,28)	1	0	0	-1.40183e+06	-1	0.313997
(5,29)	1	0	0	-1.12517e+06	-1	0.265373
(5,30)	1	0	0	-1.52939e+06	5	0.349766
(5,31)	1	0	0	-1.22911e+06	-1	0.280507
(5,32)	1	0	0	-1.76345e+06	-1	0.388635
(5,33)	1	0	0	-1.77839e+06	-1	0.393751
(5,34)	1	0	0	-1.97415e+06	5	0.425932
(5,35)	1	0	0	-1.59815e+06	-1	0.365519
(5,36)	1	0	0	-2.13971e+06	-1	0.455598
(5,37)	0.89	0.01	0.1	-662034	10	0.152134
(5,38)	1	0	0	-2.47311e+06	-1	0.491146
(5,39)	0.87	0.01	0.11	-919156	10	0.209584
(5,40)	0.87	0	0.13	-1.6462e+06	10	0.353836
(5,41)	0.87	0	0.13	-1.77656e+06	10	0.380425
(5,42)	0.86	0.01	0.13	-1.91616e+06	10	0.404937
(5,43)	0.87	0	0.13	-1.728e+06	10	0.371064
(5,44)	0.86	0	0.13	-1.92178e+06	10	0.408744
(5,45)	0.87	0.01	0.13	-2.00103e+06	10	0.416855
(5,46)	0.87	0	0.13	-2.36685e+06	9	0.468596
(5,47)	0.87	0.01	0.12	-2.36702e+06	10	0.47149
(5,48)	0.89	0	0.11	-2.68572e+06	10	0.496108
(5,49)	1	0	0	-1.77721e+06	-1	0.398564
(6,7)	0.17	0.23	0.6	-2.00874e+06	10	0.449658
(6,8)	0.22	0.19	0.59	-1.9737e+06	10	0.439304
(6,9)	0	1	0	-2.19801e+06	-1	0.470036
(6,10)	0.11	0.33	0.56	-2.06049e+06	10	0.454873
(6,11)	1	0	0	-929162	5	0.219409
(6,12)	1	0	0	-1.84935e+06	-1	0.407342
(6,13)	1	0	0	-1.40074e+06	-1	0.322249
(6,14)	1	0	0	-2.15292e+06	5	0.459693
(6,15)	1	0	0	-1.46283e+06	-1	0.334614
(6,16)	1	0	0	-1.92925e+06	4	0.42236
(6,17)	1	0	0	-1.88496e+06	-1	0.414389
(6,18)	1	0	0	-2.00905e+06	-1	0.438921
(6,19)	1	0	0	-1.42803e+06	6	0.326816
(6,20)	1	0	0	-370552	-1	0.088575
(6,21)	1	0	0	-1.10555e+06	-1	0.25628
(6,22)	1	0	0	-1.35625e+06	5	0.31263
(6,23)	1	0	0	-1.60268e+06	-1	0.354902
(6,24)	1	0	0	-1.93874e+06	5	0.419003
(6,25)	1	0	0	-2.07358e+06	-1	0.445715
(6,26)	1	0	0	-2.2472e+06	-1	0.474286
(6,27)	1	0	0	-298416	-1	0.071645
(6,28)	1	0	0	-1.47221e+06	-1	0.325556
(6,29)	1	0	0	-1.18604e+06	7	0.275767
(6,30)	1	0	0	-1.6162e+06	-1	0.364336
(6,31)	1	0	0	-1.2948e+06	-1	0.291573
(6,32)	1	0	0	-1.86141e+06	-1	0.404922
(6,33)	1	0	0	-1.8763e+06	5	0.410266
(6,34)	1	0	0	-2.08605e+06	-1	0.444469
(6,35)	1	0	0	-1.69104e+06	-1	0.381368
(6,36)	1	0	0	-2.26429e+06	-1	0.47617
(6,37)	0.92	0	0.08	-697391	10	0.158121
(6,38)	1	0	0	-2.62001e+06	-1	0.514409
(6,39)	0.92	0	0.08	-969398	10	0.217906
(6,40)	0.91	0	0.09	-1.73938e+06	10	0.368988
(6,41)	0.91	0	0.09	-1.87772e+06	10	0.396778
(6,42)	0.9	0	0.1	-2.02432e+06	10	0.422246
(6,43)	0.91	0	0.09	-1.8248e+06	10	0.386611
(6,44)	0.9	0	0.1	-2.03162e+06	10	0.426276
(6,45)	0.9	0	0.1	-2.11263e+06	10	0.434523
(6,46)	0.9	0	0.1	-2.50451e+06	10	0.489679
(6,47)	0.89	0	0.11	-2.50548e+06	10	0.493306
(6,48)	0.89	0	0.11	-2.84739e+06	8	0.520319
(6,49)	1	0	0	-1.88008e+06	-1	0.415833
(7,8)	0.15	0.25	0.6	-1.88887e+06	10	0.430505
(7,9)	0.18	0.22	0.6	-2.07983e+06	9	0.459195
(7,10)	0	1	0	-2.03958e+06	-1	0.444096
(7,11)	1	0	0	-909547	-1	0.216552
(7,12)	1	0	0	-1.79833e+06	4	0.399376
(7,13)	1	0	0	-1.37014e+06	4	0.317503
(7,14)	1	0	0	-2.08899e+06	-1	0.449788
(7,15)	1	0	0	-1.42775e+06	-1	0.329208
(7,16)	1	0	0	-1.86931e+06	-1	0.413137
(7,17)	1	0	0	-1.83394e+06	6	0.406488
(7,18)	1	0	0	-1.94558e+06	-1	0.428943
(7,19)	1	0	0	-1.39759e+06	-1	0.32225
(7,20)	1	0	0	-357193	4	0.086322
(7,21)	1	0	0	-1.07815e+06	7	0.25206
(7,22)	1	0	0	-1.31831e+06	-1	0.306639
(7,23)	1	0	0	-1.55815e+06	5	0.347878
(7,24)	1	0	0	-1.87992e+06	-1	0.409839
(7,25)	1	0	0	-2.00854e+06	4	0.435686
(7,26)	1	0	0	-2.17609e+06	4	0.463383
(7,27)	1	0	0	-295757	-1	0.071416
(7,28)	1	0	0	-1.43995e+06	-1	0.320716
(7,29)	1	0	0	-1.15921e+06	5	0.271729
(7,30)	1	0	0	-1.5712e+06	-1	0.35735
(7,31)	1	0	0	-1.26348e+06	-1	0.286547
(7,32)	1	0	0	-1.81036e+06	-1	0.397069
(7,33)	1	0	0	-1.82037e+06	-1	0.401428
(7,34)	1	0	0	-2.02545e+06	5	0.435184
(7,35)	1	0	0	-1.64234e+06	5	0.373575
(7,36)	1	0	0	-2.19324e+06	-1	0.465248
(7,37)	0.92	0	0.08	-682861	10	0.155858
(7,38)	1	0	0	-2.53405e+06	-1	0.501965
(7,39)	0.92	0	0.08	-942715	10	0.213752
(7,40)	0.91	0	0.09	-1.67895e+06	9	0.359363
(7,41)	0.91	0	0.09	-1.81621e+06	10	0.38701
(7,42)	0.9	0	0.1	-1.96007e+06	10	0.412232
(7,43)	0.91	0	0.09	-1.76945e+06	10	0.377968
(7,44)	0.9	0	0.1	-1.96846e+06	10	0.416402
(7,45)	0.9	0	0.1	-2.04897e+06	10	0.4247
(7,46)	0.9	0	0.1	-2.42026e+06	10	0.477267
(7,47)	0.89	0	0.11	-2.42379e+06	10	0.480974
(7,48)	0.89	0	0.11	-2.7567e+06	10	0.507665
(7,49)	1	0	0	-1.82775e+06	-1	0.407706
(8,9)	0.25	0.15	0.6	-2.04424e+06	10	0.448623
(8,10)	0.21	0.23	0.56	-1.97472e+06	10	0.433818
(8,11)	1	0	0	-881036	5	0.212453
(8,12)	1	0	0	-1.74004e+06	-1	0.390942
(8,13)	1	0	0	-1.32712e+06	6	0.311347
(8,14)	1	0	0	-2.02063e+06	4	0.439679
(8,15)	1	0	0	-1.38177e+06	-1	0.322376
(8,16)	1	0	0	-1.8062e+06	-1	0.4037
(8,17)	1	0	0	-1.7744e+06	10	0.397836
(8,18)	1	0	0	-1.88109e+06	-1	0.419399
(8,19)	1	0	0	-1.35325e+06	6	0.315935
(8,20)	1	0	0	-344045	6	0.084408
(8,21)	1	0	0	-1.04387e+06	9	0.247189
(8,22)	1	0	0	-1.27493e+06	-1	0.300005
(8,23)	1	0	0	-1.50653e+06	-1	0.340292
(8,24)	1	0	0	-1.81686e+06	5	0.400685
(8,25)	1	0	0	-1.94224e+06	-1	0.425869
(8,26)	1	0	0	-2.10364e+06	-1	0.452606
(8,27)	1	0	0	-286649	-1	0.070253
(8,28)	1	0	0	-1.39494e+06	-1	0.314302
(8,29)	1	0	0	-1.12144e+06	7	0.266322
(8,30)	1	0	0	-1.51975e+06	-1	0.349815
(8,31)	1	0	0	-1.22308e+06	8	0.280901
(8,32)	1	0	0	-1.75088e+06	4	0.388526
(8,33)	1	0	0	-1.76021e+06	4	0.39258
(8,34)	1	0	0	-1.96093e+06	-1	0.425673
(8,35)	1	0	0	-1.58716e+06	4	0.365534
(8,36)	1	0	0	-2.12007e+06	-1	0.454384
(8,37)	0.87	0.07	0.06	-662387	10	0.153143
(8,38)	1	0	0	-2.44907e+06	-1	0.489818
(8,39)	0.9	0.01	0.08	-913911	10	0.209533
(8,40)	0.94	-0.08	0.14	-1.62197e+06	10	0.351144
(8,41)	0.9	0	0.1	-1.75419e+06	9	0.378023
(8,42)	0.89	0	0.11	-1.89433e+06	10	0.402818
(8,43)	0.9	0	0.1	-1.71131e+06	10	0.369553
(8,44)	0.9	0	0.1	-1.90231e+06	10	0.406804
(8,45)	0.89	0	0.1	-1.98046e+06	10	0.41477
(8,46)	0.9	0	0.1	-2.34039e+06	10	0.465935
(8,47)	0.89	0	0.11	-2.34479e+06	10	0.469682
(8,48)	0.89	0	0.11	-2.66544e+06	9	0.495222
(8,49)	1	0	0	-1.76808e+06	6	0.399082
(9,10)	0.2	0.05	0.75	-2.079e+06	10	0.464984
(9,11)	1	0	0	-963013	-1	0.223529
(9,12)	1	0	0	-1.91715e+06	-1	0.415543
(9,13)	1	0	0	-1.45365e+06	6	0.328579
(9,14)	1	0	0	-2.23435e+06	5	0.469653
(9,15)	1	0	0	-1.52037e+06	-1	0.341592
(9,16)	1	0	0	-2.00408e+06	-1	0.431582
(9,17)	1	0	0	-1.95538e+06	-1	0.422973
(9,18)	1	0	0	-2.08561e+06	-1	0.448353
(9,19)	1	0	0	-1.48077e+06	-1	0.333253
(9,20)	1	0	0	-385358	6	0.09044
(9,21)	1	0	0	-1.14465e+06	4	0.260831
(9,22)	1	0	0	-1.40797e+06	-1	0.318852
(9,23)	1	0	0	-1.66023e+06	-1	0.361814
(9,24)	1	0	0	-2.01028e+06	-1	0.427746
(9,25)	1	0	0	-2.15046e+06	3	0.455099
(9,26)	1	0	0	-2.33242e+06	-1	0.484755
(9,27)	1	0	0	-308076	-1	0.0728
(9,28)	1	0	0	-1.52211e+06	-1	0.331424
(9,29)	1	0	0	-1.2304e+06	-1	0.281248
(9,30)	1	0	0	-1.67627e+06	5	0.371778
(9,31)	1	0	0	-1.34285e+06	-1	0.297046
(9,32)	1	0	0	-1.92811e+06	-1	0.413015
(9,33)	1	0	0	-1.94648e+06	-1	0.418823
(9,34)	1	0	0	-2.16194e+06	-1	0.453693
(9,35)	1	0	0	-1.75472e+06	-1	0.389204
(9,36)	1	0	0	-2.34915e+06	-1	0.486509
(9,37)	0.93	0	0.07	-721865	10	0.161035
(9,38)	1	0	0	-2.7219e+06	-1	0.526691
(9,39)	0.92	0.01	0.07	-1.00554e+06	10	0.222261
(9,40)	0.91	0	0.09	-1.80398e+06	10	0.37683
(9,41)	0.91	0	0.09	-1.94723e+06	10	0.40516
(9,42)	0.92	-0.03	0.1	-2.09696e+06	10	0.430873
(9,43)	0.91	0	0.09	-1.89068e+06	10	0.394649
(9,44)	0.91	0	0.09	-2.10735e+06	10	0.43553
(9,45)	0.91	0	0.09	-2.18887e+06	10	0.443563
(9,46)	0.9	0	0.1	-2.59586e+06	10	0.500626
(9,47)	0.89	0	0.11	-2.59841e+06	10	0.504391
(9,48)	0.89	0	0.11	-2.95845e+06	8	0.533047
(9,49)	1	0	0	-1.9509e+06	-1	0.424641
(10,11	1	0	0	-920742	-1	0.215738
(10,12	1	0	0	-1.84079e+06	-1	0.401721
(10,13	1	0	0	-1.39109e+06	5	0.317397
(10,14	1	0	0	-2.14929e+06	-1	0.45445
(10,15	1	0	0	-1.4584e+06	-1	0.330206
(10,16	1	0	0	-1.93099e+06	4	0.418119
(10,17	1	0	0	-1.87628e+06	-1	0.408825
(10,18	1	0	0	-2.00809e+06	4	0.43401
(10,19	1	0	0	-1.4185e+06	-1	0.322096
(10,20	1	0	0	-370780	-1	0.08763
(10,21	1	0	0	-1.09389e+06	4	0.251908
(10,22	1	0	0	-1.35087e+06	-1	0.308403
(10,23	1	0	0	-1.59038e+06	-1	0.349583
(10,24	1	0	0	-1.93046e+06	4	0.413641
(10,25	1	0	0	-2.06911e+06	-1	0.440526
(10,26	1	0	0	-2.24535e+06	-1	0.469139
(10,27	1	0	0	-289391	-1	0.069673
(10,28	1	0	0	-1.4522e+06	6	0.319506
(10,29	1	0	0	-1.17907e+06	7	0.271736
(10,30	1	0	0	-1.60899e+06	-1	0.359335
(10,31	1	0	0	-1.2845e+06	4	0.286993
(10,32	1	0	0	-1.84833e+06	5	0.399034
(10,33	1	0	0	-1871095	5	0.405221
(10,34	1	0	0	-2.07707e+06	-1	0.438777
(10,35	1	0	0	-1.68678e+06	-1	0.376644
(10,36	1	0	0	-2.26048e+06	-1	0.470813
(10,37	0.92	0.01	0.07	-690948	10	0.155453
(10,38	1	0	0	-2.62517e+06	-1	0.509885
(10,39	0.92	0.01	0.07	-965067	10	0.214975
(10,40	0.91	0	0.09	-1.73911e+06	7	0.365021
(10,41	1	0	0	-1.881e+06	-1	0.39271
(10,42	0.91	0	0.09	-2.01735e+06	10	0.417106
(10,43	0.91	0	0.09	-1.81686e+06	7	0.381748
(10,44	0.91	0	0.09	-2.02905e+06	10	0.421783
(10,45	0.91	0	0.09	-2.10367e+06	10	0.429069
(10,46	1	0	0	-2.50921e+06	-1	0.484813
(10,47	0.9	0	0.1	-2.50473e+06	10	0.488368
(10,48	1	0	0	-2.86718e+06	-1	0.516224
(10,49	1	0	0	-1.8732e+06	5	0.410564
(11,12	0.3	0.33	0.38	-682884	10	0.200006
(11,13	0	1	0	-529605	-1	0.163198
(11,14	0.3	0.36	0.35	-787183	10	0.221009
(11,15	0.24	0.42	0.34	-543197	10	0.167189
(11,16	0	1	0	-698894	-1	0.203106
(11,17	0	1	0	-697493	-1	0.203523
(11,18	0.36	0.22	0.42	-725475	10	0.210279
(11,19	0	1	0	-536724	-1	0.165612
(11,20	0.6	0.08	0.32	-132162	10	0.042427
(11,21	0	1	0	-423646	-1	0.129887
(11,22	0	1	0	-507742	-1	0.154027
(11,23	0.66	0.01	0.34	-606145	10	0.174875
(11,24	0.71	-0.11	0.4	-725467	10	0.202489
(11,25	0	1	0	-776869	-1	0.214181
(11,26	0	1	0	-840179	-1	0.225832
(11,27	0	1	0	-122719	-1	0.040046
(11,28	0.51	0.25	0.24	-573363	10	0.165259
(11,29	0.52	0.22	0.26	-454131	10	0.139735
(11,30	0.59	0.09	0.32	-607785	10	0.179296
(11,31	0.6	0.13	0.27	-495687	10	0.146029
(11,32	0.63	0.05	0.32	-707171	10	0.198503
(11,33	0.54	0.22	0.24	-704030	10	0.198897
(11,34	0.53	0.21	0.26	-786920	10	0.214907
(11,35	0.54	0.16	0.3	-630956	10	0.185985
(11,36	0.56	0.2	0.24	-843997	10	0.226859
(11,37	1	0	0	-283651	-1	0.081047
(11,38	0.58	0.18	0.25	-970289	10	0.24083
(11,39	1	0	0	-383119	-1	0.108426
(11,40	1.05	-0.08	0.02	-665809	10	0.175165
(11,41	1	0	0	-725257	-1	0.18925
(11,42	1	0	0	-789433	4	0.202481
(11,43	1	0	0	-712749	-1	0.186716
(11,44	1	0	0	-789361	-1	0.203916
(11,45	1	0	0	-829985	7	0.208687
(11,46	1	0	0	-975181	-1	0.230608
(11,47	1	0	0	-976532	-1	0.232314
(11,48	1	0	0	-1.10574e+06	-1	0.242483
(11,49	0	1	0	-691751	-1	0.203079
(12,13	0.43	0.2	0.37	-1.04094e+06	10	0.29199
(12,14	0.32	0.33	0.35	-1.57365e+06	10	0.408892
(12,15	0.34	0.26	0.4	-1.07263e+06	10	0.301626
(12,16	0.32	0.34	0.34	-1.40602e+06	9	0.375307
(12,17	0	1	0	-1.38686e+06	-1	0.371459
(12,18	0	1	0	-1.46411e+06	-1	0.389538
(12,19	0.29	0.37	0.34	-1.05036e+06	10	0.296018
(12,20	0.55	0.23	0.22	-272583	10	0.078611
(12,21	0.51	0.24	0.26	-833779	10	0.232505
(12,22	0.59	0.12	0.29	-1.01216e+06	10	0.279882
(12,23	0.62	0.09	0.3	-1.20848e+06	10	0.318476
(12,24	0.61	0.11	0.28	-1.45876e+06	10	0.373332
(12,25	0.59	0.11	0.3	-1.55447e+06	10	0.396193
(12,26	0.61	0.1	0.29	-1.6855e+06	10	0.420014
(12,27	0.63	0.02	0.35	-227908	10	0.067045
(12,28	0.59	0.13	0.28	-1.11962e+06	10	0.295532
(12,29	0.67	-0.06	0.39	-893101	10	0.249663
(12,30	0.59	0.12	0.29	-1.21198e+06	10	0.326517
(12,31	0	1	0	-988419	-1	0.263173
(12,32	0.6	0.13	0.27	-1.40499e+06	10	0.362536
(12,33	0	1	0	-1.42224e+06	-1	0.366065
(12,34	0.57	0.19	0.24	-1.57484e+06	10	0.396026
(12,35	0	1	0	-1.27235e+06	-1	0.340523
(12,36	0.59	0.14	0.26	-1.70148e+06	10	0.421796
(12,37	1	0	0	-548899	-1	0.143503
(12,38	0.59	0.15	0.26	-1.96995e+06	7	0.45294
(12,39	1	0	0	-753930	5	0.19561
(12,40	1	0	0	-1.34512e+06	-1	0.326135
(12,41	1	0	0	-1.45431e+06	-1	0.351191
(12,42	1	0	0	-1.57655e+06	-1	0.374754
(12,43	1	0	0	-1.42008e+06	5	0.343934
(12,44	1	0	0	-1.57973e+06	-1	0.378113
(12,45	1	0	0	-1.64988e+06	-1	0.385871
(12,46	1	0	0	-1.95687e+06	-1	0.431689
(12,47	1	0	0	-1.95732e+06	-1	0.434757
(12,48	1	0	0	-2.23833e+06	-1	0.457047
(12,49	0.3	0.36	0.33	-1.37543e+06	8	0.371731
(13,14	0.37	0.29	0.33	-1.20014e+06	10	0.324587
(13,15	0.33	0.32	0.35	-823806	10	0.243311
(13,16	0.36	0.3	0.34	-1.06606e+06	10	0.297881
(13,17	0.35	0.3	0.36	-1.05765e+06	10	0.29721
(13,18	0.36	0.31	0.33	-1.10873e+06	10	0.308941
(13,19	0.34	0.31	0.35	-813219	10	0.240489
(13,20	0.63	0.01	0.36	-201563	10	0.061902
(13,21	0.61	0.04	0.35	-632417	10	0.187421
(13,22	0.49	0.25	0.26	-764762	10	0.224432
(13,23	0.63	0.04	0.33	-913985	10	0.254502
(13,24	0.59	0.11	0.3	-1.09847e+06	10	0.296506
(13,25	0.57	0.13	0.3	-1.17006e+06	10	0.314203
(13,26	0.6	0.1	0.31	-1.26744e+06	10	0.33218
(13,27	0.46	0.3	0.24	-179842	10	0.056397
(13,28	0.56	0.16	0.28	-857800	10	0.239055
(13,29	0.51	0.21	0.27	-684139	10	0.202707
(13,30	0.54	0.18	0.28	-917280	10	0.261304
(13,31	0.58	0.14	0.27	-745433	10	0.211876
(13,32	0.56	0.18	0.26	-1.06536e+06	10	0.289632
(13,33	0.59	0.09	0.32	-1.06455e+06	10	0.291122
(13,34	0.55	0.19	0.26	-1.18832e+06	10	0.31468
(13,35	0.53	0.18	0.29	-954126	10	0.271841
(13,36	0.56	0.17	0.26	-1.28025e+06	10	0.333519
(13,37	1	0	0	-424762	-1	0.117061
(13,38	0.57	0.16	0.26	-1.47595e+06	10	0.356301
(13,39	1	0	0	-576212	6	0.157438
(13,40	1	0	0	-1.00855e+06	-1	0.256989
(13,41	1	0	0	-1.09469e+06	-1	0.277437
(13,42	1	0	0	-1.19088e+06	-1	0.296524
(13,43	1	0	0	-1.07399e+06	-1	0.272953
(13,44	1	0	0	-1.1924e+06	6	0.299334
(13,45	1	0	0	-1.2499e+06	10	0.30585
(13,46	1	0	0	-1.47453e+06	6	0.339765
(13,47	1	0	0	-1.47619e+06	-1	0.342354
(13,48	1	0	0	-1.68333e+06	-1	0.359282
(13,49	0	1	0	-1.05163e+06	-1	0.297072
(14,15	0	1	0	-1.25014e+06	-1	0.336919
(14,16	0.31	0.36	0.33	-1.64511e+06	10	0.423675
(14,17	0.32	0.33	0.35	-1.60443e+06	10	0.416183
(14,18	0.3	0.39	0.32	-1.71086e+06	9	0.439601
(14,19	0.28	0.4	0.31	-1.21223e+06	9	0.328759
(14,20	0.59	0.15	0.25	-321624	10	0.088535
(14,21	0.73	-0.14	0.41	-960170	10	0.257212
(14,22	0	1	0	-1.1874e+06	-1	0.313116
(14,23	0.63	0.09	0.28	-1.40372e+06	10	0.355639
(14,24	0.61	0.12	0.27	-1.70385e+06	10	0.419821
(14,25	0	1	0	-1.83903e+06	-1	0.446448
(14,26	0.58	0.17	0.25	-1.97663e+06	10	0.474695
(14,27	0.5	0.3	0.2	-256954	10	0.072438
(14,28	0.59	0.15	0.26	-1.2843e+06	10	0.326823
(14,29	0	1	0	-1.04244e+06	-1	0.277686
(14,30	0.58	0.15	0.27	-1.40876e+06	10	0.365061
(14,31	0.64	0.1	0.25	-1.13259e+06	10	0.292297
(14,32	0.61	0.08	0.3	-1.63076e+06	10	0.405797
(14,33	0.58	0.16	0.27	-1.64688e+06	10	0.41121
(14,34	0.53	0.24	0.22	-1.83048e+06	10	0.444972
(14,35	0.55	0.2	0.26	-1.47512e+06	10	0.382126
(14,36	0.59	0.15	0.26	-1.99083e+06	10	0.476603
(14,37	1	0	0	-631316	-1	0.158749
(14,38	0.57	0.18	0.25	-2.31439e+06	10	0.515164
(14,39	1	0	0	-875435	-1	0.218527
(14,40	1	0	0	-1.575e+06	-1	0.368338
(14,41	1	0	0	-1.70276e+06	-1	0.396412
(14,42	1	0	0	-1.83737e+06	-1	0.422072
(14,43	1	0	0	-1.65424e+06	-1	0.386748
(14,44	1	0	0	-1.84551e+06	-1	0.426555
(14,45	1	0	0	-1.9201e+06	-1	0.434448
(14,46	1	0	0	-2.28972e+06	-1	0.489304
(14,47	1	0	0	-2.29069e+06	-1	0.492812
(14,48	1	0	0	-2.63539e+06	4	0.520914
(14,49	0.29	0.38	0.33	-1.59715e+06	9	0.417088
(15,16	0.26	0.4	0.35	-1.11465e+06	8	0.311505
(15,17	0.29	0.36	0.34	-1.09557e+06	9	0.307326
(15,18	0.31	0.32	0.37	-1.15363e+06	10	0.321027
(15,19	0	1	0	-837645	-1	0.247267
(15,20	0.52	0.27	0.21	-211944	10	0.064335
(15,21	0.6	0.08	0.32	-648310	10	0.190664
(15,22	0.5	0.28	0.22	-799721	10	0.23206
(15,23	0.56	0.21	0.23	-942971	10	0.260806
(15,24	0.33	0.31	0.36	-1.14942e+06	10	0.306364
(15,25	0.57	0.15	0.27	-1.2268e+06	10	0.326182
(15,26	0.57	0.19	0.25	-1.32866e+06	10	0.345032
(15,27	0.44	0.39	0.17	-178171	10	0.055556
(15,28	0.57	0.15	0.28	-873360	10	0.242336
(15,29	0.53	0.22	0.25	-709821	10	0.208312
(15,30	0.56	0.15	0.28	-953623	7	0.269382
(15,31	0.58	0.2	0.22	-768869	10	0.216683
(15,32	0.57	0.18	0.24	-1.10143e+06	10	0.297601
(15,33	0.58	0.17	0.26	-1.11256e+06	10	0.301353
(15,34	0.53	0.25	0.22	-1.23782e+06	10	0.325458
(15,35	0.55	0.16	0.28	-998400	10	0.281891
(15,36	0.58	0.17	0.25	-1.34132e+06	10	0.346585
(15,37	1	0	0	-435617	-1	0.119504
(15,38	0.58	0.17	0.25	-1.55478e+06	10	0.371542
(15,39	1	0	0	-603124	-1	0.163665
(15,40	1	0	0	-1.05726e+06	-1	0.267378
(15,41	1	0	0	-1.15225e+06	-1	0.289668
(15,42	1	0	0	-1.24174e+06	-1	0.307698
(15,43	1	0	0	-1.11756e+06	-1	0.282412
(15,44	1	0	0	-1.2482e+06	5	0.311147
(15,45	1	0	0	-1.29842e+06	-1	0.31654
(15,46	1	0	0	-1.54407e+06	-1	0.353973
(15,47	1	0	0	-1.54468e+06	-1	0.356408
(15,48	1	0	0	-1.76691e+06	-1	0.374915
(15,49	0	1	0	-1.0892e+06	-1	0.307255
(16,17	0.25	0.38	0.37	-1.43074e+06	10	0.382166
(16,18	0.29	0.38	0.33	-1.53327e+06	10	0.404532
(16,19	0.29	0.35	0.35	-1.07827e+06	10	0.302213
(16,20	0	1	0	-287770	-1	0.081589
(16,21	0.59	0.11	0.3	-849734	8	0.23567
(16,22	0.44	0.39	0.17	-1.05266e+06	10	0.288301
(16,23	0.6	0.13	0.27	-1.24189e+06	10	0.325399
(16,24	0.61	0.11	0.28	-1.51686e+06	10	0.385008
(16,25	0	1	0	-1.64229e+06	-1	0.410706
(16,26	0.58	0.17	0.25	-1.76799e+06	10	0.436159
(16,27	0.49	0.29	0.22	-219122	10	0.064901
(16,28	0	1	0	-1.1334e+06	-1	0.297058
(16,29	0.53	0.19	0.28	-919356	10	0.25521
(16,30	0.57	0.15	0.28	-1.25502e+06	10	0.33536
(16,31	0.68	0.01	0.31	-1.00541e+06	10	0.268174
(16,32	0.58	0.17	0.25	-1.44471e+06	10	0.370991
(16,33	0.58	0.17	0.26	-1.47167e+06	10	0.377931
(16,34	0.56	0.2	0.23	-1.63333e+06	10	0.408189
(16,35	0.56	0.17	0.27	-1.31963e+06	10	0.352031
(16,36	0.6	0.13	0.27	-1.78192e+06	10	0.437833
(16,37	1	0	0	-558638	-1	0.145641
(16,38	0.58	0.16	0.26	-2.07716e+06	10	0.472734
(16,39	1	0	0	-785739	-1	0.202182
(16,40	1	0	0	-1.41466e+06	-1	0.339623
(16,41	1	0	0	-1.53805e+06	-1	0.367169
(16,42	1	0	0	-1.64423e+06	-1	0.388204
(16,43	1	0	0	-1.47563e+06	6	0.355261
(16,44	1	0	0	-1.65504e+06	-1	0.392906
(16,45	1	0	0	-1.71254e+06	-1	0.398768
(16,46	1	0	0	-2.05505e+06	-1	0.450037
(16,47	1	0	0	-2.05287e+06	-1	0.452743
(16,48	1	0	0	-2.36063e+06	-1	0.477552
(16,49	0.28	0.39	0.33	-1.42776e+06	9	0.383288
(17,18	0.27	0.4	0.33	-1.48581e+06	9	0.396315
(17,19	0.29	0.37	0.34	-1.07268e+06	10	0.301641
(17,20	0.64	0.05	0.31	-277860	10	0.079844
(17,21	0.54	0.2	0.27	-848049	10	0.235971
(17,22	0.52	0.24	0.23	-1.03238e+06	10	0.284675
(17,23	0.6	0.13	0.27	-1.23179e+06	10	0.323626
(17,24	0.58	0.16	0.26	-1.48599e+06	10	0.379639
(17,25	0.58	0.12	0.3	-1.58516e+06	10	0.4031
(17,26	0.55	0.21	0.24	-1.71947e+06	10	0.427433
(17,27	0.56	0.16	0.28	-233197	10	0.06821
(17,28	0	1	0	-1.15105e+06	-1	0.300256
(17,29	0.59	0.12	0.29	-912101	10	0.254179
(17,30	0.57	0.13	0.29	-1.23447e+06	10	0.331858
(17,31	0.65	0.07	0.27	-999929	10	0.267401
(17,32	0.59	0.13	0.28	-1.43243e+06	10	0.368732
(17,33	0.61	0.09	0.3	-1.43828e+06	10	0.372133
(17,34	0.57	0.18	0.25	-1.60318e+06	10	0.402798
(17,35	0.57	0.14	0.29	-1.28901e+06	10	0.346592
(17,36	0	1	0	-1.75521e+06	-1	0.429233
(17,37	1	0	0	-560534	-1	0.145956
(17,38	0.59	0.15	0.26	-2.00947e+06	10	0.461256
(17,39	1	0	0	-769695	-1	0.199238
(17,40	1	0	0	-1.37009e+06	4	0.33148
(17,41	1	0	0	-1.48299e+06	-1	0.357081
(17,42	1	0	0	-1.60616e+06	-1	0.380962
(17,43	1	0	0	-1.44612e+06	-1	0.349611
(17,44	1	0	0	-1.61069e+06	-1	0.384594
(17,45	1	0	0	-1.68158e+06	-1	0.392456
(17,46	1	0	0	-1.99438e+06	-1	0.439186
(17,47	1	0	0	-1.99478e+06	-1	0.442275
(17,48	1	0	0	-2.28777e+06	-1	0.465565
(17,49	0.28	0.39	0.34	-1.39772e+06	9	0.378286
(18,19	0.28	0.36	0.36	-1.11911e+06	10	0.313519
(18,20	0	1	0	-299219	-1	0.084576
(18,21	0.55	0.2	0.25	-885339	10	0.244706
(18,22	0.44	0.29	0.27	-1.09458e+06	10	0.299295
(18,23	0.66	0.03	0.31	-1.29803e+06	10	0.338514
(18,24	0.59	0.15	0.26	-1.58096e+06	10	0.400052
(18,25	0.58	0.14	0.29	-1.69091e+06	10	0.425945
(18,26	0.58	0.14	0.28	-1.83816e+06	10	0.453139
(18,27	0.51	0.26	0.22	-233955	10	0.068548
(18,28	0	1	0	-1.19306e+06	-1	0.310251
(18,29	0.59	0.13	0.29	-954438	10	0.264279
(18,30	0.61	0.05	0.34	-1.30485e+06	10	0.348538
(18,31	0	1	0	-1.05248e+06	-1	0.278447
(18,32	0.58	0.14	0.28	-1.50797e+06	10	0.386516
(18,33	0.65	0.03	0.32	-1.53009e+06	10	0.39208
(18,34	0.55	0.19	0.26	-1.69943e+06	10	0.42451
(18,35	0.56	0.12	0.32	-1.36829e+06	10	0.365008
(18,36	0.59	0.11	0.3	-1.85038e+06	10	0.454833
(18,37	1	0	0	-583067	-1	0.151179
(18,38	0.58	0.18	0.24	-2.16588e+06	10	0.491279
(18,39	1	0	0	-812226	-1	0.208682
(18,40	1	0	0	-1.46814e+06	7	0.352095
(18,41	1	0	0	-1.58729e+06	-1	0.379072
(18,42	1	0	0	-1.70925e+06	-1	0.402759
(18,43	1	0	0	-1.53576e+06	-1	0.368829
(18,44	1	0	0	-1.71838e+06	-1	0.407157
(18,45	1	0	0	-1.78464e+06	-1	0.414235
(18,46	1	0	0	-2.13793e+06	-1	0.46725
(18,47	1	0	0	-2.13922e+06	-1	0.470698
(18,48	1	0	0	-2.463e+06	-1	0.496665
(18,49	0.48	-0.01	0.53	-1.48256e+06	10	0.397877
(19,20	0.66	0.01	0.34	-204249	10	0.062436
(19,21	0.54	0.21	0.25	-647331	10	0.190359
(19,22	0.51	0.23	0.27	-780516	10	0.227718
(19,23	0.6	0.14	0.26	-934368	10	0.258266
(19,24	0.59	0.15	0.25	-1.11958e+06	10	0.300264
(19,25	0.57	0.15	0.28	-1.19329e+06	10	0.318281
(19,26	0.54	0.15	0.31	-1.29027e+06	10	0.336896
(19,27	0.54	0.16	0.29	-185762	10	0.057585
(19,28	0.53	0.25	0.22	-878050	10	0.242981
(19,29	0	1	0	-700528	-1	0.205606
(19,30	0.6	0.05	0.35	-936203	10	0.265353
(19,31	0.62	0.1	0.29	-764138	10	0.215946
(19,32	0.58	0.13	0.29	-1.08739e+06	10	0.294218
(19,33	0.6	0.13	0.27	-1.08556e+06	10	0.294814
(19,34	0.54	0.21	0.25	-1.21291e+06	10	0.319543
(19,35	0.55	0.13	0.32	-972768	10	0.275977
(19,36	0.62	0.02	0.36	-1.30436e+06	10	0.338461
(19,37	1	0	0	-434445	6	0.119163
(19,38	0.58	0.17	0.24	-1.50736e+06	10	0.361378
(19,39	1	0	0	-588160	-1	0.159939
(19,40	1	0	0	-1.02347e+06	-1	0.259682
(19,41	1	0	0	-1.11225e+06	-1	0.280503
(19,42	1	0	0	-1.20922e+06	-1	0.299962
(19,43	1	0	0	-1.09155e+06	-1	0.27628
(19,44	1	0	0	-1.21314e+06	-1	0.303016
(19,45	1	0	0	-1.27047e+06	7	0.309552
(19,46	1	0	0	-1.49792e+06	5	0.343989
(19,47	1	0	0	-1.50286e+06	-1	0.347054
(19,48	1	0	0	-1.71552e+06	-1	0.364574
(19,49	0.27	0.37	0.36	-1.06142e+06	10	0.30165
(20,21	0.05	0.59	0.36	-156301	10	0.050324
(20,22	0.07	0.61	0.32	-190944	10	0.060427
(20,23	0	1	0	-235074	-1	0.069704
(20,24	0.26	0.29	0.44	-283883	10	0.081664
(20,25	0.53	0.14	0.33	-307456	10	0.086249
(20,26	0.46	0.3	0.24	-334101	10	0.091289
(20,27	0.59	0	0.41	-41842.5	7	0.014085
(20,28	0.45	0.3	0.25	-215993	10	0.063361
(20,29	0.45	0.27	0.28	-170568	10	0.053454
(20,30	0.67	-0.14	0.47	-236374	10	0.07067
(20,31	0.47	0.21	0.31	-195483	10	0.05769
(20,32	0.55	0.08	0.36	-274116	10	0.078306
(20,33	0.56	0.04	0.4	-280318	10	0.07993
(20,34	0	1	0	-308960	-1	0.08561
(20,35	0.38	0.27	0.35	-244491	10	0.073601
(20,36	0	1	0	-337679	-1	0.091679
(20,37	1	0	0	-106114	-1	0.030817
(20,38	0.46	0.18	0.35	-389084	10	0.098209
(20,39	1	0	0	-147236	5	0.042246
(20,40	1	0	0	-273166	-1	0.072352
(20,41	1	0	0	-294051	-1	0.077352
(20,42	1	0	0	-315653	-1	0.081984
(20,43	1	0	0	-285222	-1	0.075501
(20,44	1	0	0	-317221	-1	0.082716
(20,45	1	0	0	-329841	-1	0.084161
(20,46	1	0	0	-397199	-1	0.094571
(20,47	1	0	0	-396550	5	0.094866
(20,48	1	0	0	-449537	-1	0.098842
(20,49	0.65	0.03	0.31	-276649	10	0.080033
(21,22	0.16	0.54	0.3	-584004	10	0.178245
(21,23	0.27	0.35	0.37	-713105	10	0.20575
(21,24	0.27	0.37	0.37	-845612	10	0.237199
(21,25	0	1	0	-920611	-1	0.250079
(21,26	0.46	0.24	0.3	-989704	10	0.263614
(21,27	0.57	-0.01	0.43	-143016	10	0.045999
(21,28	0	1	0	-691794	-1	0.194724
(21,29	0.47	0.21	0.33	-531186	10	0.160553
(21,30	0	1	0	-721267	-1	0.208714
(21,31	0.52	0.18	0.31	-593010	10	0.171509
(21,32	0.47	0.23	0.3	-843420	10	0.232528
(21,33	0.5	0.19	0.31	-835468	10	0.232339
(21,34	0.46	0.25	0.3	-934687	10	0.251264
(21,35	0.38	0.27	0.35	-738068	10	0.215816
(21,36	0.49	0.21	0.3	-1.00108e+06	10	0.264935
(21,37	1	0	0	-333877	7	0.093354
(21,38	0.38	0.32	0.31	-1.12965e+06	10	0.280902
(21,39	1	0	0	-452182	-1	0.12507
(21,40	1	0	0	-801536	-1	0.205892
(21,41	1	0	0	-864616	-1	0.220964
(21,42	1	0	0	-945178	-1	0.237222
(21,43	1	0	0	-854592	-1	0.218611
(21,44	1	0	0	-941123	-1	0.238061
(21,45	1	0	0	-993799	-1	0.244573
(21,46	1	0	0	-1.16597e+06	-1	0.270066
(21,47	1	0	0	-1.16606e+06	-1	0.27169
(21,48	1	0	0	-1.31685e+06	-1	0.282425
(21,49	0	1	0	-843682	-1	0.235337
(22,23	0	1	0	-853979	-1	0.243842
(22,24	0	1	0	-1.03499e+06	-1	0.28615
(22,25	0	1	0	-1.12478e+06	-1	0.30375
(22,26	0.41	0.32	0.28	-1.21685e+06	10	0.32215
(22,27	0.5	0.07	0.43	-161714	10	0.051598
(22,28	0.37	0.4	0.23	-800853	10	0.226261
(22,29	0.55	0.01	0.44	-641698	10	0.192358
(22,30	0	1	0	-872067	-1	0.251156
(22,31	0.43	0.31	0.26	-702816	8	0.201931
(22,32	0.41	0.31	0.28	-1.0085e+06	10	0.277964
(22,33	0.41	0.3	0.28	-1.01735e+06	10	0.28064
(22,34	0	1	0	-1.13502e+06	-1	0.303515
(22,35	0.41	0.19	0.4	-905283	10	0.262092
(22,36	0.25	0.45	0.3	-1.21908e+06	10	0.325223
(22,37	1	0	0	-399675	-1	0.110765
(22,38	0.33	0.44	0.23	-1.41188e+06	10	0.345989
(22,39	1	0	0	-551449	-1	0.15115
(22,40	1	0	0	-984365	-1	0.250769
(22,41	1	0	0	-1.06506e+06	-1	0.270144
(22,42	1	0	0	-1.1516e+06	-1	0.287515
(22,43	1	0	0	-1.03624e+06	-1	0.263861
(22,44	1	0	0	-1.15545e+06	-1	0.290211
(22,45	1	0	0	-1.20502e+06	-1	0.295643
(22,46	1	0	0	-1.43586e+06	5	0.330848
(22,47	1	0	0	-1.43669e+06	5	0.333145
(22,48	1	0	0	-1.64002e+06	-1	0.348869
(22,49	0.58	0.11	0.31	-1.0265e+06	10	0.285439
(23,24	0.22	0.38	0.4	-1.22943e+06	10	0.328933
(23,25	0.52	0.16	0.32	-1.3383e+06	10	0.345304
(23,26	0.48	0.25	0.26	-1.44886e+06	10	0.365726
(23,27	0.32	0.54	0.14	-205540	10	0.060884
(23,28	0.51	0.17	0.32	-999815	10	0.265344
(23,29	0.48	0.24	0.29	-776323	10	0.219897
(23,30	0.52	0.16	0.32	-1.04533e+06	10	0.285385
(23,31	0.53	0.12	0.35	-874052	10	0.2359
(23,32	0	1	0	-1.23738e+06	-1	0.319909
(23,33	0.52	0.15	0.34	-1.22466e+06	10	0.321253
(23,34	0.46	0.29	0.26	-1.35822e+06	10	0.346223
(23,35	0.42	0.26	0.33	-1.07477e+06	10	0.296224
(23,36	0.53	0.19	0.28	-1.46329e+06	10	0.367207
(23,37	1	0	0	-487044	-1	0.127762
(23,38	0.42	0.29	0.3	-1.66678e+06	10	0.393283
(23,39	1	0	0	-650063	5	0.170161
(23,40	1	0	0	-1.16716e+06	-1	0.284723
(23,41	1	0	0	-1.25356e+06	5	0.304892
(23,42	1	0	0	-1.37118e+06	-1	0.32752
(23,43	1	0	0	-1.24981e+06	-1	0.30305
(23,44	1	0	0	-1.36517e+06	-1	0.329001
(23,45	1	0	0	-1.44156e+06	-1	0.337956
(23,46	1	0	0	-1.6951e+06	-1	0.375839
(23,47	1	0	0	-1.69734e+06	-1	0.37844
(23,48	1	0	0	-1.93003e+06	-1	0.396558
(23,49	0	1	0	-1.22985e+06	-1	0.323212
(24,25	0.5	0.2	0.3	-1.62391e+06	10	0.407229
(24,26	0.49	0.25	0.27	-1.76151e+06	10	0.432271
(24,27	0.45	0.25	0.3	-235188	10	0.06782
(24,28	0	1	0	-1.17751e+06	-1	0.303425
(24,29	0.48	0.18	0.34	-927575	10	0.254833
(24,30	0.52	0.17	0.31	-1.26329e+06	10	0.334079
(24,31	0.46	0.25	0.3	-1.02893e+06	10	0.270769
(24,32	0.49	0.23	0.28	-1.4681e+06	10	0.37267
(24,33	0.5	0.19	0.31	-1.4781e+06	10	0.376832
(24,34	0.45	0.3	0.25	-1.6386e+06	8	0.406609
(24,35	0	1	0	-1.30711e+06	-1	0.348376
(24,36	0	1	0	-1.79291e+06	-1	0.433884
(24,37	1	0	0	-573992	-1	0.14643
(24,38	0.39	0.33	0.28	-2.02862e+06	10	0.467085
(24,39	1	0	0	-786983	-1	0.199734
(24,40	1	0	0	-1.42095e+06	5	0.336861
(24,41	1	0	0	-1.52948e+06	-1	0.361439
(24,42	1	0	0	-1.65854e+06	-1	0.385911
(24,43	1	0	0	-1.5011e+06	5	0.354873
(24,44	1	0	0	-1.65902e+06	-1	0.388738
(24,45	1	0	0	-1.737e+06	-1	0.397642
(24,46	1	0	0	-2.06033e+06	-1	0.445522
(24,47	1	0	0	-2.06124e+06	-1	0.448578
(24,48	1	0	0	-2.3533e+06	-1	0.471546
(24,49	0.61	0.1	0.29	-1.47918e+06	10	0.379894
(25,26	0.32	0.36	0.32	-1.8459e+06	7	0.460061
(25,27	0.26	0.41	0.32	-238708	10	0.069998
(25,28	0.32	0.33	0.34	-1.19958e+06	10	0.31697
(25,29	0.33	0.29	0.39	-968519	10	0.269045
(25,30	0.31	0.35	0.34	-1.32052e+06	10	0.354311
(25,31	0.34	0.38	0.29	-1.06592e+06	10	0.283901
(25,32	0.48	0.07	0.45	-1.52722e+06	10	0.393315
(25,33	0.35	0.3	0.34	-1.54685e+06	10	0.399107
(25,34	0.31	0.4	0.29	-1.71857e+06	10	0.431588
(25,35	0.49	0.19	0.32	-1.40749e+06	10	0.370763
(25,36	0.33	0.37	0.3	-1.86466e+06	10	0.461901
(25,37	1	0	0	-604866	10	0.153734
(25,38	0.49	0.23	0.28	-2.19862e+06	10	0.497792
(25,39	1	0	0	-844477	-1	0.212454
(25,40	1	0	0	-1.52085e+06	-1	0.358333
(25,41	1	0	0	-1.64423e+06	-1	0.385501
(25,42	1	0	0	-1.77099e+06	6	0.409859
(25,43	1	0	0	-1.59399e+06	-1	0.375512
(25,44	1	0	0	-1.77719e+06	-1	0.413874
(25,45	1	0	0	-1.84881e+06	7	0.421561
(25,46	1	0	0	-2.20652e+06	8	0.474581
(25,47	1	0	0	-2.20557e+06	-1	0.477572
(25,48	1	0	0	-2.52605e+06	-1	0.50262
(25,49	0	1	0	-1.59179e+06	-1	0.40406
(26,27	0	1	0	-258183	-1	0.073486
(26,28	0.32	0.36	0.32	-1.29702e+06	10	0.335036
(26,29	0.29	0.4	0.32	-1.04378e+06	8	0.284228
(26,30	0.31	0.33	0.36	-1.42692e+06	7	0.375685
(26,31	0.27	0.41	0.32	-1.14017e+06	10	0.300247
(26,32	0.32	0.35	0.33	-1.64989e+06	10	0.417504
(26,33	0	1	0	-1.68077e+06	-1	0.423411
(26,34	0.27	0.42	0.31	-1.84861e+06	10	0.458695
(26,35	0.48	0.19	0.33	-1.52191e+06	10	0.393372
(26,36	0.32	0.36	0.33	-2.01455e+06	8	0.491852
(26,37	1	0	0	-654665	-1	0.162532
(26,38	0.48	0.27	0.25	-2.40288e+06	10	0.532358
(26,39	1	0	0	-910184	9	0.224302
(26,40	1	0	0	-1.64761e+06	-1	0.380401
(26,41	1	0	0	-1.77989e+06	-1	0.409146
(26,42	1	0	0	-1.91685e+06	-1	0.435136
(26,43	1	0	0	-1.72647e+06	-1	0.398426
(26,44	1	0	0	-1.92667e+06	7	0.439676
(26,45	1	0	0	-2.00324e+06	-1	0.447879
(26,46	1	0	0	-2.39351e+06	-1	0.505559
(26,47	1	0	0	-2.39576e+06	-1	0.50941
(26,48	1	0	0	-2.75575e+06	-1	0.538533
(26,49	0.57	0.14	0.29	-1.71253e+06	10	0.429043
(27,28	0.34	0.32	0.34	-203310	10	0.060553
(27,29	0.23	0.44	0.33	-147652	10	0.04813
(27,30	0.31	0.28	0.42	-194554	10	0.060417
(27,31	0.32	0.34	0.34	-166584	10	0.051542
(27,32	0.28	0.42	0.3	-232919	10	0.067963
(27,33	0	1	0	-221750	-1	0.066123
(27,34	0.25	0.48	0.26	-250566	7	0.07152
(27,35	0.45	0.22	0.32	-198375	10	0.061179
(27,36	0.31	0.41	0.29	-261382	10	0.073905
(27,37	1	0	0	-98452.5	-1	0.029044
(27,38	0	1	0	-300227	-1	0.077489
(27,39	1	0	0	-122289	6	0.035715
(27,40	1	0	0	-210306	-1	0.056475
(27,41	1	0	0	-222204	-1	0.059737
(27,42	1	0.01	0	-254937	10	0.066438
(27,43	1	0	0	-234299	-1	0.062249
(27,44	1	0	0	-250425	-1	0.066204
(27,45	1	0	0	-273775	-1	0.069304
(27,46	1	0	0	-307290	-1	0.074171
(27,47	1	0	0	-311159	-1	0.075008
(27,48	1	0	0	-347020	-1	0.077933
(27,49	0.5	0.27	0.24	-227804	10	0.067531
(28,29	0.28	0.37	0.35	-714692	10	0.206319
(28,30	0.42	0.15	0.43	-954926	10	0.265531
(28,31	0.29	0.37	0.34	-798157	10	0.220621
(28,32	0.31	0.38	0.31	-1.12965e+06	7	0.29905
(28,33	0.35	0.3	0.35	-1.1069e+06	10	0.296096
(28,34	0	1	0	-1.23934e+06	-1	0.320493
(28,35	0.48	0.22	0.3	-996752	10	0.273425
(28,36	0.32	0.37	0.31	-1.3102e+06	10	0.336503
(28,37	1	0	0	-460134	-1	0.120508
(28,38	0.49	0.24	0.27	-1.52502e+06	10	0.358188
(28,39	1	0	0	-601163	-1	0.157536
(28,40	1	0	0	-1.06126e+06	-1	0.259425
(28,41	1	0	0	-1.13655e+06	-1	0.277246
(28,42	1	0	0	-1.26065e+06	-1	0.300892
(28,43	1	0	0	-1.15347e+06	4	0.279487
(28,44	1	0	0	-1.24879e+06	-1	0.300994
(28,45	1	0	0	-1.33228e+06	-1	0.311415
(28,46	1	0	0	-1.54346e+06	-1	0.342466
(28,47	1	0	0	-1.54836e+06	-1	0.34516
(28,48	1	0	0	-1.75272e+06	-1	0.360884
(28,49	0.59	0.14	0.27	-1.12657e+06	10	0.299077
(29,30	0.28	0.39	0.33	-758374	8	0.223694
(29,31	0.37	0.23	0.39	-625587	10	0.183352
(29,32	0.32	0.35	0.33	-883141	10	0.248411
(29,33	0	1	0	-887258	-1	0.249979
(29,34	0.26	0.47	0.28	-981487	10	0.269409
(29,35	0.42	0.25	0.32	-799562	10	0.232589
(29,36	0.29	0.41	0.3	-1.05466e+06	10	0.285451
(29,37	1	0	0	-366451	-1	0.10219
(29,38	0.49	0.25	0.27	-1.23924e+06	10	0.304865
(29,39	1	0	0	-487309	-1	0.134969
(29,40	1	0	0	-854708	-1	0.220215
(29,41	1	0	0	-926475	-1	0.237444
(29,42	1	0	0	-1.00733e+06	-1	0.254005
(29,43	1	0	0	-916718	-1	0.235337
(29,44	1	0	0	-1.01009e+06	-1	0.256394
(29,45	1	0	0	-1.05838e+06	-1	0.261964
(29,46	1	0	0	-1.24904e+06	-1	0.29094
(29,47	1	0	0	-1.24991e+06	-1	0.293071
(29,48	1	0	0	-1.42159e+06	-1	0.307394
(29,49	0.52	0.24	0.24	-902227	10	0.253766
(30,31	0.35	0.3	0.35	-835792	10	0.236438
(30,32	0	1	0	-1.19805e+06	-1	0.325245
(30,33	0	1	0	-1.20553e+06	-1	0.32751
(30,34	0.3	0.37	0.32	-1.33735e+06	10	0.354576
(30,35	0.44	0.22	0.34	-1.08972e+06	10	0.305344
(30,36	0.21	0.42	0.37	-1.41901e+06	9	0.377253
(30,37	1	0	0	-478525	-1	0.128837
(30,38	0	1	0	-1.71697e+06	-1	0.403671
(30,39	1	0	0	-655731	-1	0.175334
(30,40	1	0	0	-1.17481e+06	-1	0.292245
(30,41	1	0	0	-1.26951e+06	-1	0.314349
(30,42	1	0	0	-1.37496e+06	-1	0.335275
(30,43	1	0	0	-1.23871e+06	-1	0.308001
(30,44	1	0	0	-1.37765e+06	-1	0.338099
(30,45	1	0	0	-1.44089e+06	-1	0.345433
(30,46	1	0	0	-1.70904e+06	-1	0.385782
(30,47	1	0	0	-1.71097e+06	6	0.388551
(30,48	1	0	0	-1.95062e+06	-1	0.406963
(30,49	0.52	0.21	0.27	-1.22756e+06	10	0.332585
(31,32	0.31	0.37	0.32	-979068	10	0.264343
(31,33	0	1	0	-980848	-1	0.265258
(31,34	0.28	0.43	0.29	-1.08087e+06	7	0.285317
(31,35	0.47	0.24	0.3	-878783	10	0.245011
(31,36	0.33	0.37	0.3	-1.16016e+06	10	0.301624
(31,37	1	0	0	-402683	-1	0.107538
(31,38	0.51	0.27	0.22	-1.36051e+06	10	0.321633
(31,39	1	0	0	-528492	-1	0.141244
(31,40	1	0	0	-936006	-1	0.232912
(31,41	1	0	0	-1.01235e+06	5	0.250495
(31,42	1	0	0	-1.1042e+06	6	0.268755
(31,43	1	0	0	-1.01139e+06	5	0.24965
(31,44	1	0	0	-1.10136e+06	-1	0.270113
(31,45	1	0	0	-1.16157e+06	6	0.277218
(31,46	1	0	0	-1.36313e+06	-1	0.30738
(31,47	1	0	0	-1.36773e+06	-1	0.309904
(31,48	1	0	0	-1.54804e+06	-1	0.324175
(31,49	0.6	0.14	0.27	-988533	10	0.267229
(32,33	0	1	0	-1.39792e+06	-1	0.364484
(32,34	0	1	0	-1.55721e+06	-1	0.394797
(32,35	0.49	0.16	0.34	-1.25845e+06	5	0.337889
(32,36	0.33	0.33	0.34	-1.66328e+06	10	0.419263
(32,37	1	0	0	-559954	-1	0.143519
(32,38	0	1	0	-1.99463e+06	-1	0.449605
(32,39	1	0	0	-756674	-1	0.193676
(32,40	1	0	0	-1.35195e+06	-1	0.323772
(32,41	1	0	0	-1.45484e+06	6	0.347473
(32,42	1	0	0	-1.58937e+06	-1	0.372688
(32,43	1	0	0	-1.44075e+06	-1	0.343222
(32,44	1	0	0	-1.58555e+06	-1	0.374805
(32,45	1	0	0	-1.66949e+06	-1	0.38458
(32,46	1	0	0	-1.96561e+06	-1	0.428657
(32,47	1	0	0	-1.97088e+06	-1	0.432127
(32,48	1	0	0	-2.24556e+06	-1	0.453658
(32,49	0.56	0.16	0.28	-1.41913e+06	10	0.368914
(33,34	0.32	0.37	0.31	-1.55767e+06	10	0.398038
(33,35	0.53	0.14	0.33	-1.27392e+06	10	0.341775
(33,36	0.37	0.31	0.32	-1.6914e+06	10	0.42503
(33,37	1	0	0	-555787	-1	0.143739
(33,38	0	1	0	-2.01627e+06	-1	0.457317
(33,39	1	0	0	-763955	-1	0.196171
(33,40	1	0	0	-1.37284e+06	-1	0.329676
(33,41	1	0	0	-1.48194e+06	-1	0.354499
(33,42	1	0	0	-1.60243e+06	-1	0.377668
(33,43	1	0	0	-1.45056e+06	6	0.347444
(33,44	1	0	0	-1.60676e+06	-1	0.381133
(33,45	1	0	0	-1.67599e+06	-1	0.388886
(33,46	1	0	0	-1.99295e+06	-1	0.436225
(33,47	1	0	0	-1.99377e+06	-1	0.439055
(33,48	1	0	0	-2.27971e+06	-1	0.461628
(33,49	0.57	0.17	0.26	-1.43072e+06	10	0.372623
(34,35	0.42	0.26	0.32	-1.41413e+06	10	0.36998
(34,36	0.3	0.41	0.29	-1.8707e+06	9	0.460639
(34,37	1	0	0	-617667	-1	0.154741
(34,38	0.46	0.31	0.23	-2.21144e+06	9	0.495976
(34,39	1	0	0	-848853	-1	0.211435
(34,40	1	0	0	-1.5231e+06	-1	0.355895
(34,41	1	0	0	-1.64219e+06	-1	0.382447
(34,42	1	0	0	-1.78041e+06	-1	0.408257
(34,43	1	0	0	-1.60544e+06	-1	0.37445
(34,44	1	0	0	-1.7834e+06	-1	0.411772
(34,45	1	0	0	-1.86383e+06	-1	0.420702
(34,46	1	0	0	-2.21063e+06	-1	0.47206
(34,47	1	0	0	-2.2137e+06	-1	0.475623
(34,48	1	0	0	-2.53367e+06	-1	0.500941
(34,49	0.53	0.21	0.25	-1.59256e+06	10	0.403734
(35,36	0.49	0.19	0.33	-1.53559e+06	10	0.394846
(35,37	1	0	0	-496736	-1	0.133829
(35,38	0.4	0.33	0.28	-1.7697e+06	10	0.423732
(35,39	1	0	0	-688765	-1	0.183542
(35,40	1	0	0	-1.22952e+06	-1	0.305885
(35,41	1	0	0	-1.33365e+06	-1	0.329798
(35,42	1	0	0	-1.43646e+06	-1	0.350386
(35,43	1	0	0	-1.29144e+06	-1	0.321236
(35,44	1	0	0	-1.44363e+06	-1	0.354112
(35,45	1	0	0	-1.50144e+06	-1	0.360489
(35,46	1	0	0	-1.79174e+06	-1	0.404455
(35,47	1	0	0	-1.79273e+06	-1	0.407205
(35,48	1	0	0	-2.05316e+06	8	0.427426
(35,49	0.53	0.17	0.3	-1.28105e+06	10	0.347447
(36,37	1	0	0	-660687	-1	0.163432
(36,38	0.49	0.27	0.24	-2.42185e+06	10	0.534353
(36,39	1	0	0	-917840	-1	0.225152
(36,40	1	0	0	-1.66028e+06	-1	0.381626
(36,41	1	0	0	-1.79154e+06	-1	0.410512
(36,42	1	0	0	-1.93081e+06	8	0.436609
(36,43	1	0	0	-1.73761e+06	-1	0.399725
(36,44	1	0	0	-1.94012e+06	-1	0.441322
(36,45	1	0	0	-2.01709e+06	-1	0.449456
(36,46	1	0	0	-2.40972e+06	-1	0.507327
(36,47	1	0	0	-2.4119e+06	-1	0.511236
(36,48	1	0	0	-2.7755e+06	-1	0.540597
(36,49	0.59	0.11	0.29	-1.72734e+06	10	0.4308
(37,38	1	0	0	-760432	-1	0.173723
(37,39	0.4	0.4	0.2	-286909	10	0.078027
(37,40	0.42	0.36	0.22	-493634	10	0.125809
(37,41	0.53	0.13	0.34	-533019	10	0.135341
(37,42	0.36	0.47	0.17	-584044	10	0.145491
(37,43	0.26	0.67	0.07	-538331	10	0.135887
(37,44	0.26	0.61	0.13	-582518	10	0.14659
(37,45	0	1	0	-615634	-1	0.150314
(37,46	0	1	0	-719354	-1	0.166078
(37,47	0.42	0.37	0.21	-718273	10	0.16746
(37,48	0.67	0.07	0.26	-817486	10	0.175236
(37,49	1	0	0	-553967	-1	0.145721
(38,39	1	0	0	-1.06186e+06	-1	0.240404
(38,40	1	0	0	-1.93112e+06	-1	0.410964
(38,41	1	0	0	-2.08423e+06	-1	0.442104
(38,42	1	0	0	-2.24063e+06	-1	0.470208
(38,43	1	0	0	-2.01703e+06	-1	0.429984
(38,44	1	0	0	-2.25853e+06	-1	0.476241
(38,45	1	0	0	-2.33865e+06	-1	0.484489
(38,46	1	0	0	-2.80803e+06	-1	0.550856
(38,47	1	0	0	-2.81316e+06	-1	0.555563
(38,48	1	0	0	-3.29151e+06	-1	0.597042
(38,49	0.58	0.18	0.24	-2.00995e+06	10	0.46337
(39,40	0.46	0.31	0.23	-695832	8	0.17541
(39,41	0	1	0	-755224	-1	0.18986
(39,42	0.4	0.4	0.2	-812509	10	0.200967
(39,43	0.49	0.17	0.34	-729858	10	0.184632
(39,44	0.51	0.15	0.34	-816064	10	0.203194
(39,45	0.43	0.35	0.22	-847486	5	0.206559
(39,46	0.45	0.36	0.19	-1.00505e+06	10	0.230623
(39,47	0.43	0.4	0.17	-1.00293e+06	8	0.231891
(39,48	0.7	0.18	0.12	-1.15264e+06	10	0.242233
(39,49	1	0	0	-764270	-1	0.199159
(40,41	0.46	0.32	0.22	-1.36202e+06	10	0.321433
(40,42	0.45	0.34	0.21	-1.46077e+06	10	0.340548
(40,43	0.48	0.29	0.23	-1.3167e+06	10	0.311569
(40,44	0.47	0.29	0.23	-1.46608e+06	10	0.343707
(40,45	0.46	0.33	0.22	-1.52156e+06	10	0.349711
(40,46	0.48	0.32	0.21	-1.81203e+06	9	0.394157
(40,47	0.47	0.34	0.19	-1.8108e+06	10	0.396001
(40,48	0.74	0.1	0.16	-2.08604e+06	10	0.414586
(40,49	1	0	0	-1.36303e+06	-1	0.33214
(41,42	0.44	0.36	0.2	-1.57393e+06	10	0.365823
(41,43	0.39	0.39	0.22	-1.40669e+06	7	0.334267
(41,44	0.43	0.35	0.21	-1.5807e+06	10	0.369744
(41,45	0.58	0.08	0.33	-1.63427e+06	10	0.375132
(41,46	0.47	0.33	0.2	-1.9541e+06	10	0.423598
(41,47	0.61	0.08	0.31	-1.94934e+06	10	0.425535
(41,48	0.72	0.15	0.13	-2.25554e+06	10	0.445993
(41,49	1	0	0	-1.4762e+06	10	0.358147
(42,43	0.44	0.34	0.21	-1.52875e+06	10	0.356489
(42,44	0.6	0.19	0.2	-1.69994e+06	10	0.39238
(42,45	0	1	0	-1.77426e+06	-1	0.400135
(42,46	0.44	0.38	0.18	-2.09411e+06	10	0.449724
(42,47	0.42	0.4	0.18	-2.09161e+06	10	0.452313
(42,48	0.71	0.17	0.12	-2.421e+06	10	0.474708
(42,49	1	0	0	-1.59662e+06	-1	0.381524
(43,44	0.45	0.34	0.21	-1.53065e+06	10	0.359163
(43,45	0.52	0.17	0.32	-1.59779e+06	10	0.367011
(43,46	0.46	0.35	0.19	-1.88947e+06	10	0.411331
(43,47	0.46	0.36	0.18	-1.89035e+06	10	0.413872
(43,48	0.71	0.16	0.13	-2.18037e+06	10	0.434132
(43,49	1	0	0	-1.43759e+06	5	0.350093
(44,45	0.43	0.36	0.2	-1.76922e+06	10	0.403231
(44,46	0	1	0	-2.11937e+06	-1	0.454502
(44,47	0	1	0	-2.12337e+06	-1	0.457298
(44,48	0.7	0.18	0.12	-2.4436e+06	10	0.48118
(44,49	1	0	0	-1.60359e+06	-1	0.385651
(45,46	0.45	0.38	0.18	-2.18276e+06	10	0.462548
(45,47	0.43	0.4	0.17	-2.18072e+06	10	0.465581
(45,48	0.72	0.16	0.13	-2.5285e+06	10	0.489439
(45,49	1	0	0	-1.67122e+06	-1	0.39312
(46,47	0.48	0.36	0.15	-2.60515e+06	10	0.527243
(46,48	0.73	0.14	0.13	-3.02913e+06	9	0.557834
(46,49	1	0	0	-1.98789e+06	-1	0.440755
(47,48	0.72	0.15	0.13	-3.0378e+06	10	0.563158
(47,49	1	0	0	-1.9902e+06	-1	0.444197
(48,49	1	0	0	-2.284e+06	-1	0.468096
